# Supplementary material for: Differences in proteome perturbations caused by the Wolbachia strain wAu suggest multiple mechanisms of Wolbachia-mediated antiviral activity
Source: Sci Rep. 2023 Jul 20;13:11737. doi: 10.1038/s41598-023-38127-4 (PMC10359319; doi:10.1038/s41598-023-38127-4)
Supplement: Supplementary file 2 — Supplementary Information 2. [file 41598_2023_38127_MOESM2_ESM.xlsx]

## Sheet: Samples Report for C530_TMT wt 
C530_TMT, Samples report created on 04/24/2017
Experiment: C530_TMT
	Identification Criteria:
		Scaffold Version: Scaffold_4.7.3
		Quantification Type: TMT 10-Plex
		Peak Quantitation Measurement: Centroided Peak Intensity
		Protein Thresholds: 92.0% minimum and 2 peptides minimum
		Peptide Thresholds: 5.0% minimum
	Purity Correction Set:
	Quantitation Preferences:
		Minimum Value Preference:
			Use Minimum Absolute Intensity: false
			Minimum Absolute Intensity: 0.0
			Minimum Value: 0.01
		Condenser Preference:
			Use Intensity Weighting: true
			Use Standard Deviation Estimation: true
			Use Non-Exclusive Peptides: false
		View Preference:
			View Type: Normalized
		Normalization Preference:
			Calculation Type: Median
			Blocking Level: Unique Peptides
			Use Inter Experiment Normalization: true
			Use Intra Sample Normalization: true
			Use Peptide Normalization: true
			Use Protein Average As Reference: false
			Use Iterative Normalization: true
			Spectrum Quality Filter: Reference value required
	Normalization Factors:
		Inter-Experiment Normalization Factors:
			mascot_daemon_merge (F148281): -0.074
			mascot_daemon_merge (F148282): 0.102
		Intra-Sample Normalization Factors:
			mascot_daemon_merge (F148281):
				Wt-1: 0.325
				wAlbA-1: 0.472
				wAu-1: -0.264
				Wt-2: -0.141
				wAlbA-2: 0.086
				wAu-2: -0.322
				Wt-3: 0.053
				wAlbA-3: 0.177
				wAu-3: -0.361
				Pool-1: -0.112
			mascot_daemon_merge (F148282):
				Wt-4: -0.132
				wAlbA-4: 0.272
				wAu-4: -0.172
				Wt-5: -0.093
				wAlbA-5: 0.145
				wAu-5: -0.120
				Quant 17: 48.631
				Quant 18: 48.631
				Quant 19: 48.631
				Pool-2: 0.043
	Quantitated Spectra:					KEY
		Total thresholded spectra: 120754
		Total quantitated spectra : 107304				Significant
	Analysis Settings:					Not Significant
		Analysis Type: Intensity-based				Up regulated
		Experimental design: Between-subjects (Common/Pooled Reference)				Down regulated
		Statistical Analysis:
			Statistical test: Permutation Test (p-value)
			Unadjusted Significance Level: p < 0.05
			FWER Correction: Benjamini-Hochberg
C530_TMT	Displaying:Log2 Normalized Intensity																Reference	Reference	WT	WT	WT	WT	WT	wAlbA	wAlbA	wAlbA	wAlbA	wAlbA	wAu	wAu	wAu	wAu	wAu
#	Visible?	Starred?	Identified Proteins (3827/3890)	Accession Number	Notes	References	Alternate ID	Molecular Weight	Protein Grouping Ambiguity	Permutation Test (p-value) Benjamini-Hochberg (p < 0.01559)(wAu / WT)	Log? Fold Change by Category (wAu / WT)	Permutation Test (p-value) Benjamini-Hochberg (p < 0.01352)(wAlbA / WT)	Log? Fold Change by Category (wAlbA / WT)	Permutation Test (p-value) Benjamini-Hochberg (p < 0.01334)(wAu / wAlbA)	Log? Fold Change by Category (wAu / wAlbA)	Taxonomy	Pool-1	Pool-2	Wt-1	Wt-2	Wt-3	Wt-4	Wt-5	wAlbA-1	wAlbA-2	wAlbA-3	wAlbA-4	wAlbA-5	wAu-1	wAu-2	wAu-3	wAu-4	wAu-5	Std Dev(Pool-1)	Std Dev(Pool-2)	Std Dev(Wt-1)	Std Dev(Wt-2)	Std Dev(Wt-3)	Std Dev(Wt-4)	Std Dev(Wt-5)	Std Dev(wAlbA-1)	Std Dev(wAlbA-2)	Std Dev(wAlbA-3)	Std Dev(wAlbA-4)	Std Dev(wAlbA-5)	Std Dev(wAu-1)	Std Dev(wAu-2)	Std Dev(wAu-3)	Std Dev(wAu-4)
42	TRUE	Empty	AAEL000044-PB OS=Aedes aegypti GN=AAEL000044 PE=3 SV=1	Q0C732_AEDAE	Homology to Ornithine decarboxylase 1 (Culex quinquefasciatus)(E-value: 0.0 Score: 1,582 Ident.: 66.7%), polyamine biosynthesis		AAEL000044	50 kDa		< 0.0001	0.23	< 0.0001	0.47	< 0.0001	-0.24	unknown	16.63	16.64	16.25	16.51	16.31	16.46	16.36	16.96	17	16.78	16.72	16.86	16.54	16.73	16.62	16.5	16.68	0.277297	0.317557	0.307219	0.298892	0.2606	0.268569	0.254782	0.314465	0.313829	0.314693	0.261424	0.37	0.29724	0.414777	0.621103	0.381564
114	TRUE	Empty	AAEL000081-PA (Fragment) OS=Aedes aegypti GN=AAEL000081 PE=4 SV=1	Q0C7B7_AEDAE	Homology to Putative nuclear aaa atpase vcp subfamily protein (Culex tarsalis)(E-value: 0.0 Score: 3,312 Ident.: 66.7%)		AAEL000081	103 kDa		< 0.0001	0.27	0.003	0.09	< 0.0001	0.18	unknown	15.61	15.66	15.49	15.58	15.49	15.52	15.44	15.61	15.62	15.57	15.57	15.62	15.67	15.76	15.87	15.69	15.91	0.23915	0	0.281579	0.503329	0.452344	0	0	0.247701	0.339628	0.264719	0	0	0.284893	0.612348	0.324228	0
98	TRUE	Empty	AAEL000500-PA OS=Aedes aegypti GN=AAEL000500 PE=4 SV=1	Q17P32_AEDAE	Homology to putative hemolymph juvenile hormone binding protein from Anopheles aquasalis (E-value: 3.6e-67 Score: 562 Ident.: 42.7%)		AAEL000500	29 kDa	TRUE	< 0.0001	-1.03	0.00017	-0.42	< 0.0001	-0.61	unknown	17.4	17.37	17.88	17.33	17.83	18.11	17.79	17.35	17.42	17.31	17.1	17.76	17.32	16.65	16.6	16.56	16.52	0.262181	0.355285	0.303164	0.329747	0.288846	0.326861	0.389337	0.261342	0.281369	0.274011	0.325611	0.33432	0.296017	0.294236	0.365312	0.917871
389	TRUE	Empty	AAEL001352-PA OS=Aedes aegypti GN=AAEL001352 PE=4 SV=1	Q17LJ1_AEDAE	Homology to Putative safb-like transcription modulator (Culex tarsalis)(E-value: 0.0 Score: 2,227 Ident.: 57.5%)		AAEL001352	91 kDa	TRUE	< 0.0001	0.09	0.002	-0.04	< 0.0001	0.13	unknown	16.08	16.14	16.02	16.21	16.07	16.09	16.03	16.12	16.08	16.02	15.96	16	16.02	16.17	16.18	16.2	16.25	0.254709	0.243161	0.332276	0.366173	0.262289	0.260416	0.248651	0.398561	0.425899	0.323098	0.293373	0.286493	0.277835	0.449345	0.44143	0.385241
1	TRUE	Empty	AAEL002654-PA OS=Aedes aegypti GN=AAEL002654 PE=4 SV=1	Q17HK0_AEDAE			AAEL002654	155 kDa	TRUE	< 0.0001	0.43	< 0.0001	0.1	< 0.0001	0.33	unknown	15.8	15.86	15.43	15.76	15.62	15.58	15.59	15.73	15.69	15.71	15.72	15.68	15.86	16.01	16.16	16.1	16.15	0.268429	0.258939	0.308074	0.306635	0.284859	0.288964	0.281739	0.303763	0.267722	0.284247	0.268857	0.284365	0.291971	0.306191	0.337191	0.316758
17	TRUE	Empty	AAEL002687-PA OS=Aedes aegypti GN=AAEL002687 PE=3 SV=1	Q17HG1_AEDAE	Homology to Sterol carrier protein-X (Aedes aegypti)(E-value: 0.0 Score: 2,829 Ident.: 99.8%). Scpx plays a role in lipid trafficking and metabolism. Involved in metabolism of fatty acids, cholesteryl esters and phospholipids. Targeted to peroxisomes.	Li et al., PLoS One 2016	AAEL002687	59 kDa		< 0.0001	0.46	< 0.0001	0.26	< 0.0001	0.2	unknown	16.48	16.46	16.09	16.16	16.23	16.19	16.19	16.25	16.48	16.47	16.43	16.52	16.67	16.64	16.65	16.57	16.58	0.28678	0.296326	0.609232	0.515209	0.801859	0.36036	0.682999	0.334943	0.268587	0.774724	0.286773	0.39976	0.522891	1.06562	0.859403	0.343367
368	TRUE	Empty	AAEL002759-PD OS=Aedes aegypti GN=AAEL002759 PE=3 SV=1	Q17H82_AEDAE	Homology to Putative tropomyosin-1 (Culex tarsalis)(E-value: 0.0 Score: 1,348 Ident.: 97.2%)		AAEL002759	32 kDa		< 0.0001	0.08	0.00015	-0.12	< 0.0001	0.2	unknown	16.59	16.58	16.51	16.69	16.54	16.53	16.59	16.48	16.44	16.48	16.47	16.37	16.59	16.62	16.68	16.71	16.69	0.254674	0.256463	0.257797	0.284131	0.25689	0.273278	0.273797	0.269127	0.289465	0.256972	0.300144	0.27998	0.278491	0.274264	0.296185	0.279276
121	TRUE	Empty	AAEL003188-PA OS=Aedes aegypti GN=AAEL003188 PE=3 SV=1	Q17G38_AEDAE	Homology to Putative glutamate decarboxylase/sphingosine phosphate lyase (Culex tarsalis)(E-value: 0.0 Score: 2,462 Ident.: 84.5%). Regulates intracellular levels of sphingosine-1-phosphate. Legionella secretes a sphingosine phosphate lyase into host cells to reduce sphingosine levels and delay autophagy.	Rolando et al., PNAS 2016	AAEL003188	60 kDa		< 0.0001	-0.28	0.009	-0.07	< 0.0001	-0.2	unknown	17.09	17.09	17.27	17.21	17.23	17.22	17.2	17.14	17.08	17.16	17.26	17.13	17.04	17	16.92	16.92	16.84	0.262205	0.248884	0.455892	0.377671	0.346403	0.273126	0.348225	0.26991	0.262629	0.262914	0.347837	0.325547	0.285151	0.256009	0.256741	0.261122
221	TRUE	Empty	AAEL003664-PB OS=Aedes aegypti GN=AAEL003664 PE=4 SV=1	Q17EQ5_AEDAE	Homology to Putative lupus la protein (Aedes albopictus)(E-value: 0.0 Score: 1,892 Ident.: 94.2%)		AAEL003664	46 kDa		< 0.0001	0.16	0.003	-0.05	< 0.0001	0.22	unknown	16.59	16.66	16.58	16.67	16.53	16.63	16.41	16.56	16.53	16.53	16.49	16.47	16.64	16.69	16.77	16.83	16.76	0.283267	0.33134	0.321905	0.309753	0.271883	0.30391	0.276373	0.368665	0.309827	0.330804	0.285132	0.362888	0.28059	0.360782	0.480201	0.399722
46	TRUE	Empty	AAEL003882-PA OS=Aedes aegypti GN=AAEL003882 PE=4 SV=1	Q17E94_AEDAE	Homology to Putative myosin class ii heavy chain (Culex tarsalis)(E-value: 0.0 Score: 9,434 Ident.: 83.3%)		AAEL003882	258 kDa	TRUE	< 0.0001	0.2	< 0.0001	0.09	< 0.0001	0.11	unknown	15.8	15.83	15.73	15.72	15.67	15.64	15.67	15.77	15.82	15.78	15.72	15.82	15.81	15.88	15.94	15.91	15.98	0	0.258878	0	0	0	0.261113	0.267689	0	0	0	0.251801	0.249562	0	0	0	0.254782
55	TRUE	Empty	AAEL004081-PA OS=Aedes aegypti GN=AAEL004081 PE=4 SV=1	Q17DQ9_AEDAE	Homology to Putative transcriptional regulator dj-1 (Aedes albopictus)(E-value: 3e-122 Score: 911 Ident.: 96.2%). In humans loss of DJ1 impairs mitochondrial function.	Requejo-Aguilar et al., Biochem J 2015	AAEL004081	20 kDa		< 0.0001	-0.56	< 0.0001	-0.27	< 0.0001	-0.28	unknown	17.03	17.05	17.41	17.3	17.41	17.47	17.33	17.19	17.19	17.02	17.24	16.8	17.13	16.75	16.57	17.08	16.05	0.263816	0.289897	0.29644	0.26621	0.247487	0.303896	0.290836	0.266494	0.249041	0.260335	0.339876	0.296001	0.264337	0.253315	0.255968	0.368012
72	TRUE	Empty	AAEL004699-PA OS=Aedes aegypti GN=AAEL004699 PE=4 SV=1	Q0IFK9_AEDAE			AAEL004699	112 kDa		< 0.0001	0.11	0.001	-0.02	< 0.0001	0.13	unknown	16.29	16.28	16.2	16.29	16.2	16.29	16.19	16.28	16.27	16.15	16.16	16.23	16.31	16.32	16.35	16.37	16.42	0.243377	0.231956	0.26172	0.259501	0.248167	0.307381	0.243111	0.239282	0.273035	0.259783	0.280754	0.339101	0.241092	0.249734	0.255429	0.320698
6	TRUE	Empty	AAEL005179-PA OS=Aedes aegypti GN=AAEL005179 PE=4 SV=1	Q17AV0_AEDAE	Homology to putative vitellogenin-2 in Anopheles aquasalis (E-value: 1.3e-58 Score: 482 Ident.: 74.5%). Vitellogenin is synthesised in response to a bloodmeal.	Clifton and Noriega, J Insect Physiol 2012	AAEL005179	14 kDa		< 0.0001	-1.04	< 0.0001	-0.57	< 0.0001	-0.47	unknown	15.98	15.99	16.61	16.4	16.52	16.49	16.28	16.2	15.83	15.85	15.61	16.02	15.26	15.27	15.68	15.66	15.34	0.255477	0.275533	0.33878	0.309229	0.254626	0.299892	0.291503	0.285658	0.306239	0.272501	0.296845	0.298212	0.266303	0.312484	0.376422	0.360776
118	TRUE	Empty	AAEL005324-PA OS=Aedes aegypti GN=AAEL005324 PE=4 SV=1	Q17AE9_AEDAE	Homology to Titin (Culex quinquefasciatus)(E-value: 0.0 Score: 23,669 Ident.: 93.2%)		AAEL005324	537 kDa		< 0.0001	-0.13	< 0.0001	-0.27	< 0.0001	0.14	unknown	15.44	15.46	15.61	15.63	15.57	15.49	15.59	15.24	15.41	15.3	15.19	15.37	15.36	15.44	15.47	15.49	15.5	0.267715	0.325206	0.32035	0.309881	0.309282	0.264402	0.266878	0.294781	0.286637	0.298337	0.278949	0.277162	0.278018	0.366761	0.370911	0.357172
16	TRUE	Empty	AAEL006322-PB OS=Aedes aegypti GN=AAEL006322 PE=4 SV=1	Q176N6_AEDAE (+1)	Homology to Putative ferric-chelate reductase 1 (Aedes albopictus)(E-value: 0.0 Score: 3,220 Ident.: 97.0%)		AAEL006322	70 kDa		< 0.0001	-1.18	< 0.0001	-0.74	< 0.0001	-0.44	unknown	16.06	16.06	16.84	16.59	16.42	16.52	16.54	16.12	15.39	15.8	15.85	15.81	15.03	15.49	15.27	15.42	15.62	0	0.979276	0	0	0	0.349508	0.825125	0	0	0	0.771558	0.320679	0	0	0	0.402531
15	TRUE	Empty	AAEL006342-PB OS=Aedes aegypti GN=AAEL006342 PE=4 SV=1	Q176I8_AEDAE	Homology to Putative soluble epoxide hydrolase (Aedes albopictus)(E-value: 0.0 Score: 1,680 Ident.: 92.0%)		AAEL006342	40 kDa		< 0.0001	-0.49	< 0.0001	-0.23	< 0.0001	-0.26	unknown	16.83	16.8	17.12	16.96	17.02	17.16	17.14	17.05	16.72	16.8	16.74	17	16.79	16.61	16.5	16.56	16.54	0.256313	0.273243	0.348188	0.265875	0.254661	0.293978	0.254856	0.316189	0.258468	0.271252	0.256841	0.312355	0.265017	0.269106	0.320432	0.331447
107	TRUE	Empty	AAEL006516-PA OS=Aedes aegypti GN=AAEL006516 PE=4 SV=1	Q0IF50_AEDAE	Homology to Putative vacuolar h+-atpase v1 sector subunit h (Aedes albopictus)(E-value: 0.0 Score: 2,423 Ident.: 99.4%)		AAEL006516	55 kDa		< 0.0001	-0.26	< 0.0001	0.1	< 0.0001	-0.36	unknown	16.17	16.18	16.38	15.98	16.25	16.22	16.29	16.38	16.3	16.39	16.36	16.25	16.18	15.98	15.86	15.92	15.9	0.2409	0.290064	0.290989	0.378827	0.250998	0.285393	0.251431	0.411689	0.374389	0.329225	0.289928	0.391103	0.30245	0.406089	0.49774	0.499011
684.1	TRUE	Empty	AAEL006805-PA OS=Aedes aegypti GN=CYP9J2 PE=3 SV=2	Q174T2_AEDAE	Cytochrome P450		CYP9J2	62 kDa	TRUE	< 0.0001	-0.31	0.012	-0.1	< 0.0001	-0.21	unknown	16.03	16.01	16.2	16.06	16.08	16.33	16.04	16.04	16.04	16.03	15.96	16.12	15.81	15.88	15.86	15.85	15.79	0	0	0	0	0	0	0	0	0	0	0	0	0	0	0	0
350	TRUE	Empty	AAEL006866-PA OS=Aedes aegypti GN=AAEL006866 PE=4 SV=1	Q174L3_AEDAE	Homology to Muscle lim protein (Culex quinquefasciatus)(E-value: 0.0 Score: 2,588 Ident.: 91.2%)		AAEL006866	53 kDa		< 0.0001	-0.14	< 0.0001	-0.38	< 0.0001	0.24	unknown	15.46	15.42	15.5	15.66	15.56	15.52	15.63	15.08	15.29	15.17	15.13	15.28	15.43	15.38	15.5	15.44	15.42	0.271648	0.302489	0.294762	0.322117	0.27501	0.285747	0.291571	0.378322	0.309532	0.324948	0.28614	0.307185	0.257974	0.3499	0.370714	0.500872
1019.1	TRUE	Empty	AAEL007024-PA OS=Aedes aegypti GN=CYP6AG3 PE=3 SV=1	Q173V3_AEDAE	Cytochrome P450		CYP6AG3	58 kDa	TRUE	< 0.0001	-0.77	0.00098	-0.32	< 0.0001	-0.46	unknown	14.97	14.95	15.41	15.15	15.28	15.57	15.35	14.96	14.91	15.27	15.16	14.9	14.76	14.44	14.54	14.34	14.71	0.254172	0.277213	0.285624	0.319844	0.247209	0.299099	0.274079	0.312824	0.273065	0.276403	0.317313	0.279991	0.258798	0.312975	0.366006	0.475111
11	TRUE	Empty	AAEL007565-PA OS=Aedes aegypti GN=AAEL007565 PE=4 SV=1	Q171R0_AEDAE	Homology to Putative bicoid mrna stability factor (Culex tarsalis)(E-value: 0.0 Score: 5,522 Ident.: 77.2%)		AAEL007565	155 kDa		< 0.0001	0.23	< 0.0001	0.13	< 0.0001	0.1	unknown	16.01	16.01	15.86	15.84	15.95	15.84	15.9	15.92	16.12	15.91	15.94	16.22	16.04	16.12	16.17	16.12	16.11	0.261872	0.271056	0.266276	0.289768	0.265018	0.284746	0.297238	0.268168	0.324808	0.284319	0.282688	0.290233	0.271854	0.260217	0.303187	0.392104
419	TRUE	Empty	AAEL007765-PA OS=Aedes aegypti GN=SRPN10 PE=3 SV=1	Q0IEW1_AEDAE (+3)	Homology to Putative serpin (Aedes albopictus)(E-value: 0.0 Score: 1,694 Ident.: 88.7%)		SRPN10	43 kDa		< 0.0001	-0.33	0.00013	0.19	< 0.0001	-0.52	unknown	16.6	16.61	16.49	16.64	16.83	16.81	16.52	17.05	16.86	16.73	16.69	16.98	16.38	16.27	16.49	16.38	16.09	0.256764	0.318534	0.381523	0.29228	0.375887	0.32279	0.308914	0.258079	0.257399	0.304919	0.321269	0.36965	0.268814	0.306892	0.29146	0.300877
256	TRUE	Empty	AAEL008155-PA OS=Aedes aegypti GN=AAEL008155 PE=4 SV=1	Q16ZL4_AEDAE	Homology to Aminopeptidase N (Culex quinquefasciatus)(E-value: 0.0 Score: 6,036 Ident.: 62.2%). Membrane protein plays a role in digestion of proteins.		AAEL008155	211 kDa	TRUE	< 0.0001	-0.32	0.008	-0.15	< 0.0001	-0.17	unknown	15.6	15.54	15.73	15.64	15.79	15.72	15.87	15.61	15.63	15.56	15.54	15.63	15.48	15.43	15.43	15.44	15.36	0.274378	0.265783	0.277986	0.258697	0.263301	0.296072	0.301436	0.288325	0.276771	0.259519	0.311678	0.275101	0.278202	0.280421	0.292562	0.279929
117	TRUE	Empty	AAEL009188-PA OS=Aedes aegypti GN=AAEL009188 PE=4 SV=1	Q16WL2_AEDAE			AAEL009188	27 kDa		< 0.0001	-0.89	0.005	-0.25	< 0.0001	-0.65	unknown	17.6	17.43	17.59	18.06	18.15	17.99	17.76	17.66	17.82	17.46	17.62	17.79	17.11	16.97	17.17	16.85	16.92	0.242659	0.336324	0.258018	0.256917	0.241825	0.307762	0.323378	0.28112	0.274148	0.265092	0.412346	0.38846	0.252426	0.251428	0.248006	0.82678
80	TRUE	Empty	AAEL009330-PA OS=Aedes aegypti GN=AAEL009330 PE=4 SV=1	Q16W62_AEDAE	Homology to Putative carbonic anhydrase ii (Aedes albopictus)(E-value: 0.0 Score: 1,433 Ident.: 86.3%)		AAEL009330	35 kDa		< 0.0001	-0.37	0.04	-0.09	< 0.0001	-0.28	unknown	16	15.97	16.2	16.01	16.19	16.14	16.31	16.16	16.12	15.92	15.95	16.28	15.92	15.83	15.7	15.78	15.72	0.25468	0.303333	0.316141	0.333131	0.256507	0.279427	0.257478	0.375612	0.322308	0.317191	0.308612	0.33695	0.290576	0.379909	0.486876	0.47589
380	TRUE	Empty	AAEL009345-PA OS=Aedes aegypti GN=AAEL009345 PE=2 SV=1	Q1HR13_AEDAE	Homology to Putative lethal 2 37cc (Aedes albopictus)(E-value: 0.0 Score: 1,333 Ident.: 98.9%)		AAEL009345	30 kDa		< 0.0001	0.11	0.003	-0.05	< 0.0001	0.15	unknown	15.59	15.64	15.58	15.72	15.56	15.63	15.52	15.53	15.51	15.58	15.64	15.51	15.67	15.78	15.72	15.65	15.71	0.258431	0.293679	0.317962	0.357422	0.262415	0.282935	0.258134	0.379094	0.338145	0.339692	0.283645	0.323131	0.292246	0.374498	0.460931	0.40196
77	TRUE	Empty	AAEL009396-PA OS=Aedes aegypti GN=AAEL009396 PE=4 SV=1	Q16VW3_AEDAE	Homology to Putative flavin-containing amine oxidase (Aedes albopictus)(E-value: 0.0 Score: 2,441 Ident.: 93.7%)		AAEL009396	54 kDa		< 0.0001	0.32	0.0008	0.14	< 0.0001	0.18	unknown	17.08	17.06	16.84	16.87	16.9	16.86	16.95	16.9	17.16	17.02	16.93	17.09	17.09	17.19	17.27	17.26	17.21	0.256584	0	0.255909	0.255225	0.281405	0	0	0.268561	0.259658	0.254666	0	0	0.270424	0.277811	0.337068	0
22	TRUE	Empty	AAEL009475-PA (Fragment) OS=Aedes aegypti GN=AAEL009475 PE=3 SV=1	Q16VN4_AEDAE	Homology to Putative multifunctional pyrimidine synthesis protein cad includes carbamoyl-phosphate synthetase (Aedes aegypti)(E-value: 0.0 Score: 4,452 Ident.: 100.0%)		AAEL009475	95 kDa		< 0.0001	0.33	< 0.0001	0.2	< 0.0001	0.13	unknown	15.67	15.71	15.57	15.48	15.5	15.54	15.55	15.6	15.75	15.78	15.69	15.82	15.82	15.84	15.88	15.83	15.92	0.274308	0.297812	0.315937	0.301596	0.2881	0.291937	0.303311	0.282775	0.381559	0.277852	0.299447	0.277431	0.265146	0.312973	0.281529	0.308418
4	TRUE	Empty	AAEL009490-PA (Fragment) OS=Aedes aegypti GN=AAEL009490 PE=3 SV=1	Q16VN7_AEDAE	Homology to Putative multifunctional pyrimidine synthesis protein cad includes carbamoyl-phosphate synthetase (Culex tarsalis)(E-value: 0.0 Score: 7,031 Ident.: 100.0%)		AAEL009490	151 kDa	TRUE	< 0.0001	0.32	< 0.0001	0.16	< 0.0001	0.17	unknown	16.36	16.35	16.2	16.16	16.19	16.17	16.14	16.21	16.36	16.33	16.29	16.45	16.4	16.48	16.55	16.46	16.59	0.239868	0.258664	0.252155	0.275556	0.237572	0.246916	0.248597	0.23672	0.255975	0.237542	0.246216	0.310499	0.240694	0.238426	0.249615	0.290576
69	TRUE	Empty	AAEL009531-PA OS=Aedes aegypti GN=AAEL009531 PE=4 SV=1	Q16VL3_AEDAE	Homology to Niemann-pick C1 from Bactrocera dorsalis (E-value: 0.0 Score: 3,480 Ident.: 53.9%). Transport of cholesterol from late endosomes.		AAEL009531	141 kDa		< 0.0001	-0.4	0.0067	-0.11	< 0.0001	-0.28	unknown	16.6	16.49	16.79	16.49	16.78	16.74	16.8	16.57	16.65	16.57	16.61	16.63	16.49	16.37	16.25	16.28	16.09	0.269823	0.271061	0.262315	0.264384	0.298453	0.285226	0.269133	0.263334	0.29752	0.265407	0.274579	0.336767	0.293039	0.266281	0.287086	0.323268
267	TRUE	Empty	AAEL011022-PA OS=Aedes aegypti GN=AAEL011022 PE=4 SV=1	Q16RA3_AEDAE	Homology to putative paxillin in Aedes albopictus (E-value: 9.3e-134 Score: 985 Ident.: 96.1%). Plays a role in cell adhesion		AAEL011022	20 kDa		< 0.0001	-0.32	< 0.0001	-0.58	< 0.0001	0.27	unknown	16.36	16.38	16.7	16.68	16.81	16.54	16.72	16.04	16.3	16.12	15.97	16.12	16.42	16.25	16.37	16.35	16.48	0.268513	0.32249	0.358186	0.326131	0.25743	0.297627	0.298388	0.306286	0.273603	0.282717	0.41624	0.419241	0.292552	0.385839	0.460962	0.431249
45	TRUE	Empty	AAEL011112-PA OS=Aedes aegypti GN=AAEL011112 PE=3 SV=1	Q16R03_AEDAE	Homology to Putative sorbitol dehydrogenase (Aedes albopictus)()		AAEL011112	38 kDa		< 0.0001	0.38	< 0.0001	0.21	< 0.0001	0.18	unknown	16.11	16.11	15.83	15.8	15.84	15.94	15.99	15.99	16.27	16.14	16.02	16.06	16.29	16.08	16.38	16.31	16.34	0.263385	0.253482	0.2951	0.301341	0.269086	0.249787	0.244865	0.269611	0.316515	0.292694	0.2525	0.264427	0.277748	0.315316	0.31961	0.268692
51	TRUE	Empty	AAEL011255-PA OS=Aedes aegypti GN=AAEL011255 PE=4 SV=1	Q16QL1_AEDAE	Homology to Putative nucleolar gtp-binding protein 2 (Aedes albopictus)(E-value: 0.0 Score: 2,868 Ident.: 92.6%)		AAEL011255	69 kDa		< 0.0001	0.27	0.00072	0.07	< 0.0001	0.2	unknown	15.99	16.05	15.86	16	15.83	15.87	15.84	15.95	15.97	15.92	15.93	16.01	16.04	16.13	16.26	16.16	16.28	0.238802	0.284331	0.278267	0.268713	0.258008	0.279991	0.290994	0.275666	0.254898	0.273637	0.27813	0.271098	0.249448	0.264752	0.289631	0.469267
10	TRUE	Empty	AAEL014548-PA (Fragment) OS=Aedes aegypti GN=TPX3 PE=4 SV=2	Q16G24_AEDAE	thioredoxin peroxidase, antioxidant		TPX3	27 kDa	TRUE	< 0.0001	-1.12	< 0.0001	-0.57	< 0.0001	-0.55	unknown	17.24	17.11	17.89	17.62	17.77	17.58	17.7	17.24	17	17.12	17.16	17.2	16.77	16.74	16.41	16.46	16.52	0	0.250113	0	0	0	0.699318	0.650764	0	0	0	0.239913	0.236681	0	0	0	0.244832
226.2	TRUE	Empty	AAEL014609-PA (Fragment) OS=Aedes aegypti GN=CYP9J26 PE=3 SV=1	Q16FX0_AEDAE	Cytochrome P450		CYP9J26	62 kDa	TRUE	< 0.0001	-0.39	0.001	0.18	< 0.0001	-0.58	unknown	14.55	14.14	14.37	14.06	14.48	14.4	14.34	14.32	14.52	14.96	14.81	14.36	14.14	13.93	13.94	13.54	14.06	0.366921	0.249947	0.392173	0.282039	0.284798	0.257368	0.261471	0.477233	0.288767	0.279215	0.269886	0.30018	0.284461	0.328065	0.277489	0.26337
226.4	TRUE	Empty	AAEL014616-PA OS=Aedes aegypti GN=CYP9J27 PE=3 SV=1	Q16FV8_AEDAE	Cytochrome P450		CYP9J27	62 kDa	TRUE	< 0.0001	-0.58	0.001	0.31	< 0.0001	-0.89	unknown	16.95	16.71	16.54	16.83	17.01	17	16.86	17.26	17.16	17.15	17.17	17.03	16.56	16.05	16.19	16.11	16.51	0.2625	0.279514	0.308431	0.358371	0.257037	0.289032	0.283677	0.355257	0.345732	0.326992	0.305145	0.317744	0.273855	0.325561	0.407835	0.36825
308	TRUE	Empty	AAEL015464-PA OS=Aedes aegypti GN=AAEL015464 PE=3 SV=1	Q1DGV3_AEDAE	Homology to Histone H1 (Culex quinquefasciatus)(E-value: 7.4e-68 Score: 559 Ident.: 79.7%)		AAEL015464	22 kDa	TRUE	< 0.0001	0.37	0.009	-0.11	< 0.0001	0.48	unknown	17.19	17.09	16.87	17.44	16.96	17.08	17.09	16.99	16.9	16.96	17.03	16.91	17.38	17.46	17.55	17.37	17.46	0	0.297589	0	0	0	3.52113	2.65758	0	0	0	0.261221	0.260406	0	0	0	0.300493
39	TRUE	Empty	Alpha-1,4 glucan phosphorylase OS=Aedes aegypti GN=AAEL000703 PE=3 SV=1	Q17NG8_AEDAE	Alpha-1,4 glucan phosphorylase		AAEL000703	97 kDa		< 0.0001	-0.29	< 0.0001	-0.17	< 0.0001	-0.12	unknown	16.55	16.57	16.68	16.62	16.77	16.7	16.78	16.6	16.71	16.45	16.42	16.57	16.41	16.41	16.4	16.43	16.44	0.289074	0.282606	0.300989	0.3048	0.267428	0.325287	0.279876	0.311619	0.292345	0.262984	0.274849	0.283991	0.303105	0.312134	0.301496	0.270743
313	TRUE	Empty	ATPase ASNA1 homolog OS=Aedes aegypti GN=AAEL011136 PE=3 SV=1	ASNA_AEDAE	ATPase ASNA1 homolog, recognises tail-anchored membrane proteins for delivery to the ER.	Ott et al., Virology J 2016	AAEL011136	38 kDa		< 0.0001	0.19	< 0.0001	0.36	< 0.0001	-0.18	unknown	14.97	15	14.97	14.65	14.88	14.85	14.61	15.14	15.2	15.19	15.19	15.19	15.02	15.03	14.87	15.05	15.06	0	0.252357	0	0	0	0.251983	0.253371	0	0	0	0.290695	0.25379	0	0	0	0.251719
119	TRUE	Empty	Coatomer subunit beta OS=Aedes aegypti GN=AAEL004546 PE=4 SV=1	Q17CI5_AEDAE	Coatomer subunit beta. Part of the coatomer complex which binds Golgi proteins for retrograde trafficking to the ER.	MA and Goldberg EMBO J 2013	AAEL004546	107 kDa		< 0.0001	-0.17	0.002	0.08	< 0.0001	-0.25	unknown	16.5	16.45	16.56	16.39	16.57	16.52	16.56	16.61	16.63	16.54	16.53	16.69	16.46	16.37	16.31	16.31	16.31	0.258317	0.259951	0.293977	0.33984	0.266028	0.265898	0.28235	0.328024	0.323859	0.319209	0.288734	0.326811	0.293901	0.333256	0.316542	0.359157
325	TRUE	Empty	CTP synthase OS=Aedes aegypti GN=AAEL005455 PE=3 SV=1	Q17A05_AEDAE	CTP synthase, pyrimidine biosynthesis		AAEL005455	74 kDa	TRUE	< 0.0001	-0.24	< 0.0001	-0.36	< 0.0001	0.12	unknown	16.59	16.58	16.77	16.78	16.81	16.74	16.77	16.43	16.33	16.34	16.52	16.44	16.58	16.55	16.51	16.49	16.48	0.263536	0.288953	0.252567	0.283854	0.253108	0.299004	0.314054	0.287731	0.277258	0.26429	0.298842	0.335748	0.264686	0.26387	0.259552	0.389407
53	TRUE	Empty	DNA helicase OS=Aedes aegypti GN=AAEL010086 PE=3 SV=1	Q16TZ0_AEDAE	DNA helicase		AAEL010086	98 kDa		< 0.0001	0.59	< 0.0001	0.34	< 0.0001	0.26	unknown	15.54	15.5	15.18	15.11	15.18	15.13	14.98	15.33	15.79	15.37	15.15	15.57	15.58	15.62	15.81	15.8	15.85	0	0.246174	0	0	0	0.246961	0.245719	0	0	0	0.246573	0.257677	0	0	0	0.248026
56	TRUE	Empty	DNA-(apurinic or apyrimidinic site) lyase OS=Aedes aegypti GN=AAEL010781 PE=3 SV=1	Q16S00_AEDAE	DNA-(apurinic or apyrimidinic site) lyase. Important in cellular response to oxidative stress. Plays a key role in base excision repair of oxidative damage to DNA.		AAEL010781	66 kDa	TRUE	< 0.0001	0.44	0.003	0.11	< 0.0001	0.33	unknown	15.84	15.93	15.62	15.71	15.62	15.61	15.68	15.73	15.83	15.76	15.71	15.72	15.98	15.93	16.08	16.24	16.28	0.25028	0.264151	0.291778	0.256408	0.281724	0.277925	0.304823	0.302132	0.296243	0.277776	0.261526	0.261752	0.259411	0.274484	0.324502	0.279493
435	TRUE	Empty	Dolichyl-diphosphooligosaccharide--protein glycosyltransferase subunit DAD1 OS=Aedes aegypti GN=AAEL002183 PE=2 SV=1	Q1HRQ3_AEDAE	Dolichyl-diphosphooligosaccharide--protein glycosyltransferase subunit DAD1. May be component of oligosaccharyl transferase complex in ER.		AAEL002183	13 kDa		< 0.0001	-0.29	0.013	0.11	< 0.0001	-0.4	unknown	17.1	17	17.3	16.93	17.08	17.09	17.11	17.26	17.34	17.21	17.08	17.16	17	16.74	16.69	16.91	16.72	0.28495	0.301353	0.304475	0.285278	0.26482	0.339119	0.363819	0.322227	0.346069	0.33199	0.364591	0.40371	0.274395	0.339092	0.479262	0.491573
126	TRUE	Empty	Histone H4 OS=Aedes aegypti GN=AAEL000490 PE=3 SV=1	Q16IE4_AEDAE (+1)	Histone H4		AAEL000490	11 kDa		< 0.0001	0.36	0.0031	-0.11	< 0.0001	0.47	unknown	16.96	16.98	16.64	17.1	16.71	16.79	16.79	16.62	16.68	16.66	16.81	16.66	17.02	17.27	17.45	17.17	17.13	0.253215	0.256611	0.282268	0.276281	0.260256	0.287593	0.288957	0.315708	0.288284	0.283611	0.27325	0.286623	0.269257	0.305563	0.362624	0.29942
2	TRUE	Empty	Leukotriene A(4) hydrolase OS=Aedes aegypti GN=AAEL003666 PE=3 SV=1	Q17EU2_AEDAE	Leukotriene A(4) hydrolase		AAEL003666	69 kDa		< 0.0001	-0.35	< 0.0001	-0.14	< 0.0001	-0.21	unknown	17	16.99	17.27	17.05	17.2	17.19	17.17	17.11	17.04	16.99	17	17.06	16.86	16.81	16.75	16.9	16.79	0.288786	0.318922	0.322406	0.2584	0.262857	0.460254	0.3198	0.436257	0.285055	0.290118	0.330309	0.407326	0.312378	0.335058	0.318803	0.369377
3	TRUE	Empty	Phosphoserine aminotransferase OS=Aedes aegypti GN=AAEL012578 PE=3 SV=1	Q16LP7_AEDAE	Phosphoserine aminotransferase		AAEL012578	40 kDa		< 0.0001	-0.94	< 0.0001	-0.74	< 0.0001	-0.2	unknown	16.95	16.86	17.39	17.52	17.38	17.7	17.36	17.18	16.6	16.57	16.64	16.72	16.43	16.4	16.32	16.63	16.7	0.258439	0.276365	0.266569	0.258441	0.254637	0.262948	0.26627	0.259542	0.279781	0.25781	0.339787	0.310124	0.25924	0.269752	0.268257	0.336309
5	TRUE	Empty	Poly [ADP-ribose] polymerase OS=Aedes aegypti GN=AAEL011815 PE=4 SV=1	Q16NZ4_AEDAE	Poly [ADP-ribose] polymerase		AAEL011815	113 kDa		< 0.0001	0.47	< 0.0001	0.17	< 0.0001	0.3	unknown	16.39	16.36	16.19	16.13	16.08	16.21	16.05	16.22	16.42	16.3	16.18	16.4	16.44	16.61	16.68	16.63	16.69	0.283436	0.26404	0.29242	0.311602	0.297054	0.271049	0.301751	0.275533	0.283651	0.327279	0.273254	0.303582	0.279802	0.314146	0.313325	0.295578
189	TRUE	Empty	Serine--pyruvate aminotransferase OS=Aedes aegypti GN=AAEL003508 PE=3 SV=1	Q0IG34_AEDAE	Serine--pyruvate aminotransferase		AAEL003508	45 kDa		< 0.0001	-0.18	< 0.0001	0.22	< 0.0001	-0.4	unknown	16.48	16.44	16.52	16.27	16.56	16.53	16.47	16.62	16.68	16.62	16.7	16.83	16.46	16.19	16.14	16.34	16.28	0.260724	0.269888	0.259255	0.275896	0.259673	0.306371	0.309092	0.338425	0.276932	0.285196	0.336539	0.360404	0.293081	0.304933	0.331665	0.405516
466	TRUE	Empty	AAEL009310-PA (Fragment) OS=Aedes aegypti GN=AAEL009310 PE=3 SV=1	Q16W80_AEDAE	Homology to Putative angiotensin i-converting enzyme (Aedes albopictus)(E-value: 0.0 Score: 3,036 Ident.: 91.9%)		AAEL009310	70 kDa		0.00012	0.24	< 0.0001	0.5	< 0.0001	-0.26	unknown	16.81	16.69	16.31	16.44	16.54	16.75	16.45	16.77	16.83	17.01	17.18	17.4	17.03	16.62	16.85	16.62	16.56	0.269126	0.262573	0.37384	0.317983	0.281305	0.275577	0.272282	0.367322	0.343198	0.328757	0.315803	0.341847	0.292543	0.325223	0.407231	0.37335
494	TRUE	Empty	AAEL000159-PA OS=Aedes aegypti GN=AAEL000159 PE=4 SV=1	Q17Q08_AEDAE	Homology to Putative nipsnap (Aedes albopictus)(E-value: 0.0 Score: 1,436 Ident.: 98.2%). In human macrophages, a nipsnap homologue regulates vesicular trafficking and is targeted by Salmonella virulence factor SpiC resulting in interference of phagosome/lysosome pathway	Lee et al., Cell Microbiol 2002	AAEL000159	32 kDa		0.00018	0.12	0.00052	-0.15	< 0.0001	0.27	unknown	16.39	16.4	16.2	16.53	16.28	16.33	16.32	16.08	16.08	16.26	16.36	16.07	16.35	16.5	16.5	16.49	16.42	0.238834	0	0.256938	0.24873	0.237235	0	0	0.237481	0.239442	0.263445	0	0	0.253826	0.512923	0.375285	0
515	TRUE	Empty	AAEL005593-PA OS=Aedes aegypti GN=AAEL005593 PE=4 SV=1	Q179M1_AEDAE	Homology to Putative tola (Psorophora albipes)(E-value: 2.6e-99 Score: 759 Ident.: 86.0%)		AAEL005593	20 kDa		0.00023	-0.09	< 0.0001	-0.29	< 0.0001	0.2	unknown	15.93	15.92	16.11	16.1	16.02	15.94	16.05	15.63	15.87	15.79	15.58	15.82	15.96	15.9	15.89	16	15.98	0.236532	0	0.357962	0.239264	0.234245	0	0	0.332933	0.362488	0.257432	0	0	0.266913	0.243526	0.308101	0
520	TRUE	Empty	AAEL012863-PA OS=Aedes aegypti GN=AAEL012863 PE=4 SV=1	Q16KV1_AEDAE			AAEL012863	27 kDa		0.00026	0.26	< 0.0001	0.47	< 0.0001	-0.21	unknown	16.67	16.66	16.5	16.3	16.46	16.54	16.35	16.99	17.04	16.71	16.77	17.06	16.69	16.66	16.75	16.71	16.66	0.24761	0.285716	0.284107	0.30213	0.249303	0.279822	0.280228	0.366137	0.318858	0.299855	0.305275	0.342429	0.261167	0.301019	0.336021	0.401383
545	TRUE	Empty	Translocating chain-associated membrane protein OS=Aedes aegypti GN=AAEL003285 PE=2 SV=1	Q1HRQ8_AEDAE	Translocating chain-associated membrane protein. ER resident protein involved in degradation of selected misfolded proteins. Cells deficient in TRAM1 have an upregulated unfolded protein response pathway.	Ng et al., Exp Cell Res 2010	AAEL003285	43 kDa		0.00034	-0.35	0.006	0.14	< 0.0001	-0.49	unknown	16.56	16.48	16.75	16.3	16.63	16.58	16.64	16.73	16.73	16.63	16.71	16.85	16.46	16.25	16.1	16.15	16.17	0.267353	0.277339	0.288268	0.293421	0.266438	0.268041	0.276468	0.300381	0.274733	0.278248	0.308818	0.30922	0.2691	0.273233	0.318632	0.324767
554	TRUE	Empty	AAEL005947-PB OS=Aedes aegypti GN=AAEL005947 PE=4 SV=1	Q178C4_AEDAE	Homology to G-rich sequence factor-1 (Culex quinquefasciatus)(E-value: 0.0 Score: 1,675 Ident.: 66.1%)		AAEL005947	52 kDa	TRUE	0.00038	0.11	0.004	-0.04	< 0.0001	0.15	unknown	15.53	15.6	15.52	15.57	15.48	15.5	15.47	15.5	15.52	15.48	15.37	15.44	15.54	15.59	15.69	15.58	15.72	0.252614	0.276362	0.24842	0.244505	0.25398	0.267238	0.341399	0.259875	0.273961	0.264222	0.267838	0.34514	0.25968	0.24661	0.256053	0.272607
564	TRUE	Empty	AAEL012585-PA OS=Aedes aegypti GN=AAEL012585 PE=2 SV=1	Q1HR81_AEDAE	Homology to 60S ribosomal protein L7 (Ochlerotatus triseriatus)(E-value: 5.2e-169 Score: 1,234 Ident.: 94.0%)		AAEL012585	30 kDa	TRUE	0.00041	0.05	0.001	-0.05	< 0.0001	0.1	unknown	17.32	17.32	17.28	17.39	17.3	17.27	17.32	17.23	17.18	17.26	17.34	17.28	17.42	17.36	17.32	17.37	17.3	0.274321	0.293566	0.339575	0.377562	0.290478	0.2829	0.296606	0.412963	0.380804	0.388417	0.343969	0.363171	0.300049	0.389458	0.495168	0.419533
586	TRUE	Empty	AAEL008220-PA OS=Aedes aegypti GN=AAEL008220 PE=4 SV=1	Q16ZF8_AEDAE	Homology to Rsl1d1 protein (Culex quinquefasciatus)(E-value: 0.0 Score: 1,396 Ident.: 58.7%)		AAEL008220	55 kDa		0.00056	0.11	0.00019	-0.1	< 0.0001	0.21	unknown	16.57	16.6	16.59	16.66	16.55	16.55	16.47	16.49	16.48	16.46	16.41	16.44	16.53	16.56	16.72	16.75	16.74	0.275775	0.321574	0.257943	0.390078	0.262308	0.394818	0.3311	0.337184	0.35197	0.278708	0.280476	0.686621	0.289694	0.28814	0.316361	0.317113
594	TRUE	Empty	AAEL010573-PA OS=Aedes aegypti GN=AAEL010573 PE=4 SV=1	Q16SG6_AEDAE	Homology to Putative ribosomal protein s25 (Psorophora albipes)(E-value: 1.5e-82 Score: 640 Ident.: 97.6%)		AAEL010573	17 kDa		0.00061	0.23	0.00028	-0.22	< 0.0001	0.45	unknown	17.62	17.6	17.47	17.84	17.52	17.54	17.59	17.02	17.28	17.26	17.57	17.38	17.79	17.85	17.89	17.72	17.85	0.257945	0.243418	0.358532	0.28204	0.258504	0.28713	0.264166	0.271476	0.251323	0.294246	0.269045	0.242315	0.251354	0.312783	0.309969	0.311678
600	TRUE	Empty	AAEL006876-PA OS=Aedes aegypti GN=AAEL006876 PE=4 SV=1	Q174K3_AEDAE	Homology to Putative igf-ii mrna-binding protein imp (Aedes aegypti)(E-value: 0.0 Score: 2,741 Ident.: 95.9%)		AAEL006876	59 kDa		0.00064	0.22	0.002	-0.11	< 0.0001	0.33	unknown	14.66	14.61	14.54	14.71	14.52	14.57	14.59	14.48	14.51	14.48	14.42	14.43	14.7	14.74	14.86	14.78	14.98	0.274213	0	0.266282	0.276695	0.252341	0	0	0.249384	0.289287	0.256171	0	0	0.269999	0.259924	0.262414	0
v	TRUE	Empty	AAEL006912-PA OS=Aedes aegypti GN=AAEL006912 PE=3 SV=1	Q174F7_AEDAE	Homology to Putative 3-oxoacyl coa thiolase (Aedes albopictus)(E-value: 0.0 Score: 1,895 Ident.: 94.9%). Catalyses B-oxidation of fatty acids.		AAEL006912	41 kDa		0.0008	-0.16	0.001	0.11	< 0.0001	-0.27	unknown	15.24	15.19	15.21	15.21	15.3	15.25	15.21	15.3	15.39	15.32	15.34	15.34	15.13	15.07	15.11	15.08	14.94	0.252665	0.272926	0.305126	0.279914	0.268359	0.264584	0.256043	0.283679	0.283516	0.264669	0.280192	0.357828	0.269215	0.304291	0.37098	0.341483
693	TRUE	Empty	40S ribosomal protein S262 OS=Aedes aegypti GN=AAEL002832 PE=2 SV=1	Q1HQE4_AEDAE	40S ribosomal protein S262		AAEL002832	13 kDa		0.001	0.23	0.003	-0.21	< 0.0001	0.45	unknown	15.49	15.6	15.22	15.68	15.4	15.39	15.44	15.21	15.16	15.25	15.2	15.24	15.54	15.75	15.63	15.8	15.67	0.262441	0.286053	0.255617	0.287499	0.27073	0.281507	0.298224	0.287338	0.269548	0.312628	0.291139	0.282473	0.28177	0.274448	0.346156	0.363145
666	TRUE	Empty	AAEL003514-PA OS=Aedes aegypti GN=AAEL003514 PE=4 SV=1	Q0IG45_AEDAE	Homology to Putative centromere/microtubule binding protein cbf5 (Aedes albopictus)(E-value: 0.0 Score: 2,453 Ident.: 90.1%)		AAEL003514	58 kDa		0.001	0.12	0.01	-0.08	< 0.0001	0.2	unknown	16.8	16.78	16.74	16.88	16.67	16.8	16.71	16.74	16.58	16.72	16.76	16.6	16.85	16.91	16.88	16.82	16.94	0.251711	0.299847	0.275156	0.362553	0.250473	0.31252	0.342279	0.317353	0.332489	0.348295	0.496688	0.463671	0.270795	0.301191	0.393991	0.397181
756	TRUE	Empty	AAEL005797-PA OS=Aedes aegypti GN=AAEL005797 PE=2 SV=1	Q1HQE2_AEDAE	Homology to Charged multivesicular body protein 5 (Culex quinquefasciatus)(E-value: 5.1e-149 Score: 1,096 Ident.: 94.7%). Involved in maturation of late endosomes to lysosomes, may play a role in receptor degradation.	Mi Wi et al., Exp Mol Med 2016	AAEL005797	25 kDa		0.001	-0.23	0.01	0.21	< 0.0001	-0.44	unknown	15.98	15.87	16.23	15.81	15.72	15.89	15.88	16.22	16.45	16.03	16.01	16.14	15.43	15.27	15.27	15.88	15.62	0.259305	0.281456	0.278357	0.333793	0.266205	0.280034	0.297057	0.354705	0.320896	0.324371	0.304804	0.330261	0.277687	0.315099	0.386073	0.401631
686	TRUE	Empty	AAEL007660-PA OS=Aedes aegypti GN=AAEL007660 PE=4 SV=1	Q171G2_AEDAE	Homology to Putative inositol-145-triphosphate 5-phosphatase synaptojanin inp51/inp52/inp53 family (Aedes albopictus)(E-value: 0.0 Score: 3,041 Ident.: 96.8%)		AAEL007660	68 kDa		0.001	-0.07	0.001	0.08	< 0.0001	-0.15	unknown	16.07	16.04	16.14	15.98	16.09	16.02	16.02	16.12	16.18	16.09	16.14	16.14	15.95	15.96	15.99	15.97	16.05	0.243524	0.258257	0.255539	0.263569	0.270155	0.259655	0.289462	0.282586	0.296649	0.241615	0.263013	0.312084	0.255931	0.247986	0.302764	0.317902
755	TRUE	Empty	AAEL009099-PA OS=Aedes aegypti GN=AAEL009099 PE=4 SV=1	Q16WT5_AEDAE	Homology to Putative cpij012981 uridine cytidine kinase i (Aedes albopictus)(E-value: 3e-179 Score: 1,303 Ident.: 97.0%)		AAEL009099	29 kDa		0.001	-0.14	0.016	0.12	< 0.0001	-0.26	unknown	15.16	15.1	15.27	15.08	15.16	15.17	15.17	15.3	15.23	15.31	15.15	15.48	15.14	15.04	14.96	14.7	15.1	0.241234	0.262237	0.325576	0.293671	0.25961	0.282022	0.297805	0.316068	0.311851	0.273753	0.282688	0.314353	0.258998	0.31125	0.358743	0.364356
743	TRUE	Empty	ER membrane protein complex subunit 4 OS=Aedes aegypti GN=AAEL000942 PE=3 SV=1	Q17MQ6_AEDAE (+1)	ER membrane protein complex subunit 4		AAEL000942	19 kDa		0.001	-0.26	< 0.0001	0.28	< 0.0001	-0.54	unknown	15.91	15.87	15.95	15.6	15.87	15.9	15.91	16.16	16.17	16.11	15.96	16.16	15.83	15.57	15.45	15.58	15.37	0.268679	0.287634	0.436259	0.289597	0.289788	0.305695	0.308085	0.377029	0.373191	0.388945	0.377553	0.355594	0.344038	0.295519	0.387531	0.657306
687	TRUE	Empty	Ribosome biogenesis protein BOP1 homolog OS=Aedes aegypti GN=AAEL001169 PE=3 SV=1	BOP1_AEDAE	Ribosome biogenesis protein BOP1 homolog		AAEL001169	99 kDa		0.001	0.1	0.00022	-0.08	< 0.0001	0.17	unknown	16.14	16.11	16.12	16.15	16.04	16.12	16.08	16.03	16.04	16.02	16.01	16.04	16.11	16.22	16.28	16.13	16.25	0.314293	0.276689	0.323412	1.10075	0.323124	0.281587	0.326295	0.289853	0.271068	0.286127	0.400276	0.379707	0.307319	0.284912	0.293182	0.318288
815	TRUE	Empty	AAEL009625-PA OS=Aedes aegypti GN=AAEL009625 PE=3 SV=1	Q16VA4_AEDAE	Homology to Short-chain dehydrogenase (Culex quinquefasciatus)(E-value: 3.6e-166 Score: 1,232 Ident.: 69.4%)		AAEL009625	37 kDa	TRUE	0.002	-0.09	0.001	0.1	< 0.0001	-0.19	unknown	16.72	16.68	16.89	16.62	16.72	16.73	16.77	16.79	16.81	16.87	16.91	16.83	16.69	16.73	16.64	16.63	16.59	0.257359	0.252389	0.246035	0.282348	0.244218	0.258422	0.253364	0.268304	0.261664	0.262527	0.257786	0.258831	0.26841	0.259393	0.3019	0.255336
796	TRUE	Empty	AAEL012326-PA OS=Aedes aegypti GN=AAEL012326 PE=2 SV=1	Q1HQX3_AEDAE	Calmodulin		AAEL012326	17 kDa	TRUE	0.002	-0.13	< 0.0001	0.15	< 0.0001	-0.28	unknown	15.51	15.53	15.57	15.41	15.53	15.58	15.5	15.74	15.66	15.68	15.65	15.61	15.5	15.3	15.25	15.44	15.39	0.247346	0.255025	0.272717	0.258654	0.256805	0.270409	0.26399	0.264354	0.260735	0.257141	0.265465	0.268919	0.257121	0.253392	0.269784	0.287207
801	TRUE	Empty	AAEL012457-PA OS=Aedes aegypti GN=AAEL012457 PE=4 SV=1	Q16M07_AEDAE	Homology to putative alcohol dehydrogenase in Aedes albopictus (E-value: 0.0 Score: 1,624 Ident.: 90.3%)		AAEL012457	37 kDa	TRUE	0.002	0.12	< 0.0001	0.27	< 0.0001	-0.16	unknown	15.99	15.98	15.81	15.68	15.95	15.94	15.81	16.01	16.07	16.1	16.2	16.23	16.07	15.97	15.87	15.94	15.89	0	0.302083	0	0	0	0.310619	0.542902	0	0	0	0.30003	0.395425	0	0	0	0.613876
842	TRUE	Empty	AAEL013566-PB OS=Aedes aegypti GN=CTLGA2_b PE=4 SV=1	Q16HZ2_AEDAE	Homology to putative c-type lectin (Culex tarsalis)(E-value: 8.8e-158 Score: 1,152 Ident.: 93.5%)		CTLGA2_b	25 kDa		0.002	0.18	0.001	-0.23	< 0.0001	0.42	unknown	17.31	17.38	17.26	17.4	17.22	17.26	17.27	17.07	17.15	16.89	16.99	17.12	17.23	17.44	17.67	17.41	17.57	0	0.290863	0	0	0	0.297426	0.30315	0	0	0	0.295537	0.387996	0	0	0	0.290232
818	TRUE	Empty	Ferritin OS=Aedes aegypti GN=AAEL002158 PE=3 SV=1	Q17J46_AEDAE	Ferritin		AAEL002158	24 kDa		0.002	-0.15	< 0.0001	-0.43	< 0.0001	0.28	unknown	17.22	17.14	17.17	17.58	17.28	17.25	17.46	16.96	16.78	17.15	16.96	16.63	17.08	17.5	17.1	17.2	17.16	0.252199	0.375999	0.598253	0.319544	0.259076	0.274892	0.263317	1.09532	0.935699	0.526115	0.30103	0.345447	0.305439	0.666411	0.830862	0.824617
881	TRUE	Empty	60S ribosomal protein L38 OS=Aedes aegypti GN=RpL38 PE=3 SV=1	RL38_AEDAE	60S ribosomal protein L38		RpL38	8 kDa		0.003	0.24	0.002	-0.3	< 0.0001	0.54	unknown	16.59	16.61	16.41	16.76	16.4	16.35	16.57	16.03	16.1	16.17	16.3	16.32	16.69	16.75	16.68	17.23	16.71	0.267826	0.278172	0.308131	0.351383	0.266985	0.302016	0.270275	0.381037	0.304999	0.307954	0.299975	0.368902	0.292032	0.422607	0.523708	0.372588
865	TRUE	Empty	AAEL005307-PA OS=Aedes aegypti GN=AAEL005307 PE=4 SV=1	Q17AI3_AEDAE	Homology to Putative trna-binding protein (Aedes albopictus)(E-value: 0.0 Score: 1,356 Ident.: 85.1%)		AAEL005307	35 kDa		0.003	-0.11	0.001	0.09	< 0.0001	-0.2	unknown	17.31	17.28	17.41	17.21	17.35	17.32	17.32	17.42	17.43	17.38	17.39	17.47	17.3	17.18	17.15	17.28	17.12	0	0.297892	0	0	0	0.240846	0.245368	0	0	0	0.238638	0.238385	0	0	0	0.30137
917	TRUE	Empty	AAEL002901-PA OS=Aedes aegypti GN=AAEL002901 PE=3 SV=1	Q17GT3_AEDAE	Homology to Putative short-chain dehydrogenase (Culex tarsalis)(E-value: 2.8e-174 Score: 1,267 Ident.: 100.0%)		AAEL002901	27 kDa		0.004	0.09	0.006	-0.07	< 0.0001	0.16	unknown	16.09	16.19	15.97	16.27	16.06	16.04	16.11	15.89	15.88	16.07	16.14	16.05	16.16	16.27	16.16	16.1	16.15	0	0	0	0	0	0	0	0	0	0	0	0	0	0	0	0
1105.1	TRUE	Empty	AAEL005733-PB OS=Aedes aegypti GN=AAEL005733 PE=3 SV=1	Q178Y4_AEDAE	Homology to Putative myosin class i heavy chain (Culex tarsalis)(E-value: 0.0 Score: 9,400 Ident.: 93.8%)		AAEL005733	224 kDa	TRUE	0.004	0.02	< 0.0001	-0.16	< 0.0001	0.18	unknown	16.19	16.19	16.12	16.34	16.19	16.18	16.21	16.08	16	16.08	16.09	15.97	16.15	16.23	16.28	16.24	16.26	0.253262	0.263734	0.281029	0.250736	0.255708	0.28375	0.431173	0.292444	0.282941	0.34969	0.287062	0.306743	0.274277	0.298403	0.291201	0.267106
906	TRUE	Empty	AAEL013359-PB OS=Aedes aegypti GN=AAEL013359 PE=2 SV=1	Q1HR82_AEDAE	Homology to Putative atp-dependent rna helicase (Aedes albopictus)(E-value: 0.0 Score: 1,997 Ident.: 96.0%)		AAEL013359	46 kDa	TRUE	0.004	0.08	0.004	-0.05	< 0.0001	0.13	unknown	16.65	16.67	16.66	16.66	16.64	16.7	16.6	16.56	16.55	16.63	16.66	16.63	16.73	16.72	16.77	16.67	16.73	0.265389	0.30515	0.281456	0.266093	0.243275	0.285575	0.326205	0.349135	0.249395	0.322804	0.381719	0.385783	0.247441	0.244956	0.344136	0.401532
951	TRUE	Empty	AAEL002534-PA OS=Aedes aegypti GN=AAEL002534 PE=2 SV=1	Q1HRT6_AEDAE	Ribosomal protein L10		AAEL002534	25 kDa		0.005	0.06	0.011	-0.02	< 0.0001	0.07	unknown	17.91	17.95	17.88	17.93	17.9	17.9	17.92	17.84	17.83	17.91	17.94	17.91	18.03	17.94	17.92	17.97	17.94	0.262169	0.28042	0.302464	0.284637	0.26855	0.306875	0.290119	0.293343	0.307386	0.2936	0.317881	0.32083	0.268496	0.303711	0.309058	0.307506
964	TRUE	Empty	AAEL005458-PA OS=Aedes aegypti GN=AAEL005458 PE=4 SV=1	Q179Z5_AEDAE	Homology to Putative carnitine o-acyltransferase crot (Aedes albopictus)(E-value: 0.0 Score: 3,976 Ident.: 95.7%)		AAEL005458	89 kDa		0.005	0.14	< 0.0001	0.36	< 0.0001	-0.22	unknown	16.72	16.67	16.56	16.57	16.58	16.61	16.68	16.82	16.89	17.01	17.17	16.93	16.69	16.75	16.7	16.71	16.83	0.270549	0.264717	0.291715	0.280937	0.26731	0.272986	0.277193	0.292349	0.286409	0.31772	0.306175	0.293859	0.249629	0.261135	0.32188	0.286189
953	TRUE	Empty	AAEL011282-PA OS=Aedes aegypti GN=AAEL011282 PE=4 SV=1	Q16QI0_AEDAE	Homology to Putative trna and rrna cytosine-c5-methylase nucleolar protein nol1/nop2 (Culex tarsalis)(E-value: 0.0 Score: 2,598 Ident.: 65.5%)		AAEL011282	92 kDa		0.005	0.11	< 0.0001	-0.1	< 0.0001	0.2	unknown	15.58	15.6	15.53	15.71	15.55	15.6	15.51	15.52	15.44	15.49	15.54	15.39	15.59	15.7	15.76	15.66	15.78	0.258189	0.286378	0.275939	0.280143	0.273806	0.288907	0.28643	0.286925	0.28687	0.314557	0.30743	0.290737	0.2584	0.288701	0.319907	0.358632
1043	TRUE	Empty	AAEL007236-PA OS=Aedes aegypti GN=AAEL007236 PE=2 SV=1	Q1HQW1_AEDAE	Homology to Putative farnesoic acid o-methyltransferase-like protein (Aedes albopictus)(E-value: 0.0 Score: 1,512 Ident.: 92.6%). Important enzyme in the juvenile hormone biosynthetic pathway	Liu et al., J Insect Sci	AAEL007236	32 kDa		0.009	-0.1	< 0.0001	-0.3	< 0.0001	0.2	unknown	16.89	16.83	16.8	17.08	16.96	16.98	17.04	16.73	16.84	16.65	16.52	16.58	16.85	16.86	17	16.78	16.87	0.267396	0.282861	0.253529	0.277369	0.25489	0.290744	0.265126	0.273073	0.304772	0.306621	0.282967	0.277471	0.26412	0.31511	0.296243	0.313682
1047	TRUE	Empty	AAEL007717-PA OS=Aedes aegypti GN=AAEL007717 PE=4 SV=1	Q0IEX8_AEDAE	Homology to Putative endosulfine (Aedes albopictus)(E-value: 4.1e-82 Score: 634 Ident.: 100.0%)		AAEL007717	14 kDa		0.009	-0.17	0.001	0.17	< 0.0001	-0.34	unknown	15.17	15.18	15.11	15.32	15.15	15.16	15.03	15.23	15.25	15.13	15.47	15.45	15.17	14.54	15.11	15.05	14.88	0.253079	0.269591	0.304231	0.26818	0.281149	0.252353	0.246157	0.453627	0.319236	0.269431	0.252705	0.258527	0.322551	0.29483	0.465359	0.24968
1039	TRUE	Empty	UDP-glucuronosyltransferase OS=Aedes aegypti GN=AAEL001816 PE=3 SV=1	Q17K53_AEDAE	UDP-glucuronosyltransferase		AAEL001816	60 kDa		0.009	-0.11	< 0.0001	0.15	< 0.0001	-0.26	unknown	17.07	16.98	17.05	16.78	17.04	17.09	17.11	17.19	17.22	17.12	17.19	17.2	17.06	16.98	16.83	16.85	16.82	0.265168	0.274897	0.266376	0.249651	0.257318	0.318631	0.290604	0.260061	0.250381	0.250168	0.286215	0.281586	0.257794	0.284427	0.251116	0.276329
1063	TRUE	Empty	Galectin OS=Aedes aegypti GN=GALE8B_b PE=4 SV=1	Q16ND5_AEDAE	Galectin		GALE8B_b	16 kDa		0.011	-0.1	0.001	0.1	< 0.0001	-0.2	unknown	15.28	15.28	15.27	15.25	15.42	15.28	15.26	15.42	15.51	15.31	15.39	15.36	15.22	15.15	15.22	15.3	15.09	0.289359	0	0.25269	0.280381	0.251327	0	0	0.290198	0.346784	0.25715	0	0	0.265268	0.321139	0.252753	0
3434.1	TRUE	Empty	AAEL001251-PA OS=Aedes aegypti GN=AAEL001251 PE=4 SV=1	Q17LT2_AEDAE	Homology to Potein tyrosine phosphatase SHP1 (Aedes aegypti)(E-value: 0.0 Score: 1,520 Ident.: 99.3%)		AAEL001251	34 kDa	TRUE	0.012	-0.16	0.001	0.19	< 0.0001	-0.35	unknown	15.77	15.8	15.8	15.73	15.9	15.79	15.91	15.92	16.04	16.01	15.97	16.14	15.78	15.59	15.76	15.69	15.47	0.267859	0.29786	0.320013	0.273677	0.2638	0.310924	0.280559	0.320521	0.295106	0.287076	0.285857	0.321413	0.2691	0.286792	0.371919	0.456123
1076	TRUE	Empty	AAEL001411-PB OS=Aedes aegypti GN=AAEL001411 PE=3 SV=1	Q17L97_AEDAE	Homology to Putative myosin class v heavy chain (Culex tarsalis)(E-value: 0.0 Score: 9,414 Ident.: 94.6%)		AAEL001411	231 kDa	TRUE	0.012	0.03	< 0.0001	0.1	< 0.0001	-0.07	unknown	15.8	15.81	15.77	15.71	15.83	15.74	15.77	15.79	15.92	15.84	15.85	15.97	15.81	15.77	15.78	15.84	15.78	0.255532	0.257296	0.303429	0.265951	0.331462	0.262509	0.287894	0.269027	0.377864	0.253347	0.301742	0.329307	0.297109	0.276202	0.273242	0.285071
1077	TRUE	Empty	AAEL012776-PA OS=Aedes aegypti GN=AAEL012776 PE=4 SV=1	Q16L35_AEDAE	Aminopeptidase		AAEL012776	103 kDa		0.012	0.1	< 0.0001	-0.34	< 0.0001	0.44	unknown	15.51	15.44	15.56	15.28	15.64	15.44	15.68	15.08	15.51	15.22	14.88	15.02	15.6	15.64	15.58	15.65	15.64	0.251794	0.248958	0.400212	0.307486	0.290459	0.377442	0.30245	0.512111	0.565774	0.246513	0.241024	0.258919	0.399467	0.744176	0.238857	0.24273
1097	TRUE	Empty	AAEL014935-PA OS=Aedes aegypti GN=AAEL014935 PE=3 SV=1	Q16F12_AEDAE (+1)	Homology to Cytochrome B5 (Culex quinquefasciatus)(E-value: 2.3e-64 Score: 515 Ident.: 96.0%)		AAEL014935	12 kDa		0.013	-0.11	0.003	0.21	< 0.0001	-0.31	unknown	16.32	16.31	16.37	16.07	16.32	16.33	16.41	16.61	16.56	16.58	16.38	16.33	16.3	16.1	15.96	16.25	16.31	0.269634	0.282041	0.334856	0.373157	0.26696	0.300604	0.354444	0.361296	0.419302	0.378412	0.394237	0.356266	0.340381	0.446607	0.601741	0.37185
1115	TRUE	Empty	AAEL002565-PA OS=Aedes aegypti GN=AAEL002565 PE=4 SV=1	Q17HV9_AEDAE	Homology to Titin (Culex quinquefasciatus)(E-value: 0.0 Score: 34,444 Ident.: 89.7%)		AAEL002565	797 kDa		0.015	-0.04	< 0.0001	-0.13	< 0.0001	0.09	unknown	15.75	15.76	15.77	15.89	15.78	15.75	15.83	15.71	15.65	15.72	15.68	15.62	15.7	15.75	15.77	15.83	15.77	0.263386	0.270872	0.336689	0.349944	0.274581	0.285175	0.279178	0.413384	0.438527	0.459063	0.296557	0.386273	0.281678	0.316105	0.405328	0.284651
1117	TRUE	Empty	AAEL017516-PB OS=Aedes aegypti GN=AaeL_AAEL017516 PE=3 SV=1	J9HFM9_AEDAE	Homology to Putative 60s ribosomal protein l23 (Aedes albopictus)(E-value: 0.0 Score: 1,663 Ident.: 91.3%)		AaeL_AAEL017516	40 kDa	TRUE	0.015	0.02	0.002	-0.02	< 0.0001	0.04	unknown	17.63	17.62	17.57	17.63	17.58	17.58	17.63	17.53	17.52	17.58	17.61	17.62	17.72	17.61	17.55	17.57	17.57	0.261066	0.275019	0.31909	0.367836	0.268953	0.314257	0.298546	0.353756	0.302639	0.31755	0.381797	0.326852	0.281741	0.341275	0.339679	0.366747
1125	TRUE	Empty	Peptidyl-prolyl cis-trans isomerase OS=Aedes aegypti GN=AAEL009911 PE=4 SV=1	Q16UF6_AEDAE	Peptidyl-prolyl cis-trans isomerase		AAEL009911	18 kDa		0.015	0.12	0.004	-0.11	< 0.0001	0.23	unknown	15.55	15.67	15.55	15.68	15.55	15.58	15.57	15.39	15.48	15.44	15.56	15.48	15.6	15.74	15.84	15.64	15.76	0.360314	0.320731	0.322647	0.501071	0.308022	0.265141	0.27926	0.345526	0.437737	0.336924	0.292914	0.282196	0.310734	0.552572	0.821727	0.273577
327	TRUE	Empty	AAEL010338-PA OS=Aedes aegypti GN=AAEL010338 PE=4 SV=1	Q16T88_AEDAE	Homology to Putative conserved secreted protein (Corethrella appendiculata)(E-value: 5.9e-33 Score: 330 Ident.: 28.9%)		AAEL010338	28 kDa		< 0.0001	-0.39	0.031	-0.14	0.0001	-0.25	unknown	16.49	16.58	16.99	16.51	16.73	16.65	16.76	16.47	16.69	16.54	16.41	16.65	16.29	16.33	16.59	16.24	16.21	0.267097	0.332286	2.29068	1.58658	1.37553	1.16985	0.810818	0.773343	0.447533	0.314773	0.296251	0.439466	0.558019	0.510593	0.533519	0.457863
127	TRUE	Empty	AAEL008257-PA OS=Aedes aegypti GN=AAEL008257 PE=2 SV=1	Q1HR40_AEDAE	RNA-binding protein musashi/mRNA cleavage and polyadenylation factor I complex subunit HRP1		AAEL008257	42 kDa		< 0.0001	0.23	0.003	0.06	0.00011	0.17	unknown	16.55	16.59	16.42	16.5	16.42	16.45	16.38	16.47	16.49	16.51	16.53	16.5	16.56	16.66	16.72	16.65	16.72	0.255095	0.262079	0.275617	0.311205	0.293083	0.278395	0.272801	0.330211	0.2746	0.256952	0.268991	0.260341	0.257781	0.332827	0.295792	0.461068
24	TRUE	Empty	AAEL004086-PB OS=Aedes aegypti GN=AAEL004086 PE=4 SV=1	Q17DN2_AEDAE	Homology to Putative aldo/keto reductase family (Aedes albopictus)(E-value: 0.0 Score: 1,665 Ident.: 96.6%)		AAEL004086	37 kDa	TRUE	< 0.0001	0.37	< 0.0001	0.23	0.00015	0.14	unknown	17.59	17.61	17.36	17.5	17.3	17.23	17.41	17.56	17.56	17.69	17.67	17.47	17.78	17.65	17.73	17.77	17.75	0.24603	0.288797	0.303636	0.43634	0.259812	0.282008	0.262951	0.453782	0.403739	0.401568	0.308986	0.347386	0.270976	0.40592	0.557777	0.389232
43	TRUE	Empty	AAEL004317-PA OS=Aedes aegypti GN=AAEL004317 PE=4 SV=1	Q17D57_AEDAE	Homology to Putative s-m checkpoint control protein cid1 (Aedes albopictus)(E-value: 0.0 Score: 2,185 Ident.: 74.4%)		AAEL004317	64 kDa		< 0.0001	-0.46	< 0.0001	-0.21	0.00019	-0.24	unknown	15.87	15.74	16.43	15.99	16.06	15.96	15.74	15.44	15.95	15.73	15.71	16.19	15.47	15.54	15.28	15.59	15.82	0.234716	0.271215	0.241678	0.241492	0.242645	0.295949	0.266086	0.251353	0.236062	0.240248	0.255585	0.254331	0.240243	0.23598	0.24856	0.280249
776	TRUE	Empty	General transcription factor IIF subunit 2 OS=Aedes aegypti GN=AAEL013998 PE=3 SV=1	Q16HK5_AEDAE	General transcription factor IIF subunit 2		AAEL013998	31 kDa		0.001	0.25	1	-0.04	0.00024	0.29	unknown	15.23	15.22	15.07	15.32	15.14	15.11	14.89	15.17	15.14	14.99	15.02	15.35	15.45	15.39	15.36	15.56	15.38	0.248862	0.256065	0.280686	0.363341	0.269246	0.272617	0.278616	0.368671	0.327937	0.316627	0.288883	0.350746	0.310267	0.328794	0.429452	0.404644
34	TRUE	Empty	AAEL012704-PA OS=Aedes aegypti GN=AAEL012704 PE=1 SV=1	Q16LC3_AEDAE	Homology to Sterol carrier protein-2 like-3 variant 1 (Aedes aegypti)(E-value: 1.7e-74 Score: 583 Ident.: 99.2%)		AAEL012704	14 kDa		< 0.0001	-0.37	< 0.0001	-0.6	0.00025	0.23	unknown	16.54	16.54	16.84	16.88	16.9	16.63	16.89	16.09	16.41	16.15	16.1	16.37	16.58	16.33	16.43	16.49	16.5	0.259815	0.340658	0.317075	0.353236	0.253518	0.295635	0.282462	0.359936	0.344853	0.339026	0.378707	0.439358	0.274938	0.370993	0.401114	0.673472
921	TRUE	Empty	AAEL005463-PA OS=Aedes aegypti GN=AAEL005463 PE=4 SV=1	Q179X5_AEDAE			AAEL005463	48 kDa		0.004	-0.15	< 0.0001	-0.37	0.00025	0.22	unknown	15.73	15.79	15.98	15.92	15.99	15.88	16.11	15.43	15.82	15.61	15.42	15.7	15.87	15.77	15.69	15.81	15.96	0.238397	0.293628	0.254452	0.287218	0.272633	0.261396	0.271823	0.266277	0.284766	0.252248	0.28347	0.278812	0.247271	0.261578	0.257041	0.550841
64	TRUE	Empty	AAEL011198-PA OS=Aedes aegypti GN=AAEL011198 PE=4 SV=1	Q16QR9_AEDAE			AAEL011198	48 kDa		< 0.0001	0.28	< 0.0001	0.16	0.00027	0.11	unknown	16.05	16.02	15.87	15.91	15.9	15.91	15.87	16.06	16.02	16.07	16.08	16.05	16.11	16.2	16.23	16.12	16.2	0.262062	0.264897	0.335706	0.368091	0.299496	0.274136	0.316856	0.376988	0.454845	0.33326	0.276216	0.584998	0.317786	0.508433	0.64771	0.294277
1106	TRUE	Empty	AAEL010743-PA OS=Aedes aegypti GN=AAEL010743 PE=3 SV=1	Q16S16_AEDAE			AAEL010743	49 kDa		0.014	0.09	< 0.0001	0.21	0.0003	-0.12	unknown	16.72	16.72	16.61	16.6	16.57	16.6	16.63	16.79	16.8	16.8	16.91	16.81	16.66	16.73	16.71	16.72	16.66	0.369946	0.768046	0.642985	0.488553	0.297426	0.568685	0.304322	0.946581	0.732417	0.554942	0.460119	0.361904	0.278045	0.714918	0.949717	0.941882
97	TRUE	Empty	AAEL012505-PA OS=Aedes aegypti GN=AAEL012505 PE=4 SV=1	Q16LV5_AEDAE			AAEL012505	195 kDa		< 0.0001	-0.42	0.00026	-0.2	0.00032	-0.23	unknown	15.32	15.29	15.57	15.41	15.58	15.63	15.48	15.37	15.24	15.31	15.42	15.34	15.07	15.25	15.16	15.08	14.88	0.25838	0.253658	0.304788	0.257273	0.254319	0.251455	0.244527	0.26221	0.282753	0.297879	0.313846	0.700999	0.265424	0.291123	0.258123	0.511108
84	TRUE	Empty	AAEL012835-PA OS=Aedes aegypti GN=AAEL012835 PE=4 SV=1	Q16KY2_AEDAE			AAEL012835	90 kDa		< 0.0001	-0.19	0.00036	-0.07	0.00035	-0.13	unknown	16.24	16.19	16.16	16.31	16.44	16.34	16.36	16.3	16.22	16.2	16.28	16.27	16.31	16.14	16.04	16.09	15.97	0.256405	0.246895	0.273039	0.286753	0.261468	0.268492	0.269379	0.31809	0.284097	0.296005	0.397701	0.289012	0.294413	0.354167	0.439233	0.329761
101.1	TRUE	Empty	Farnesol dehydrogenase OS=Aedes aegypti GN=SDR-1 PE=1 SV=2	SDR1_AEDAE			SDR-1	27 kDa	TRUE	< 0.0001	0.86	< 0.0001	0.72	0.00056	0.14	unknown	15.01	15.01	14.14	13.96	14.57	14.37	14.58	14.78	15.15	15.06	15.43	14.95	15.31	15.21	15.23	15.3	15.06	0.258469	0.266657	0.264537	0.280735	0.269397	0.262353	0.261189	0.284558	0.287667	0.261895	0.470817	0.311188	0.27216	0.30137	0.324577	0.368275
508	TRUE	Empty	AAEL006118-PA OS=Aedes aegypti GN=AAEL006118 PE=4 SV=1	Q177J1_AEDAE			AAEL006118	13 kDa		0.00021	0.23	< 0.0001	0.45	0.00063	-0.22	unknown	16.34	16.36	16.31	16.09	16.14	16.07	16	16.62	16.59	16.57	16.65	16.59	16.31	16.37	16.48	16.38	16.36	0.256412	0.255443	0.307316	0.260728	0.272796	0.25634	0.289886	0.304209	0.262171	0.309737	0.262834	0.264468	0.267613	0.246954	0.25287	0.304746
63	TRUE	Empty	AAEL006573-PA OS=Aedes aegypti GN=AAEL006573 PE=4 SV=1	Q175R7_AEDAE			AAEL006573	58 kDa		< 0.0001	-0.24	< 0.0001	-0.4	0.00064	0.15	unknown	15.59	15.63	15.71	15.91	15.7	15.76	15.81	15.4	15.25	15.43	15.44	15.39	15.53	15.56	15.55	15.48	15.5	0	0.299592	0	0	0	0.285157	0.343145	0	0	0	0.301405	0.278306	0	0	0	0.28093
112	TRUE	Empty	AAEL008175-PA OS=Aedes aegypti GN=AAEL008175 PE=4 SV=1	Q16ZJ3_AEDAE			AAEL008175	37 kDa		< 0.0001	0.31	< 0.0001	0.2	0.00064	0.11	unknown	16.2	16.23	16.05	16.06	16.11	15.94	15.96	16.27	16.24	16.22	16.2	16.31	16.21	16.42	16.4	16.35	16.44	0.270422	0.295608	0.30959	0.329964	0.272181	0.282305	0.272976	0.346357	0.319947	0.324078	0.313043	0.32832	0.279293	0.354903	0.400834	0.368417
225	TRUE	Empty	AAEL006000-PA OS=Aedes aegypti GN=AAEL006000 PE=4 SV=1	Q177W2_AEDAE			AAEL006000	8 kDa		< 0.0001	-0.67	0.0062	-0.3	0.00066	-0.37	unknown	15.54	15.27	15.7	15.45	16.12	15.71	15.9	15.3	15.21	15.77	15.49	15.4	15.31	14.85	15.03	15.04	15.02	0.276908	0.290635	0.320171	0.274122	0.31953	0.261619	0.287431	0.315027	0.289427	0.303331	0.314673	0.306354	0.29303	0.28311	0.361214	0.303806
1100	TRUE	Empty	AAEL012674-PA OS=Aedes aegypti GN=AAEL012674 PE=4 SV=1	Q16LE7_AEDAE (+1)			AAEL012674	37 kDa		0.013	-0.11	< 0.0001	-0.25	0.00068	0.15	unknown	16.54	16.57	16.66	16.76	16.6	16.67	16.53	16.39	16.36	16.46	16.38	16.38	16.56	16.55	16.48	16.65	16.54	0.243804	0.263764	0.270377	0.285182	0.285123	0.245489	0.24588	0.288035	0.24498	0.270811	0.244626	0.245659	0.312381	0.311908	0.318744	0.253291
1274.1	TRUE	Empty	AAEL009964-PA OS=Aedes aegypti GN=AAEL009964 PE=2 SV=1	Q1HQH2_AEDAE			AAEL009964	9 kDa	TRUE	0.007	-0.15	< 0.0001	-0.32	0.00071	0.17	unknown	17.63	17.62	17.74	17.82	17.67	17.74	17.77	17.38	17.32	17.49	17.48	17.42	17.6	17.65	17.53	17.71	17.46	0.247236	0.241905	0.299659	0.264611	0.298513	0.252624	0.259388	0.267529	0.287841	0.250844	0.259566	0.325947	0.251199	0.309426	0.284184	0.332021
795	TRUE	Empty	AAEL012778-PA OS=Aedes aegypti GN=AAEL012778 PE=4 SV=1	Q16L33_AEDAE			AAEL012778	112 kDa	TRUE	0.002	-0.09	< 0.0001	-0.18	0.00073	0.09	unknown	16.24	16.23	16.35	16.21	16.32	16.29	16.44	16.1	16.17	16.25	16.17	16.06	16.23	16.26	16.2	16.22	16.25	0.26177	0.276402	0.276817	0.281033	0.26672	0.28893	0.285529	0.317672	0.294421	0.278387	0.280201	0.270421	0.269411	0.269535	0.325197	0.318278
199	TRUE	Empty	AAEL000415-PA OS=Aedes aegypti GN=AAEL000415 PE=4 SV=1	Q17P68_AEDAE			AAEL000415	65 kDa		< 0.0001	0.4	0.003	0.15	0.00077	0.25	unknown	14.61	14.73	14.49	14.62	14.56	14.49	14.43	14.6	14.91	14.66	14.55	14.65	14.73	14.89	14.99	15	14.96	0.289313	0	0.773671	0.294425	0.277731	0	0	0.298757	0.430347	0.344539	0	0	0.386328	0.309077	0.380997	0
133	TRUE	Empty	Carboxylic ester hydrolase (Fragment) OS=Aedes aegypti GN=AAEL000905 PE=3 SV=2	Q17MV5_AEDAE			AAEL000905	66 kDa	TRUE	< 0.0001	-0.35	0.001	-0.17	0.00084	-0.18	unknown	15.93	16.02	16.15	16.04	16.28	16.24	16.24	16.12	16.03	16.06	16.03	15.91	15.89	15.77	15.94	15.87	15.79	0.309567	0.282112	0.273417	0.3059	0.270291	0.291617	0.315452	0.3352	0.284884	0.282618	0.318149	0.372269	0.277678	0.299588	0.286201	0.335221
96	TRUE	Empty	AAEL009067-PA OS=Aedes aegypti GN=AAEL009067 PE=4 SV=1	Q16WX8_AEDAE			AAEL009067	118 kDa	TRUE	< 0.0001	0.17	0.00037	0.1	0.00087	0.08	unknown	14.47	14.49	14.41	14.41	14.38	14.35	14.39	14.43	14.48	14.54	14.47	14.49	14.45	14.55	14.61	14.59	14.65	0.274691	0.28236	0.296844	0.280635	0.269533	0.278785	0.269557	0.296607	0.287306	0.310611	0.287928	0.305273	0.266294	0.28675	0.314435	0.357836
357	TRUE	Empty	6-phosphogluconate dehydrogenase, decarboxylating OS=Aedes aegypti GN=AAEL005931 PE=3 SV=1	Q178E4_AEDAE			AAEL005931	53 kDa		< 0.0001	0.11	< 0.0001	0.18	0.00094	-0.07	unknown	16.77	16.76	16.62	16.65	16.7	16.69	16.74	16.82	16.95	16.81	16.84	16.86	16.81	16.74	16.8	16.77	16.78	0.30177	0.345538	0.332226	0.376846	0.32193	0.368804	0.324791	0.458441	0.289479	0.295525	0.300319	0.60478	0.372503	0.382691	0.492029	0.508303
353	TRUE	Empty	AAEL002527-PA OS=Aedes aegypti GN=AAEL002527 PE=4 SV=1	Q17I13_AEDAE			AAEL002527	70 kDa		< 0.0001	-0.3	< 0.0001	-0.48	0.001	0.18	unknown	16.81	16.79	17.04	17.24	17.11	16.95	16.94	16.65	16.5	16.53	16.53	16.58	16.73	16.72	16.76	16.81	16.68	0.272226	0.283505	0.275176	0.272433	0.313826	0.268137	0.299481	0.297766	0.295869	0.288601	0.272076	0.309972	0.296318	0.279225	0.317004	0.276516
111	TRUE	Empty	AAEL003142-PA OS=Aedes aegypti GN=AAEL003142 PE=3 SV=1	Q17G93_AEDAE			AAEL003142	23 kDa		< 0.0001	0.26	< 0.0001	0.18	0.001	0.08	unknown	17.58	17.52	17.35	17.44	17.47	17.35	17.41	17.57	17.56	17.59	17.63	17.6	17.63	17.73	17.74	17.56	17.67	0.240037	0	0.280124	0.23599	0.249535	0	0	0.257831	0.317439	0.409994	0	0	0.342979	0.24641	0.292335	0
62	TRUE	Empty	AAEL005216-PA OS=Aedes aegypti GN=AAEL005216 PE=3 SV=1	Q17AQ6_AEDAE			AAEL005216	37 kDa		< 0.0001	0.27	< 0.0001	0.16	0.001	0.11	unknown	16.34	16.44	16.06	16.3	16.23	16.33	16.19	16.43	16.5	16.38	16.28	16.38	16.39	16.42	16.57	16.57	16.54	0.263302	0.273834	0.360923	0.272143	0.259115	0.319858	0.268325	0.258588	0.268563	0.296063	0.316908	0.270704	0.257665	0.258028	0.293657	0.367211
60	TRUE	Empty	AAEL006007-PA OS=Aedes aegypti GN=AAEL006007 PE=1 SV=1	Q1HRB8_AEDAE			AAEL006007	10 kDa		< 0.0001	-0.31	0.012	-0.14	0.001	-0.17	unknown	16.09	16.12	16.4	16.25	16.24	16.39	16.25	16.26	16.16	16	16.1	16.33	16.06	16.03	16.04	15.86	15.87	0.275484	0.327172	0.318953	0.262808	0.268865	0.296821	0.305681	0.314771	0.277415	0.284168	0.294511	0.318585	0.294657	0.308506	0.313538	0.541424
178	TRUE	Empty	AAEL006854-PA OS=Aedes aegypti GN=AAEL006854 PE=4 SV=1	Q174K0_AEDAE			AAEL006854	17 kDa		< 0.0001	0.81	0.003	0.53	0.001	0.28	unknown	17.13	17.13	16.37	16.74	16.62	16.65	16.62	17.16	17.13	17.16	17.14	17.11	17.24	17.29	17.44	17.54	17.63	0.244042	0.290057	0.273663	0.285795	0.254367	0.299064	0.317949	0.324774	0.288618	0.298806	0.347892	0.380083	0.262613	0.314861	0.323197	0.370926
8	TRUE	Empty	AAEL008105-PA OS=Aedes aegypti GN=AAEL008105 PE=4 SV=1	Q0IER7_AEDAE			AAEL008105	74 kDa		< 0.0001	0.56	< 0.0001	0.45	0.001	0.11	unknown	15.67	15.67	15.33	15.34	15.22	15.41	15.29	15.65	15.93	15.75	15.69	15.84	15.93	15.83	15.87	15.86	15.9	0	0.849961	0	0	0	0.30436	0.707502	0	0	0	0.367748	0.411888	0	0	0	0.322946
184	TRUE	Empty	AAEL009214-PA OS=Aedes aegypti GN=AAEL009214 PE=4 SV=1	Q16WI7_AEDAE			AAEL009214	10 kDa		< 0.0001	0.37	0.00016	0.35	0.001	0.02	unknown	16.69	16.59	16.11	16.32	16.4	16.28	16.4	16.5	16.74	16.62	16.68	16.73	16.79	16.68	16.58	16.65	16.63	0.262943	0.350207	1.88569	0.293549	0.265987	0.42809	0.301256	1.10428	0.273396	1.10948	0.326992	0.279408	1.86189	0.269369	0.260078	0.367474
87	TRUE	Empty	AAEL009510-PA OS=Aedes aegypti GN=AAEL009510 PE=2 SV=1	Q95NQ3_AEDAE			AAEL009510	75 kDa		< 0.0001	-0.27	0.001	-0.13	0.001	-0.14	unknown	15.9	15.91	15.96	15.93	16.29	15.99	15.98	16.09	15.98	15.67	15.65	16.13	15.8	15.69	15.73	15.89	15.73	0.237263	0.252224	0.243802	0.239338	0.236917	0.251176	0.272537	0.33338	0.250284	0.243051	0.254625	0.291516	0.237682	0.287308	0.246383	0.517026
38	TRUE	Empty	AAEL010782-PA OS=Aedes aegypti GN=AAEL010782 PE=3 SV=1	Q16RZ2_AEDAE			AAEL010782	48 kDa	TRUE	< 0.0001	-0.83	< 0.0001	-0.45	0.001	-0.39	unknown	14.74	14.6	14.99	14.55	15.32	15.05	15.36	14.46	15.05	14.44	13.9	14.99	14.57	14.25	14.12	13.74	13.81	0.259995	0.283014	0.337404	0.310518	0.256119	0.247708	0.252033	0.290992	0.25757	0.32336	0.254278	0.253253	0.322208	0.319009	0.268994	0.321841
44	TRUE	Empty	AAEL014080-PA OS=Aedes aegypti GN=AAEL014080 PE=3 SV=1	Q16HB6_AEDAE			AAEL014080	53 kDa	TRUE	< 0.0001	0.32	< 0.0001	0.26	0.001	0.06	unknown	15.89	15.88	15.73	15.61	15.62	15.58	15.67	15.9	16.01	15.83	15.77	15.97	15.89	15.87	15.96	16.06	16.05	0.283058	0	0.426176	0.495138	0.252049	0	0	0.31713	0.363778	0.375092	0	0	0.334323	0.346849	0.43758	0
235	TRUE	Empty	AAEL014161-PA OS=Aedes aegypti GN=AAEL014161 PE=4 SV=1	Q16H52_AEDAE			AAEL014161	55 kDa		< 0.0001	-0.32	< 0.0001	-0.52	0.001	0.2	unknown	15.9	15.88	16.13	16.36	16.21	16.03	16.06	15.62	15.61	15.55	15.45	15.79	15.76	15.76	15.98	15.86	15.74	0	0.303281	0	0	0	0.293139	0.249253	0	0	0	0.249303	0.266036	0	0	0	0.31439
240	TRUE	Empty	AAEL014871-PA OS=Aedes aegypti GN=AAEL014871 PE=3 SV=1	Q16F77_AEDAE			AAEL014871	37 kDa		< 0.0001	0.19	0.001	0.08	0.001	0.11	unknown	15.98	15.86	15.85	15.82	15.85	15.83	15.79	15.86	15.89	15.86	15.96	15.94	16.01	15.96	16.09	15.96	16.08	0.249782	0.252152	0.281147	0.331098	0.254574	0.270975	0.255949	0.31121	0.267604	0.301962	0.271245	0.254001	0.271631	0.293042	0.391359	0.39648
205	TRUE	Empty	Alpha-mannosidase OS=Aedes aegypti GN=AAEL005749 PE=3 SV=1	Q178W1_AEDAE			AAEL005749	116 kDa		< 0.0001	0.29	< 0.0001	0.43	0.001	-0.14	unknown	15	14.94	14.81	14.66	14.7	14.69	14.6	14.92	15	15.58	15.47	14.9	15	14.87	14.99	15.01	15.08	0.249115	0	0.276281	0.262595	0.241792	0	0	0.248905	0.260219	0.308578	0	0	0.251145	0.265649	0.277511	0
159	TRUE	Empty	Innexin OS=Aedes aegypti GN=inx PE=2 SV=1	Q16YE3_AEDAE			inx	48 kDa	TRUE	< 0.0001	-0.22	0.002	-0.1	0.001	-0.12	unknown	16.96	17.02	17.17	17.12	17.02	17.16	17.21	17.18	16.91	17.06	17.1	16.9	16.96	16.96	16.81	16.94	16.9	0.258742	0.276624	0.289134	0.330561	0.265748	0.29772	0.282864	0.315531	0.279938	0.290074	0.275039	0.284671	0.275474	0.305542	0.371329	0.386722
48	TRUE	Empty	Proliferating cell nuclear antigen OS=Aedes aegypti GN=PCNA PE=2 SV=1	Q4PKD7_AEDAE			PCNA	29 kDa		< 0.0001	0.62	0.0008	0.27	0.001	0.35	unknown	16.32	16.23	15.92	15.93	15.95	16.04	15.71	16.06	16.66	16.11	15.78	16.38	16.36	16.52	16.65	16.6	16.64	0.258344	0.29972	0.297421	0.283154	0.280891	0.292024	0.287133	0.351213	0.342081	0.314722	0.345734	0.486846	0.302446	0.3721	0.438096	0.327487
544	TRUE	Empty	Annexin OS=Aedes aegypti GN=AAEL005408 PE=3 SV=1	Q17A50_AEDAE			AAEL005408	36 kDa	TRUE	0.00034	-0.2	< 0.0001	-0.36	0.001	0.16	unknown	15.31	15.34	15.54	15.59	15.46	15.37	15.4	14.96	15.14	15.1	15.27	15.2	15.29	15.24	15.24	15.42	15.26	0.233299	0.235085	0.244883	0.232897	0.236801	0.234129	0.238181	0.234499	0.243292	0.245362	0.239339	0.23776	0.283659	0.25396	0.243441	0.246039
724	TRUE	Empty	AAEL000516-PA OS=Aedes aegypti GN=AAEL000516 PE=4 SV=1	Q17P58_AEDAE			AAEL000516	50 kDa		0.001	0.15	< 0.0001	0.27	0.001	-0.12	unknown	15.81	15.79	15.6	15.51	15.61	15.68	15.8	15.79	16.07	15.95	15.98	15.89	15.83	15.76	15.82	15.78	15.86	0.261513	0.273251	0.307083	0.27526	0.255074	0.276259	0.272396	0.262896	0.300715	0.286576	0.34418	0.292886	0.247896	0.244964	0.291079	0.34586
998	TRUE	Empty	AAEL012390-PA OS=Aedes aegypti GN=AAEL012390 PE=4 SV=1	Q16M77_AEDAE			AAEL012390	51 kDa		0.006	0.23	< 0.0001	0.46	0.001	-0.24	unknown	16.37	16.38	16.05	16.15	16.35	15.97	16.04	16.57	16.77	16.48	16.52	16.75	16.36	16.41	16.34	16.41	16.32	0.237148	0.297979	0.277237	0.281494	0.272519	0.251978	0.294198	0.237577	0.285289	0.242874	0.280047	0.264563	0.240664	0.237887	0.238966	0.435189
1088	TRUE	Empty	AAEL002118-PA OS=Aedes aegypti GN=AAEL002118 PE=3 SV=1	Q17J88_AEDAE			AAEL002118	17 kDa	TRUE	0.012	0.16	0.007	-0.19	0.001	0.35	unknown	16.34	16.39	16.24	16.42	16.3	16.2	16.32	15.96	16.26	16.07	16.13	16.18	16.31	16.43	16.56	16.54	16.59	0.286784	0.300876	0.306354	0.331205	0.265462	0.294451	0.288876	0.324032	0.315299	0.312344	0.331941	0.297935	0.292316	0.294934	0.305927	0.34423
182	TRUE	Empty	AAEL001869-PA OS=Aedes aegypti GN=AAEL001869 PE=4 SV=1	Q17JX5_AEDAE			AAEL001869	76 kDa		< 0.0001	0.13	0.0061	0.08	0.0014	0.05	unknown	16.33	16.35	16.23	16.23	16.25	16.21	16.28	16.31	16.35	16.31	16.31	16.35	16.38	16.37	16.36	16.35	16.41	0.355233	0.243605	0.439575	0.263505	0.272	0.245209	0.247184	0.428561	0.262543	0.262121	0.247553	0.24409	0.350317	0.275473	0.275371	0.25801
275	TRUE	Empty	AAEL003293-PA OS=Aedes aegypti GN=AAEL003293 PE=4 SV=1	Q17FU3_AEDAE			AAEL003293	77 kDa		< 0.0001	0.3	0.013	0.15	0.002	0.15	unknown	14.74	14.76	14.59	14.67	14.62	14.41	14.48	14.74	14.63	14.7	14.67	14.77	14.68	14.91	14.85	14.88	14.98	0.280223	0	0.292732	0.417692	0.562757	0	0	0.388473	0.343593	0.387347	0	0	0.253164	0.462693	0.521046	0
29	TRUE	Empty	AAEL004369-PA OS=Aedes aegypti GN=AAEL004369 PE=3 SV=1	Q17D16_AEDAE			AAEL004369	74 kDa		< 0.0001	0.32	< 0.0001	0.24	0.002	0.08	unknown	16.37	16.21	15.86	15.94	16.06	16.16	16.37	16.09	16.65	16.33	16.47	16.11	16.35	16.32	16.61	16.22	16.58	0.253485	0.264308	0.278805	0.290115	0.25663	0.271193	0.261619	0.323749	0.285141	0.296203	0.287064	0.301867	0.264242	0.305936	0.324908	0.316954
88	TRUE	Empty	AAEL004448-PA OS=Aedes aegypti GN=AAEL004448 PE=4 SV=1	Q17CV2_AEDAE			AAEL004448	39 kDa		< 0.0001	-0.2	0.003	-0.1	0.002	-0.11	unknown	15.64	15.63	15.68	15.74	15.77	15.78	15.82	15.65	15.74	15.57	15.58	15.81	15.63	15.57	15.48	15.47	15.55	0.252412	0.277178	0.307304	0.275479	0.282684	0.285514	0.302908	0.404912	0.253457	0.250202	0.274443	0.274968	0.251969	0.253956	0.324796	0.281087
918.1	TRUE	Empty	AAEL005045-PA OS=Aedes aegypti GN=AAEL005045 PE=4 SV=1	Q17B96_AEDAE			AAEL005045	170 kDa	TRUE	< 0.0001	0.35	0.00024	0.16	0.002	0.19	unknown	16.12	16.13	16.01	16	15.95	15.97	16	16.07	16.11	16.29	16.18	16.01	16.23	16.43	16.43	16.25	16.36	0	0.258873	0	0	0	0.327511	0.297262	0	0	0	0.266927	0.304478	0	0	0	0.275826
210	TRUE	Empty	AAEL007555-PA OS=Aedes aegypti GN=AAEL007555 PE=3 SV=1	Q171S4_AEDAE			AAEL007555	46 kDa		< 0.0001	-0.22	< 0.0001	-0.32	0.002	0.1	unknown	15.84	15.79	15.98	16.07	15.95	15.97	16.05	15.58	15.73	15.74	15.72	15.64	15.77	15.77	15.84	15.85	15.72	0.264776	0.286498	0.381948	0.330335	0.302356	0.326881	0.312409	0.31946	0.308428	0.286961	0.322975	0.308054	0.276646	0.286693	0.325339	0.409397
1205.1	TRUE	Empty	Catalase OS=Aedes aegypti GN=CAT1B PE=3 SV=1	J9HGP0_AEDAE			CAT1B	57 kDa	TRUE	< 0.0001	0.19	0.001	0.1	0.002	0.09	unknown	16.74	16.69	16.64	16.57	16.58	16.67	16.66	16.61	16.77	16.79	16.77	16.66	16.86	16.75	16.81	16.81	16.83	0.265597	0.294005	0.32261	0.325564	0.284005	0.285866	0.282224	0.331962	0.320046	0.325735	0.296755	0.334934	0.311	0.299669	0.336972	0.371584
135	TRUE	Empty	AAEL005190-PA OS=Aedes aegypti GN=AAEL005190 PE=4 SV=1	Q17AT6_AEDAE			AAEL005190	15 kDa		< 0.0001	0.26	0.00037	0.15	0.0024	0.11	unknown	16.7	16.59	16.48	16.62	16.54	16.58	16.51	16.63	16.73	16.68	16.72	16.72	16.7	16.83	16.89	16.73	16.83	0.272754	0.272352	0.272336	0.258306	0.253817	0.4033	0.329645	0.293597	0.272028	0.288557	0.459845	0.316126	0.283064	0.260852	0.321566	0.284687
422	TRUE	Empty	AAEL004025-PA (Fragment) OS=Aedes aegypti GN=AAEL004025 PE=3 SV=1	Q17DW2_AEDAE			AAEL004025	60 kDa		< 0.0001	-0.49	0.001	-0.25	0.003	-0.24	unknown	14.98	15.03	15.34	14.93	15.32	15.06	15.4	14.98	14.95	14.97	14.92	14.82	14.72	14.67	14.72	14.7	14.76	0.249958	0.269229	0.257444	0.276861	0.243601	0.269893	0.273742	0.276711	0.264241	0.274042	0.538021	0.308052	0.252978	0.256187	0.301121	0.275102
322	TRUE	Empty	AAEL004527-PA OS=Aedes aegypti GN=AAEL004527 PE=4 SV=1	Q17CL6_AEDAE			AAEL004527	26 kDa		< 0.0001	0.21	0.008	0.1	0.003	0.11	unknown	17.07	17.05	16.9	17.04	16.99	16.95	16.92	17.01	17.08	17.07	17.07	17.13	17.1	17.23	17.31	17.06	17.13	0.257864	0.284254	0.306	0.325332	0.263259	0.259503	0.261212	0.397831	0.343463	0.316083	0.319031	0.340175	0.268043	0.349113	0.452988	0.368722
134	TRUE	Empty	AAEL013138-PA OS=Aedes aegypti GN=AAEL013138 PE=4 SV=1	Q16K31_AEDAE			AAEL013138	31 kDa		< 0.0001	0.26	< 0.0001	0.19	0.003	0.07	unknown	16.16	16.25	16.01	16.12	16.08	15.96	15.96	16.21	16.22	16.29	16.19	16.2	16.16	16.25	16.31	16.36	16.47	0.263901	0.283486	0.271777	0.332347	0.285207	0.263428	0.279246	0.446566	0.276112	0.32394	0.367541	0.292615	0.323078	0.26557	0.278042	0.295068
787	TRUE	Empty	AAEL002436-PA (Fragment) OS=Aedes aegypti GN=AAEL002436 PE=2 SV=1	Q1HRE2_AEDAE			AAEL002436	30 kDa		0.001	-0.55	0.004	-0.26	0.003	-0.29	unknown	15.45	15.65	15.81	15.59	15.62	16.01	15.91	15.62	15.43	15.42	15.46	15.31	15.26	15.19	15.13	15.11	15.12	0.279668	0.334808	0.267775	0.28772	0.255186	0.307404	0.286206	0.281854	0.263973	0.302147	0.294427	0.277666	0.254188	0.271073	0.310236	0.322063
155	TRUE	Empty	AAEL006386-PB OS=Aedes aegypti GN=AAEL006386 PE=4 SV=1	Q176F0_AEDAE			AAEL006386	37 kDa		< 0.0001	0.29	0.0021	0.19	0.0031	0.1	unknown	16.67	16.75	16.44	16.53	16.49	16.46	16.51	16.57	16.69	16.75	16.67	16.65	16.7	16.8	16.76	16.78	16.84	0.272855	0.286198	0.347275	0.354025	0.285447	0.303181	0.287945	0.378541	0.323894	0.31993	0.333185	0.319691	0.309688	0.357059	0.414626	0.459583
93	TRUE	Empty	AAEL000219-PA OS=Aedes aegypti GN=AAEL000219 PE=4 SV=1	Q17PU4_AEDAE			AAEL000219	32 kDa		< 0.0001	-0.4	< 0.0001	-0.33	0.004	-0.07	unknown	16.73	16.77	17.07	16.97	17.04	16.95	16.96	16.76	16.63	16.71	16.71	16.53	16.63	16.56	16.45	16.65	16.62	0.252522	0.301891	0.313812	0.330708	0.261113	0.258944	0.286883	0.420977	0.330869	0.365914	0.351108	0.384259	0.286003	0.34727	0.42057	0.42551
106	TRUE	Empty	AAEL003046-PA OS=Aedes aegypti GN=AAEL003046 PE=4 SV=1	Q0IGB5_AEDAE			AAEL003046	114 kDa		< 0.0001	0.28	0.00019	0.16	0.004	0.12	unknown	17.04	17.05	16.68	17.12	16.78	16.9	16.8	17.01	16.89	17.07	17.05	17.01	16.97	17.2	17.24	17	17.34	0.257117	0.261879	0.531416	0.683058	0.243466	0.311753	0.443941	0.386394	0.465322	0.257059	0.412708	0.305299	0.264905	0.335636	0.242144	0.361364
179	TRUE	Empty	AAEL000328-PA OS=Aedes aegypti GN=AAEL000328 PE=4 SV=1	Q17PH0_AEDAE			AAEL000328	44 kDa	TRUE	< 0.0001	-0.21	< 0.0001	-0.38	0.005	0.17	unknown	16.9	16.95	17.05	17.08	17.12	17.11	17.18	16.81	16.76	16.64	16.67	16.76	16.9	16.94	16.91	16.9	16.87	0.251503	0.257308	0.30095	0.366924	0.2691	0.258042	0.300706	0.279526	0.28814	0.296207	0.291633	0.315735	0.257199	0.274095	0.280386	0.278248
137	TRUE	Empty	AAEL001715-PA OS=Aedes aegypti GN=AAEL001715 PE=3 SV=1	Q17KD5_AEDAE			AAEL001715	59 kDa		< 0.0001	0.15	0.00055	0.09	0.005	0.06	unknown	16.7	16.69	16.64	16.62	16.66	16.62	16.59	16.65	16.73	16.65	16.73	16.82	16.77	16.77	16.76	16.77	16.75	0.264973	0.295187	0.313303	0.35801	0.283614	0.283786	0.277332	0.363622	0.393117	0.409808	0.33701	0.358979	0.278534	0.349669	0.420416	0.339051
1183.1	TRUE	Empty	AAEL002683-PA OS=Aedes aegypti GN=AAEL002683 PE=4 SV=1	Q17HF7_AEDAE			AAEL002683	149 kDa	TRUE	< 0.0001	-0.63	0.004	-0.4	0.005	-0.23	unknown	13.27	13.33	13.56	13.75	13.51	13.64	13.58	13.41	12.96	13.22	13.13	13.32	13.08	13.17	13.05	12.68	12.89	0.258748	0.277287	0.258281	0.268235	0.26764	0.322903	0.327083	0.275454	0.253363	0.290888	0.325746	0.275008	0.259479	0.26821	0.253363	0.384521
152	TRUE	Empty	DNA helicase OS=Aedes aegypti GN=AAEL007007 PE=3 SV=1	Q173T8_AEDAE			AAEL007007	101 kDa		< 0.0001	0.45	0.00088	0.25	0.005	0.2	unknown	15.57	15.56	15.35	15.41	15.39	15.12	15.06	15.53	15.75	15.44	15.22	15.63	15.62	15.71	15.8	15.73	15.91	0.249983	0.242523	0.285441	0.306221	0.249628	0.244766	0.251367	0.356048	0.374468	0.308083	0.275227	0.376425	0.265215	0.297702	0.368004	0.358514
2845.2	TRUE	Empty	AAEL010382-PA OS=Aedes aegypti GN=AAEL010382 PE=4 SV=1	Q16T47_AEDAE			AAEL010382	140 kDa	TRUE	0.001	-0.06	< 0.0001	-0.16	0.005	0.1	unknown	15.85	15.83	15.94	15.83	15.88	16.09	15.96	15.81	15.76	15.78	15.68	15.8	16.09	15.71	15.93	15.71	15.87	0.264511	0.27838	0.330488	0.32375	0.268136	0.275917	0.27959	0.36834	0.37445	0.31823	0.300217	0.341153	0.286897	0.356473	0.373572	0.337148
70	TRUE	Empty	AAEL010137-PA OS=Aedes aegypti GN=AAEL010137 PE=4 SV=1	Q16TR6_AEDAE			AAEL010137	24 kDa	TRUE	< 0.0001	0.61	< 0.0001	0.74	0.0058	-0.13	unknown	16.05	15.97	15.74	15.09	15.83	15.46	15.14	16.3	16.44	16.28	16.37	16.16	16.06	16.24	16.11	16.22	16.36	0.29504	0.251134	0.626238	0.439758	0.308924	0.290351	0.272266	0.304077	0.353302	0.314483	0.25648	0.270436	0.332204	0.348667	0.321372	0.348531
163	TRUE	Empty	Carboxypeptidase OS=Aedes aegypti GN=AAEL007926 PE=3 SV=1	Q170F9_AEDAE			AAEL007926	50 kDa		< 0.0001	-0.26	0.001	-0.14	0.006	-0.12	unknown	16.08	16.05	16.13	15.99	16.27	16.24	16.37	16.05	16.1	16.1	15.96	16.15	16.1	15.97	15.88	15.84	15.88	0.266247	0.277032	0.302064	0.342173	0.274342	0.26757	0.272732	0.354026	0.312291	0.269034	0.285537	0.279571	0.325402	0.316911	0.271912	0.354838
1145.1	TRUE	Empty	Aldehyde dehydrogenase OS=Aedes aegypti GN=AAEL009664 PE=3 SV=1	Q16V65_AEDAE			AAEL009664	51 kDa	TRUE	0.0002	-0.85	0.011	-0.28	0.006	-0.57	unknown	14.72	14.98	15.47	15.12	15.39	15.72	15.57	15.25	14.79	15.27	15.05	15.34	14.9	14.69	14.17	14.67	14.37	0.341345	0.313489	0.279255	0.40375	0.302173	0.280394	0.313918	0.457704	0.27438	0.296682	0.268819	0.271974	0.307048	0.323399	0.351482	0.291194
20	TRUE	Empty	AAEL006085-PA OS=Aedes aegypti GN=AAEL006085 PE=3 SV=1	Q177P7_AEDAE			AAEL006085	90 kDa		< 0.0001	-0.34	< 0.0001	-0.26	0.0066	-0.08	unknown	16.44	16.46	16.63	16.69	16.66	16.59	16.75	16.42	16.39	16.42	16.4	16.38	16.39	16.34	16.25	16.33	16.31	0	0	0	0	0	0	0	0	0	0	0	0	0	0	0	0
1019.2	TRUE	Empty	AAEL007010-PA OS=Aedes aegypti GN=CYP6AG4 PE=3 SV=1	Q173V1_AEDAE			CYP6AG4	58 kDa	TRUE	< 0.0001	-0.63	0.00062	-0.34	0.007	-0.28	unknown	17	17.01	17.49	17.03	17.45	17.22	17.58	16.95	17.35	17	16.9	16.98	16.84	16.23	16.88	16.54	17.03	0.252565	0.277022	0.66047	0.253737	0.277215	0.334916	0.326176	0.264344	0.263821	0.255465	0.366027	0.318828	0.25027	0.262964	0.278855	0.308469
183	TRUE	Empty	AAEL009169-PA (Fragment) OS=Aedes aegypti GN=AAEL009169 PE=4 SV=1	Q16WM9_AEDAE			AAEL009169	92 kDa		< 0.0001	-0.15	< 0.0001	-0.21	0.007	0.06	unknown	16.02	15.96	16.16	16.14	16.1	16.1	16.09	15.83	15.96	15.94	15.86	15.93	15.92	15.97	15.94	16.02	15.98	0.252271	0.278189	0.297329	0.307741	0.306204	0.294441	0.282613	0.352686	0.321641	0.299294	0.283964	0.347572	0.290794	0.31455	0.397865	0.366478
618	TRUE	Empty	AAEL009134-PA (Fragment) OS=Aedes aegypti GN=AAEL009134 PE=4 SV=1	Q16WQ1_AEDAE			AAEL009134	28 kDa	TRUE	0.00074	0.17	< 0.0001	0.45	0.007	-0.28	unknown	15.67	15.72	15.51	15.47	15.52	15.21	15.44	15.76	15.77	15.92	16.13	15.88	15.63	15.64	15.5	15.64	15.57	0.26058	0.268487	0.361559	0.313956	0.326175	0.292796	0.294651	0.302045	0.352527	0.271323	0.359631	0.297179	0.293226	0.406986	0.370444	0.315521
775	TRUE	Empty	AAEL009406-PA OS=Aedes aegypti GN=AAEL009406 PE=4 SV=1	Q16VX6_AEDAE			AAEL009406	41 kDa		0.001	-0.62	0.004	-0.41	0.007	-0.2	unknown	15.98	16.11	16.27	15.63	16.17	16.54	16.57	16.12	16.08	16.06	15.86	15.99	15.95	15.73	15.6	15.85	15.78	0.25747	0.272673	0.378285	0.394181	0.267139	0.272679	0.386006	0.392677	0.337981	0.375598	0.381231	0.279177	0.385722	0.362478	0.386526	0.366521
141	TRUE	Empty	AAEL014204-PA OS=Aedes aegypti GN=AAEL014204 PE=4 SV=1	Q16H01_AEDAE			AAEL014204	28 kDa		< 0.0001	0.21	0.00031	0.12	0.008	0.09	unknown	16.53	16.54	16.47	16.45	16.41	16.46	16.23	16.54	16.52	16.55	16.66	16.47	16.62	16.65	16.57	16.59	16.74	0.299119	0.26013	0.333938	0.33215	0.264078	0.248413	0.248488	0.398668	0.346069	0.317912	0.257018	0.261658	0.310028	0.33397	0.324618	0.2584
871	TRUE	Empty	AAEL009413-PA OS=Aedes aegypti GN=AAEL009413 PE=4 SV=1	Q16VX0_AEDAE			AAEL009413	52 kDa		0.003	0.13	< 0.0001	0.19	0.008	-0.06	unknown	16.24	16.22	16.2	16.05	16.2	16.12	16.02	16.32	16.36	16.31	16.28	16.33	16.23	16.29	16.26	16.28	16.23	0.346817	0.275823	0.292478	0.280967	0.273625	0.422016	0.293399	0.321858	0.294012	0.285945	0.299541	0.36615	0.323281	0.276632	0.281278	1.70776
66	TRUE	Empty	AAEL011104-PA OS=Aedes aegypti GN=AAEL011104 PE=4 SV=1	Q16R12_AEDAE			AAEL011104	147 kDa		< 0.0001	-0.29	< 0.0001	-0.34	0.009	0.05	unknown	15.35	15.38	15.47	15.62	15.54	15.53	15.53	15.15	15.34	15.09	15.06	15.27	15.21	15.16	15.34	15.23	15.26	0.257605	0.27958	0.293998	0.265563	0.248683	0.269236	0.295243	0.272962	0.272207	0.279958	0.268004	0.28506	0.275559	0.281378	0.319289	0.322546
13	TRUE	Empty	AAEL012996-PA OS=Aedes aegypti GN=AAEL012996 PE=2 SV=1	Q1HQJ5_AEDAE			AAEL012996	23 kDa		< 0.0001	-0.29	< 0.0001	-0.21	0.009	-0.08	unknown	16.49	16.48	16.74	16.56	16.65	16.7	16.62	16.51	16.43	16.42	16.41	16.46	16.45	16.36	16.28	16.36	16.36	0.266962	0.278462	0.301485	0.293189	0.302521	0.297494	0.302727	0.321882	0.280095	0.310022	0.308696	0.310632	0.269906	0.324159	0.357858	0.320026
610	TRUE	Empty	Malic enzyme OS=Aedes aegypti GN=AAEL005790 PE=3 SV=1	Q178T5_AEDAE			AAEL005790	72 kDa	TRUE	0.00071	0.14	< 0.0001	0.21	0.009	-0.07	unknown	15.06	15.06	14.91	14.84	14.99	15.01	14.96	15.14	15.22	15.06	15.15	15.28	15.05	15.08	15.22	14.98	15.12	0.354121	0.39319	0.298009	0.337878	0.347771	0.432516	0.419974	0.561092	0.37371	0.353426	0.452384	0.431918	0.272571	0.293745	0.276048	0.418121
192	TRUE	Empty	AAEL001623-PA OS=Aedes aegypti GN=AAEL001623 PE=2 SV=1	Q1HQZ9_AEDAE			AAEL001623	28 kDa		< 0.0001	0.24	0.00011	0.12	0.01	0.12	unknown	16.79	16.84	16.69	16.8	16.69	16.71	16.64	16.81	16.88	16.79	16.77	16.9	16.85	16.95	16.95	16.96	17.05	0.268356	0.273713	0.305563	0.313926	0.287553	0.29779	0.287388	0.317567	0.327394	0.306345	0.303129	0.319914	0.282626	0.310217	0.346249	0.34136
151	TRUE	Empty	AAEL005460-PA OS=Aedes aegypti GN=AAEL005460 PE=3 SV=1	Q17A03_AEDAE			AAEL005460	52 kDa		< 0.0001	0.36	0.001	0.19	0.01	0.17	unknown	15.49	15.47	15.27	15.28	15.28	15.17	15.23	15.35	15.57	15.37	15.39	15.49	15.42	15.42	15.69	15.74	15.69	0.23322	0.261362	0.238354	0.246678	0.241128	0.260713	0.245921	0.247542	0.314103	0.236322	0.280646	0.282229	0.372084	0.244124	0.235418	0.261157
519	TRUE	Empty	AAEL008358-PA (Fragment) OS=Aedes aegypti GN=AAEL008358 PE=4 SV=1	Q0IEQ0_AEDAE			AAEL008358	81 kDa		0.00025	-0.12	< 0.0001	-0.17	0.01	0.05	unknown	15.73	15.7	15.78	15.89	15.84	15.76	15.8	15.66	15.56	15.66	15.72	15.56	15.66	15.7	15.74	15.74	15.67	0.259131	0.287327	0.269	0.284291	0.254439	0.288017	0.299512	0.254577	0.283727	0.255681	0.421435	0.313489	0.28346	0.281222	0.267682	0.337068
1087	TRUE	Empty	AAEL010748-PA OS=Aedes aegypti GN=AAEL010748 PE=4 SV=1	Q0IEF3_AEDAE			AAEL010748	52 kDa		0.012	0.17	0.00016	0.31	0.01	-0.14	unknown	16.62	16.57	16.5	16.39	16.33	16.19	16.25	16.64	16.66	16.63	16.62	16.91	16.56	16.47	16.54	16.53	16.6	0.265095	0.260699	0.29253	0.301288	0.262832	0.30281	0.268446	0.331467	0.29784	0.309408	0.275685	0.280083	0.269994	0.30046	0.319984	0.354403
414	TRUE	Empty	AAEL013968-PA OS=Aedes aegypti GN=AAEL013968 PE=4 SV=1	Q16HN8_AEDAE			AAEL013968	86 kDa		< 0.0001	0.12	0.011	0.05	0.011	0.07	unknown	15.56	15.56	15.49	15.55	15.55	15.57	15.45	15.6	15.58	15.58	15.52	15.55	15.57	15.59	15.65	15.73	15.67	0.25589	0.292745	0.316727	0.279112	0.255759	0.287168	0.353315	0.309555	0.266137	0.271828	0.276574	0.308597	0.273049	0.335794	0.324427	0.335122
968	TRUE	Empty	AAEL004242-PA OS=Aedes aegypti GN=AAEL004242 PE=4 SV=1	Q17DF4_AEDAE			AAEL004242	50 kDa		0.005	0.16	< 0.0001	0.3	0.011	-0.14	unknown	15.47	15.52	15.04	15.47	15.29	15.19	15.19	15.44	15.85	15.52	15.44	15.64	15.4	15.38	15.37	15.55	15.74	0.269727	0.285691	0.274402	0.326791	0.269244	0.318319	0.319619	0.316322	0.313096	0.299647	0.359378	0.361725	0.270681	0.293507	0.303961	0.326914
226.1	TRUE	Empty	AAEL006795-PA OS=Aedes aegypti GN=CYP9J15 PE=3 SV=2	Q174T6_AEDAE			CYP9J15	62 kDa	TRUE	< 0.0001	-0.64	< 0.0001	-0.53	0.012	-0.1	unknown	15.69	15.73	15.92	16.01	16.14	16.25	16.1	15.56	15.65	15.43	15.39	15.61	15.38	15.47	15.41	15.51	15.41	0.263059	0.353055	0.506943	0.248477	0.252632	0.412004	0.294591	0.298734	0.278701	0.352513	0.549029	0.362266	0.273034	0.34458	0.282258	0.943572
472	TRUE	Empty	AAEL006359-PA OS=Aedes aegypti GN=AAEL006359 PE=4 SV=1	Q176K3_AEDAE			AAEL006359	35 kDa		0.00013	0.27	< 0.0001	0.47	0.012	-0.2	unknown	15.21	15.22	14.91	14.77	14.99	14.78	14.99	15.21	15.31	15.28	15.41	15.63	15.21	14.98	15.13	15.28	15.19	0.260522	0.333059	0.306362	0.314385	0.282896	0.337702	0.331727	0.280756	0.319718	0.318313	0.318203	0.324402	0.286423	0.303568	0.308155	0.346046
851	TRUE	Empty	AAEL008828-PA OS=Aedes aegypti GN=AAEL008828 PE=4 SV=1	Q16XM2_AEDAE			AAEL008828	36 kDa		0.002	-0.31	0.00095	-0.82	0.012	0.51	unknown	14.54	14.25	14.32	14.41	14.5	14.6	14.76	12.95	14.18	13.45	13.58	14.38	14.11	14.26	14.19	14.2	14.24	0.272595	0.305331	0.34523	0.284061	0.336263	0.314503	0.360516	0.349246	0.324778	0.263898	0.292083	0.296241	0.266759	0.262798	0.273008	0.52183
54	TRUE	Empty	AAEL012943-PA OS=Aedes aegypti GN=AAEL012943 PE=3 SV=1	Q16KL0_AEDAE			AAEL012943	49 kDa		< 0.0001	0.13	< 0.0001	0.08	0.013	0.05	unknown	16.61	16.64	16.56	16.57	16.56	16.54	16.51	16.61	16.63	16.61	16.63	16.69	16.66	16.68	16.67	16.7	16.68	0.235867	0	0.254748	0.283762	0.244718	0	0	0.346449	0.261212	0.35903	0	0	0.295181	0.329725	0.577836	0
168	TRUE	Empty	AAEL014055-PB OS=Aedes aegypti GN=AAEL014055 PE=4 SV=1	Q16HE4_AEDAE (+1)			AAEL014055	29 kDa		< 0.0001	-0.45	0.001	-0.28	0.013	-0.18	unknown	15.52	15.46	15.8	15.73	15.67	15.64	15.62	15.25	15.45	15.44	15.52	15.39	15.22	15.39	15.34	15.28	14.99	0.260873	0.249513	0.245497	0.300155	0.258254	0.269331	0.261069	0.358285	0.288135	0.259267	0.246906	0.241775	0.294984	0.306547	0.370238	0.321434
101.3	TRUE	Empty	AAEL017320-PA OS=Aedes aegypti GN=FOHSDR-2 PE=2 SV=1	D2WKE0_AEDAE			FOHSDR-2	27 kDa	TRUE	< 0.0001	0.49	< 0.0001	0.37	0.013	0.12	unknown	16.82	16.73	16.38	16.51	16.22	16.76	16.3	16.65	16.68	16.97	16.94	16.79	17.29	16.97	16.79	16.58	16.95	0.308738	0.262599	0.274293	0.278296	0.259769	0.307438	0.422524	0.267172	0.359581	0.255872	0.282445	0.596503	0.26854	0.262895	0.25652	0.265151
71	TRUE	Empty	AAEL004647-PA OS=Aedes aegypti GN=AAEL004647 PE=4 SV=1	Q17C92_AEDAE			AAEL004647	63 kDa		< 0.0001	-1.63	< 0.0001	-1.35	0.014	-0.29	unknown	18.06	17.73	18.82	19.08	19.2	18.64	18.39	17.8	17.01	17.05	17.38	17.67	17.44	17.01	16.28	17.55	17.18	0.268554	0.276599	0.318768	0.319859	0.282346	0.296743	0.301177	0.310645	0.32983	0.296383	0.311561	0.29788	0.283142	0.332563	0.372113	0.362337
144	TRUE	Empty	AAEL005740-PA OS=Aedes aegypti GN=AAEL005740 PE=4 SV=1	Q178X1_AEDAE			AAEL005740	69 kDa		< 0.0001	-0.15	0.001	-0.06	0.014	-0.09	unknown	16.23	16.23	16.36	16.28	16.26	16.27	16.33	16.21	16.14	16.32	16.34	16.19	16.26	16.15	16.07	16.16	16.04	0.280181	0	0.300916	0.271333	0.257799	0	0	0.261288	0.293647	0.291501	0	0	0.297857	0.265847	0.262982	0
360	TRUE	Empty	AAEL015216-PA OS=Aedes aegypti GN=AAEL015216 PE=4 SV=1	Q16EF6_AEDAE (+2)			AAEL015216	68 kDa		< 0.0001	0.34	0.002	0.22	0.016	0.11	unknown	14.81	14.7	14.63	14.59	14.5	14.76	14.52	14.69	14.96	14.86	14.76	14.85	14.82	14.95	14.97	14.99	15	0.258473	0.30144	0.283082	0.264161	0.276898	0.337867	0.324282	0.282189	0.284542	0.265139	0.340767	0.304364	0.289455	0.292232	0.268265	0.340745
218	TRUE	Empty	AAEL007762-PA OS=Aedes aegypti GN=AAEL007762 PE=4 SV=1	Q170X2_AEDAE			AAEL007762	23 kDa		< 0.0001	0.21	< 0.0001	0.15	0.017	0.06	unknown	16.81	16.87	16.7	16.74	16.73	16.72	16.6	16.86	16.83	16.86	16.87	16.87	16.86	16.92	16.96	16.96	16.9	0.259822	0.271413	0.29821	0.345448	0.353138	0.339402	0.360989	0.271395	0.291949	0.357418	0.285732	0.325637	0.309826	0.344271	0.39268	0.337973
540	TRUE	Empty	Mannose-6-phosphate isomerase OS=Aedes aegypti GN=AAEL002331 PE=3 SV=1	Q17IJ3_AEDAE			AAEL002331	44 kDa		0.00033	0.19	< 0.0001	0.27	0.017	-0.08	unknown	16.22	16.23	16.06	15.97	16.08	16.07	16.21	16.23	16.44	16.36	16.38	16.36	16.25	16.29	16.23	16.29	16.31	0	0	0	0	0	0	0	0	0	0	0	0	0	0	0	0
636	TRUE	Empty	AAEL006049-PA OS=Aedes aegypti GN=AAEL006049 PE=4 SV=1	Q1DGH1_AEDAE			AAEL006049	20 kDa		0.00085	0.15	< 0.0001	0.23	0.017	-0.08	unknown	17.1	17.09	16.94	17	17	16.96	17.05	17.18	17.21	17.12	17.27	17.28	17.13	17.21	17.16	17.12	17.13	0.262038	0.256524	0.289412	0.318121	0.262762	0.260648	0.26115	0.347754	0.364486	0.325242	0.29248	0.349114	0.277237	0.384118	0.465355	0.336754
269	TRUE	Empty	AAEL008599-PA (Fragment) OS=Aedes aegypti GN=AAEL008599 PE=3 SV=1	Q16YB8_AEDAE			AAEL008599	45 kDa		< 0.0001	-0.5	0.00015	-0.33	0.019	-0.17	unknown	17.05	17.02	17.18	17.04	17.48	17.46	17.46	16.88	16.92	17.1	17.04	17.06	16.98	16.91	16.8	16.79	16.71	0.248676	0.618588	0.390944	0.262315	0.248122	0.599268	0.294376	0.267954	0.267165	0.294624	0.319178	0.285117	0.24562	0.292676	0.275135	0.282945
59	TRUE	Empty	UDP-glucuronosyltransferase OS=Aedes aegypti GN=AAEL001586 PE=3 SV=1	Q17KR9_AEDAE			AAEL001586	59 kDa	TRUE	< 0.0001	-0.45	< 0.0001	-0.53	0.02	0.08	unknown	14.87	15.03	15.26	15.25	15.15	15.31	15.39	14.76	14.83	14.68	14.72	14.7	14.87	14.85	14.81	14.65	14.88	0.259274	0.301409	0.295942	0.306799	0.274122	0.280933	0.270042	0.330968	0.319766	0.31373	0.29122	0.329517	0.295937	0.314922	0.388679	0.369375
339	TRUE	Empty	AAEL010148-PA OS=Aedes aegypti GN=AAEL010148 PE=4 SV=1	Q16TS1_AEDAE			AAEL010148	36 kDa		< 0.0001	-0.34	0.00054	-0.23	0.023	-0.11	unknown	16.25	16.25	16.5	16.56	16.49	16.47	16.39	16.23	16.26	16.2	16.23	16.28	15.96	16.13	16.09	16.12	16.21	0.256642	0.265742	0.253055	0.341366	0.276619	0.288951	0.256623	0.289636	0.277823	0.258169	0.267373	0.297515	0.24642	0.350875	0.382492	0.307005
517	TRUE	Empty	AAEL009075-PA OS=Aedes aegypti GN=AAEL009075 PE=4 SV=1	Q16WW1_AEDAE			AAEL009075	30 kDa		0.00024	0.98	0.002	0.55	0.023	0.43	unknown	15.7	15.67	14.96	15.19	14.99	15.14	15.22	15.33	15.82	15.66	15.77	15.56	15.8	16.29	16.35	15.98	16.08	0.289647	0.270811	0.298432	0.258371	0.283336	0.247762	0.268673	0.287344	0.257266	0.267943	0.270504	0.245318	0.261095	0.295899	0.268773	0.247432
966	TRUE	Empty	Kynurenine formamidase OS=Aedes aegypti GN=AAEL004509 PE=3 SV=1	Q0IFP1_AEDAE			AAEL004509	35 kDa		0.005	0.16	< 0.0001	0.42	0.023	-0.27	unknown	15.91	15.91	15.67	15.45	15.72	15.78	15.79	16	16.1	16.22	16.08	16.15	15.97	15.87	15.71	15.58	15.96	0.255752	0.272363	0.376496	0.366048	0.261082	0.302209	0.316897	0.385942	0.551582	0.495298	0.348947	0.321873	0.269338	0.480345	0.584851	0.316593
177	TRUE	Empty	Ferritin OS=Aedes aegypti GN=AaeL_AAEL007383 PE=3 SV=1	J9HIH5_AEDAE (+1)			AaeL_AAEL007383	18 kDa		< 0.0001	-0.31	< 0.0001	-0.44	0.024	0.13	unknown	17.04	16.94	17.14	17.48	17.35	17.03	17.2	16.88	16.61	16.87	16.82	16.75	16.79	17.11	16.71	17.14	16.9	0	0	0	0	0	0	0	0	0	0	0	0	0	0	0	0
26	TRUE	Empty	AAEL003748-PA OS=Aedes aegypti GN=CYP9AE1 PE=3 SV=1	Q0IG08_AEDAE			CYP9AE1	61 kDa	TRUE	< 0.0001	-0.6	< 0.0001	-0.52	0.025	-0.08	unknown	16.64	16.63	16.98	16.93	16.87	17.05	17.18	16.38	16.6	16.47	16.32	16.57	16.39	16.46	16.47	16.37	16.19	0.276451	0.280964	0.311946	0.31717	0.323862	0.326188	0.290402	0.35409	0.336318	0.342807	0.35023	0.320989	0.254163	0.348204	0.447766	0.44331
396	TRUE	Empty	AAEL006242-PA OS=Aedes aegypti GN=AAEL006242 PE=4 SV=1	Q176W5_AEDAE			AAEL006242	477 kDa	TRUE	< 0.0001	0.04	< 0.0001	0.06	0.025	-0.02	unknown	16.22	16.24	16.24	16.2	16.2	16.2	16.17	16.26	16.28	16.23	16.26	16.27	16.18	16.24	16.25	16.26	16.29	0.26508	0.261184	0.291947	0.289031	0.312043	0.280447	0.276013	0.269642	0.260194	0.26845	0.287075	0.310134	0.311504	0.361416	0.423661	0.330921
469	TRUE	Empty	AAEL009423-PA OS=Aedes aegypti GN=SCRBQ2 PE=3 SV=2	Q16VV3_AEDAE			SCRBQ2	54 kDa		0.00012	0.49	0.003	0.31	0.026	0.18	unknown	15.69	15.64	15.35	15.64	15.37	15.32	15.25	15.64	15.62	15.57	15.6	15.78	15.64	15.85	15.97	15.72	16.15	0.280336	0.264135	0.291691	0.27862	0.25454	0.272201	0.267788	0.3172	0.257095	0.256415	0.276115	0.262914	0.270373	0.270016	0.276952	0.297436
131	TRUE	Empty	AAEL014352-PA (Fragment) OS=Aedes aegypti GN=AAEL014352 PE=4 SV=1	Q16GK4_AEDAE			AAEL014352	73 kDa		< 0.0001	0.32	< 0.0001	0.19	0.027	0.13	unknown	15.82	15.83	15.69	15.74	15.6	15.49	15.53	15.79	15.93	15.81	15.65	15.82	15.87	15.84	15.98	15.97	16.13	0.261705	0.282296	0.28761	0.300971	0.25371	0.290426	0.278112	0.316117	0.297692	0.299223	0.322912	0.323549	0.264656	0.277574	0.318888	0.456838
1007	TRUE	Empty	Galectin OS=Aedes aegypti GN=GALE13 PE=4 SV=1	Q16UN9_AEDAE			GALE13	19 kDa		0.007	0.12	< 0.0001	0.19	0.028	-0.08	unknown	16.59	16.6	16.45	16.57	16.61	16.52	16.47	16.74	16.76	16.65	16.64	16.79	16.59	16.66	16.64	16.65	16.67	0.262796	0.26969	0.33689	0.334252	0.275058	0.27868	0.273659	0.285361	0.32883	0.298107	0.352587	0.345234	0.292475	0.336369	0.324912	0.289903
2155.1	TRUE	Empty	AAEL014836-PA OS=Aedes aegypti GN=AAEL014836 PE=3 SV=1	Q16FB6_AEDAE			AAEL014836	33 kDa	TRUE	0.008	-1.04	0.008	-0.61	0.03	-0.43	unknown	15.72	15.5	15.99	16.05	16.15	16.46	16.16	15.51	15.28	15.57	15.6	15.9	14.9	15.25	15.35	14.73	15.3	0.251552	0.279163	0.256446	0.274671	0.236349	0.286279	0.265008	0.290461	0.270544	0.378457	0.455277	0.295114	0.262885	0.502035	0.825573	0.380667
81	TRUE	Empty	AAEL007959-PA OS=Aedes aegypti GN=AAEL007959 PE=4 SV=1	Q170D7_AEDAE			AAEL007959	32 kDa		< 0.0001	0.34	0.00083	0.22	0.031	0.12	unknown	15.95	15.94	15.76	15.69	15.84	15.7	15.89	16.08	16.27	15.77	15.72	16.13	16.09	16.13	16.14	16.11	16.11	0.261235	0.252012	0.294031	0.295047	0.301867	0.259267	0.275368	0.349405	0.335008	0.282412	0.281888	0.283505	0.277756	0.284017	0.311101	0.313245
193	TRUE	Empty	AAEL005422-PA OS=Aedes aegypti GN=AAEL005422 PE=4 SV=1	Q17A27_AEDAE			AAEL005422	63 kDa		< 0.0001	-0.14	< 0.0001	-0.12	0.033	-0.03	unknown	16.19	16.17	16.27	16.21	16.26	16.3	16.28	16.18	16.16	16.19	16.19	16.04	16.12	16.13	16.11	16.13	16.14	0.282958	0.288444	0.312978	0.368565	0.294603	0.308858	0.358846	0.385945	0.343442	0.343841	0.359091	0.360232	0.299633	0.346046	0.405352	0.367772
231	TRUE	Empty	AAEL012312-PA OS=Aedes aegypti GN=AAEL012312 PE=4 SV=1	Q16MG5_AEDAE			AAEL012312	48 kDa		< 0.0001	0.18	< 0.0001	0.14	0.034	0.03	unknown	16.47	16.47	16.38	16.37	16.37	16.35	16.32	16.46	16.52	16.49	16.51	16.53	16.55	16.51	16.51	16.6	16.52	0.445813	0.299279	0.369305	0.336658	0.331725	0.307589	0.49649	0.394526	0.316883	0.442961	0.519915	0.293894	0.34483	0.328994	0.47583	0.312418
369	TRUE	Empty	AAEL004526-PA OS=Aedes aegypti GN=AAEL004526 PE=4 SV=1	Q17CL8_AEDAE			AAEL004526	90 kDa		< 0.0001	0.16	0.005	0.07	0.037	0.09	unknown	15.09	15.15	15.04	15.02	14.96	15.03	14.96	15.08	15.06	15.06	15.03	15.16	15.07	15.15	15.25	15.33	15.11	0.259049	0.271379	0.34914	0.328695	0.266883	0.291622	0.277847	0.438704	0.373808	0.36276	0.306372	0.344266	0.286668	0.371406	0.425952	0.464922
321	TRUE	Empty	AAEL001516-PB OS=Aedes aegypti GN=AAEL001516 PE=4 SV=1	Q17KX9_AEDAE			AAEL001516	140 kDa		< 0.0001	-0.14	0.004	-0.06	0.038	-0.08	unknown	15.91	15.87	15.97	15.94	15.97	16	15.98	15.96	15.9	15.88	15.92	15.91	15.88	15.87	15.88	15.73	15.82	0.257175	0.257175	0.284786	0.283296	0.26541	0.268561	0.259945	0.258128	0.276484	0.272883	0.271296	0.278001	0.280975	0.264106	0.314247	0.264537
190	TRUE	Empty	Cdc42 homolog OS=Aedes aegypti GN=Cdc42 PE=3 SV=1	CDC42_AEDAE			Cdc42	21 kDa	TRUE	< 0.0001	-0.16	< 0.0001	-0.11	0.038	-0.05	unknown	16.61	16.62	16.69	16.81	16.76	16.71	16.66	16.66	16.59	16.57	16.62	16.63	16.61	16.59	16.54	16.48	16.61	0.262051	0.272445	0.291542	0.300616	0.280979	0.262606	0.258537	0.31546	0.299964	0.305608	0.282272	0.283581	0.270794	0.34305	0.362218	0.321014
288	TRUE	Empty	AAEL010520-PA OS=Aedes aegypti GN=AAEL010520 PE=4 SV=1	Q16SQ9_AEDAE			AAEL010520	131 kDa		< 0.0001	-0.1	< 0.0001	-0.13	0.039	0.03	unknown	16.61	16.57	16.74	16.7	16.67	16.66	16.65	16.57	16.47	16.6	16.66	16.53	16.58	16.62	16.56	16.56	16.6	0.24555	0.259203	0.249926	0.253569	0.414671	0.359534	0.259442	0.257824	0.257464	0.24696	0.278009	0.268494	0.250147	0.247476	0.246775	0.260842
157	TRUE	Empty	Lysosomal aspartic protease OS=Aedes aegypti GN=AAEL006169 PE=1 SV=2	ASPP_AEDAE			AAEL006169	42 kDa		< 0.0001	0.23	0.00049	0.23	0.039	0	unknown	16.66	16.59	16.37	16.56	16.43	16.51	16.37	16.69	16.71	16.62	16.68	16.71	16.58	16.65	16.84	16.68	16.72	0.285549	0.284122	0.263032	0.257312	0.244341	0.26923	0.254846	0.311574	0.308664	0.248429	0.265207	0.317879	0.25235	0.260941	0.245417	0.265833
448	TRUE	Empty	AAEL000330-PA OS=Aedes aegypti GN=AAEL000330 PE=2 SV=1	Q1HRC8_AEDAE			AAEL000330	14 kDa		< 0.0001	0.31	0.002	0.14	0.04	0.16	unknown	15.45	15.59	15.37	15.36	15.3	15.36	15.42	15.59	15.56	15.5	15.39	15.49	15.52	15.63	15.65	15.64	15.88	0	0.260638	0	0	0	0.257136	0.326408	0	0	0	0.317306	0.273413	0	0	0	0.294064
588	TRUE	Empty	AAEL013771-PA OS=Aedes aegypti GN=AAEL013771 PE=4 SV=1	Q16I66_AEDAE			AAEL013771	15 kDa		0.00057	0.2	< 0.0001	0.26	0.041	-0.06	unknown	16.62	16.64	16.57	16.38	16.52	16.57	16.53	16.73	16.76	16.77	16.81	16.79	16.74	16.7	16.65	16.64	16.77	0.259247	0.258584	0.268728	0.292005	0.274037	0.266234	0.259093	0.311308	0.298607	0.313949	0.253832	0.276998	0.252528	0.305515	0.310385	0.424792
408	TRUE	Empty	AAEL013643-PA OS=Aedes aegypti GN=AAEL013643 PE=4 SV=1	Q16IJ8_AEDAE			AAEL013643	29 kDa		< 0.0001	0.11	0.007	0.06	0.042	0.05	unknown	16.64	16.68	16.57	16.63	16.54	16.6	16.58	16.64	16.6	16.7	16.69	16.59	16.64	16.71	16.69	16.73	16.73	0	0	0	0	0	0	0	0	0	0	0	0	0	0	0	0
132	TRUE	Empty	AAEL003165-PA OS=Aedes aegypti GN=AAEL003165 PE=4 SV=1	Q17G80_AEDAE			AAEL003165	23 kDa		< 0.0001	0.36	< 0.0001	0.26	0.043	0.1	unknown	15.39	15.31	15.02	15.16	15.02	15.05	15.07	15.15	15.31	15.35	15.35	15.44	15.39	15.41	15.62	15.24	15.46	0.255344	0.282421	0.28827	0.318433	0.253096	0.300887	0.315975	0.267091	0.293231	0.286835	0.329127	0.297582	0.267252	0.312214	0.33933	0.342069
973	TRUE	Empty	tRNA-dihydrouridine(47) synthase [NAD(P)(+)] OS=Aedes aegypti GN=AAEL001171 PE=3 SV=1	Q17M24_AEDAE			AAEL001171	66 kDa		0.005	0.2	< 0.0001	0.31	0.046	-0.11	unknown	15.4	15.48	15.38	15.14	15.27	15.31	15.24	15.54	15.79	15.66	15.46	15.48	15.45	15.49	15.29	15.49	15.62	0.304228	0.286266	0.632274	0.26205	0.264543	1.36334	0.250606	0.388792	0.255935	0.322456	0.722786	0.907331	0.26552	0.25656	0.260586	0.481094
194	TRUE	Empty	Amidophosphoribosyltransferase OS=Aedes aegypti GN=AAEL003581 PE=3 SV=1	Q17F21_AEDAE			AAEL003581	63 kDa	TRUE	< 0.0001	-0.2	0.001	-0.13	0.047	-0.07	unknown	17.15	17.1	17.35	17.24	17.29	17.25	17.19	17.18	17.19	17.1	17.09	17.09	16.96	17.06	17.07	17.15	17.18	0.294884	0.291994	0.391438	0.385177	0.304503	0.286781	0.286815	0.533455	0.397373	0.390191	0.283014	0.319195	0.349639	0.475798	0.697036	0.375499
601	TRUE	Empty	AAEL005538-PA OS=Aedes aegypti GN=AAEL005538 PE=4 SV=1	Q179C9_AEDAE			AAEL005538	18 kDa		0.00065	-0.16	0.005	-0.09	0.049	-0.08	unknown	17.15	17.11	17.3	17.23	17.23	17.24	17.25	17.18	17.09	17.21	17.26	17.09	17.2	17.09	17.04	17.03	17.06	0.240801	0.24487	0.242156	0.253624	0.252418	0.239291	0.238764	0.291303	0.289035	0.240289	0.245231	0.317276	0.234959	0.247552	0.300982	0.258732
122	TRUE	Empty	Acyl-coenzyme A oxidase OS=Aedes aegypti GN=AAEL008841 PE=3 SV=1	Q16XL2_AEDAE			AAEL008841	87 kDa		< 0.0001	0.33	< 0.0001	0.4	0.05	-0.06	unknown	15.41	15.47	15.12	15.01	15.2	15.14	15.24	15.45	15.6	15.55	15.46	15.63	15.49	15.45	15.48	15.49	15.44	0.277007	0.26109	0.278667	0.255023	0.2506	0.247142	0.244606	0.304371	0.248005	0.262591	0.325036	0.343194	0.266868	0.24974	0.279682	0.358026
1036	TRUE	Empty	AAEL003954-PA OS=Aedes aegypti GN=AAEL003954 PE=4 SV=1	Q17E38_AEDAE			AAEL003954	47 kDa		0.0089	-0.12	< 0.0001	-0.25	0.05	0.13	unknown	16.67	16.66	16.8	16.7	16.65	16.83	16.75	16.5	16.54	16.56	16.49	16.37	16.66	16.59	16.58	16.63	16.65	0.242721	0.25065	0.24769	0.266212	0.272317	0.295397	0.269059	0.262869	0.250601	0.258407	0.28623	0.273886	0.267829	0.265502	0.278298	0.258524
382	TRUE	Empty	Glutathione synthetase OS=Aedes aegypti GN=AAEL009154 PE=3 SV=1	Q0IEN8_AEDAE			AAEL009154	54 kDa		< 0.0001	0.13	0.002	0.15	0.051	-0.02	unknown	16.07	16.04	15.97	15.92	16.01	16.01	15.97	16.02	16.2	16.11	16.06	16.23	16.14	16.08	16.08	16.16	16.08	0.269508	0.279242	0.313475	0.380197	0.304086	0.284546	0.283272	0.297645	0.277628	0.306802	0.286636	0.292225	0.274789	0.33441	0.29172	0.359187
215	TRUE	Empty	AAEL015136-PA OS=Aedes aegypti GN=AAEL015136 PE=4 SV=1	Q1DH45_AEDAE			AAEL015136	16 kDa		< 0.0001	-1.47	0.001	-0.74	0.056	-0.73	unknown	13.65	13.43	14.37	13.54	14.61	13.88	14.32	13.45	13.98	12.08	12.82	13.97	12.19	12.75	12.54	12.98	12.67	0.261639	0.250797	0.307613	0.352618	0.352985	0.245846	0.266103	0.578857	0.312845	0.390454	0.242882	0.364688	0.323822	0.332812	0.287747	0.399251
371	TRUE	Empty	AAEL000667-PB OS=Aedes aegypti GN=AAEL000667 PE=4 SV=1	Q17NL8_AEDAE			AAEL000667	67 kDa	TRUE	< 0.0001	0.12	< 0.0001	0.22	0.058	-0.1	unknown	16.66	16.52	16.34	16.25	16.63	16.52	16.63	16.28	16.79	16.8	17.08	16.5	16.55	16.55	16.7	16.46	16.8	0.26184	0.265702	0.307501	0.34678	0.308991	0.26679	0.279793	0.300473	0.295703	0.283075	0.275955	0.294491	0.286887	0.28015	0.325389	0.334346
25	TRUE	Empty	AAEL011814-PA OS=Aedes aegypti GN=AAEL011814 PE=4 SV=1	Q16NZ6_AEDAE			AAEL011814	65 kDa	TRUE	< 0.0001	0.24	< 0.0001	0.2	0.058	0.04	unknown	15.97	15.99	15.82	15.85	15.88	15.81	15.78	15.98	16.02	16.05	16.02	16.08	16.04	16.13	16.12	16.04	16.02	0.256412	0.273749	0.308498	0.312664	0.254093	0.252565	0.251391	0.307036	0.317311	0.307489	0.295078	0.317888	0.260231	0.319483	0.407782	0.422032
752	TRUE	Empty	AAEL002432-PA OS=Aedes aegypti GN=AAEL002432 PE=4 SV=1	Q17IA3_AEDAE			AAEL002432	98 kDa	TRUE	0.001	-0.19	0.00028	-0.34	0.059	0.14	unknown	16.2	16.06	16.85	16.2	16.27	16.17	16.47	15.99	16.1	15.87	15.94	15.99	16.05	15.99	16.19	16.1	16.3	0.455451	0	1.7602	0.292211	0.296735	0	0	0.687786	0.283749	0.275026	0	0	0.294495	0.421813	0.306795	0
68	TRUE	Empty	AAEL017297-PA OS=Aedes aegypti GN=CYP6M9 PE=3 SV=1	J9HZ76_AEDAE			CYP6M9	57 kDa	TRUE	< 0.0001	-0.76	< 0.0001	-0.66	0.06	-0.1	unknown	15.29	15.34	15.64	15.39	15.52	15.97	15.97	15.39	15.03	14.9	14.86	14.94	14.77	14.92	14.98	14.93	15.05	0.325377	0.313545	0.324717	0.340852	0.29271	0.363854	0.314471	0.373423	0.403103	0.397794	0.294653	0.357983	0.353743	0.351791	0.380231	0.38809
650	TRUE	Empty	Carboxylic ester hydrolase (Fragment) OS=Aedes aegypti GN=AAEL010389 PE=3 SV=1	Q16T49_AEDAE			AAEL010389	61 kDa		0.00097	0.21	0.002	0.16	0.06	0.05	unknown	15.33	15.37	15.18	15.12	15.24	15.34	15.27	15.44	15.52	15.3	15.3	15.45	15.39	15.49	15.44	15.4	15.54	0.277899	0.262833	0.362323	0.343217	0.266709	0.324795	0.278168	0.339673	0.288428	0.371643	0.28711	0.305105	0.328994	0.420488	0.40488	0.30775
212	TRUE	Empty	AAEL003347-PB OS=Aedes aegypti GN=AAEL003347 PE=4 SV=1	Q17FQ8_AEDAE (+1)			AAEL003347	37 kDa	TRUE	< 0.0001	0.26	0.00059	0.2	0.061	0.06	unknown	15.94	15.91	15.88	15.81	15.64	15.71	15.65	15.95	15.9	16.08	16.08	15.72	15.88	16.01	16.03	15.99	16.18	0.239051	0.266503	0.272344	0.265997	0.264321	0.253464	0.275553	0.269502	0.292886	0.279129	0.372859	0.301447	0.261943	0.305604	0.35395	0.313436
91	TRUE	Empty	AAEL004034-PA OS=Aedes aegypti GN=AAEL004034 PE=4 SV=1	Q17DX4_AEDAE			AAEL004034	17 kDa		< 0.0001	0.24	0.001	0.16	0.062	0.08	unknown	15.28	15.32	15.07	15.15	15.16	15.13	15.18	15.25	15.35	15.3	15.21	15.37	15.3	15.41	15.37	15.44	15.37	0.26208	0.291607	0.363547	0.598517	0.388232	0.364756	0.313241	0.317591	0.3169	0.295937	0.293221	0.286489	0.400234	0.396777	0.448469	0.315264
270	TRUE	Empty	AAEL012264-PA OS=Aedes aegypti GN=AAEL012264 PE=3 SV=1	Q16ML4_AEDAE			AAEL012264	29 kDa		< 0.0001	0.25	0.00056	0.19	0.062	0.06	unknown	16.47	16.48	16.29	16.35	16.31	16.13	16.29	16.45	16.46	16.51	16.51	16.48	16.51	16.56	16.54	16.58	16.53	0.264584	0.270442	0.343709	0.356237	0.310413	0.307972	0.267413	0.317584	0.269302	0.30151	0.298243	0.25155	0.264488	0.283108	0.263883	0.255331
1126	TRUE	Empty	Phosphotriesterase-related protein OS=Aedes aegypti GN=AAEL010326 PE=3 SV=1	PTER_AEDAE			AAEL010326	40 kDa		0.015	-0.27	< 0.0001	-0.51	0.062	0.23	unknown	17.03	16.96	17.35	17.12	17.2	17.26	17.37	16.79	16.75	16.95	16.68	16.74	16.96	16.91	17.12	17.03	16.97	0.478111	0.236012	0.614448	0.58541	0.360657	0.23638	0.253411	0.281941	0.301114	0.348567	0.247905	0.282674	0.286334	0.311688	0.906633	0.250179
100	TRUE	Empty	AAEL000301-PA OS=Aedes aegypti GN=AAEL000301 PE=3 SV=1	Q17PR3_AEDAE			AAEL000301	80 kDa		< 0.0001	0.17	< 0.0001	0.15	0.063	0.02	unknown	16.15	16.15	16.16	15.92	16.03	16.02	16.06	16.13	16.35	16.09	16.05	16.29	16.2	16.16	16.18	16.28	16.21	0.279078	0.258852	0.36585	0.298797	0.318568	0.268103	0.269574	0.363313	0.314547	0.320307	0.296668	0.298766	0.317312	0.365634	0.454091	0.294245
324	TRUE	Empty	AAEL001627-PA OS=Aedes aegypti GN=UAP PE=2 SV=1	Q6GW02_AEDAE			UAP	55 kDa		< 0.0001	0.16	0.006	0.12	0.063	0.04	unknown	15.49	15.48	15.41	15.35	15.39	15.34	15.39	15.38	15.55	15.5	15.48	15.6	15.56	15.51	15.56	15.53	15.55	0	0.309164	0	0	0	0.344485	0.281301	0	0	0	0.707978	0.793057	0	0	0	1.04819
191	TRUE	Empty	AAEL006634-PA OS=Aedes aegypti GN=AAEL006634 PE=3 SV=1	Q175J7_AEDAE			AAEL006634	43 kDa		< 0.0001	-0.18	0.00041	-0.09	0.064	-0.09	unknown	15.94	16	16.18	16.07	16	16.01	16.06	16	15.9	16.03	16.04	15.87	15.91	15.99	15.83	15.9	15.79	0	0.281043	0	0	0	0.268447	0.271045	0	0	0	0.35658	0.287342	0	0	0	0.268376
405	TRUE	Empty	Lipase maturation factor OS=Aedes aegypti GN=AAEL011928 PE=3 SV=1	Q16NM9_AEDAE			AAEL011928	69 kDa		< 0.0001	-0.53	0.005	-0.36	0.065	-0.17	unknown	14.88	14.74	15.08	15.28	15.38	14.86	15.07	14.97	14.68	14.51	14.69	15.03	14.41	14.66	14.52	14.68	14.74	0.243312	0.263156	0.268044	0.310984	0.240951	0.259084	0.263511	0.344799	0.319108	0.302665	0.277275	0.307769	0.264142	0.313935	0.377204	0.418165
312	TRUE	Empty	AAEL012116-PA OS=Aedes aegypti GN=AAEL012116 PE=4 SV=1	Q16HD2_AEDAE			AAEL012116	15 kDa		< 0.0001	-0.18	0.00082	-0.13	0.066	-0.05	unknown	16.2	16.19	16.39	16.33	16.42	16.38	16.28	16.22	16.21	16.2	16.23	16.31	16.2	16.16	16.2	16.16	16.16	0.260678	0.2772	0.320519	0.293539	0.266185	0.266896	0.263426	0.320952	0.294272	0.287765	0.272908	0.290746	0.261379	0.32131	0.351224	0.335272
916	TRUE	Empty	AAEL013341-PB OS=Aedes aegypti GN=AAEL013341 PE=3 SV=1	Q16JF4_AEDAE			AAEL013341	22 kDa		0.004	-0.15	0.00031	-0.18	0.066	0.04	unknown	17.04	17.04	17.28	17.08	17.04	17.11	17.28	16.88	17.04	16.98	16.89	17.04	17.06	16.97	16.96	16.97	16.98	0.255025	0.258646	0.239636	0.316092	0.257485	0.298354	0.261151	0.357383	0.292955	0.291583	0.268184	0.264608	0.320029	0.264723	0.549065	0.283672
583	TRUE	Empty	AAEL001603-PA OS=Aedes aegypti GN=AAEL001603 PE=3 SV=1	Q17KN9_AEDAE			AAEL001603	118 kDa		0.00051	-0.11	< 0.0001	-0.17	0.068	0.06	unknown	15.99	15.95	16.07	16.1	16.03	16.03	16.08	15.92	15.86	15.92	15.94	15.83	15.94	15.93	15.98	15.96	15.95	0.247002	0.253088	0.262338	0.249157	0.250755	0.243219	0.243219	0.250844	0.252115	0.260324	0.244784	0.254793	0.26266	0.280738	0.24859	0.244003
839	TRUE	Empty	AAEL009561-PA OS=Aedes aegypti GN=AAEL009561 PE=4 SV=1	Q16VH7_AEDAE			AAEL009561	24 kDa		0.002	0.38	0.005	0.18	0.069	0.2	unknown	16.04	16.05	15.98	15.65	15.9	15.88	15.63	15.82	15.89	15.97	15.96	16.11	16.26	16.2	16.36	16.07	16.17	0.276324	0.287494	0.295157	0.280071	0.267463	0.273055	0.285641	0.308889	0.288307	0.292777	0.29876	0.27265	0.266957	0.30311	0.324604	0.3918
437	TRUE	Empty	AAEL010977-PA OS=Aedes aegypti GN=AAEL010977 PE=4 SV=1	Q16RE9_AEDAE			AAEL010977	69 kDa	TRUE	< 0.0001	0.13	< 0.0001	0.17	0.07	-0.04	unknown	16.39	16.36	16.31	16.23	16.29	16.26	16.29	16.33	16.51	16.39	16.44	16.56	16.42	16.37	16.44	16.36	16.44	0.305192	0	0.338916	0.327611	0.333194	0	0	0.339655	0.279798	0.279829	0	0	0.287934	0.318434	0.394783	0
277	TRUE	Empty	AAEL004990-PA OS=Aedes aegypti GN=AAEL004990 PE=4 SV=1	Q17BE0_AEDAE			AAEL004990	25 kDa	TRUE	< 0.0001	0.37	< 0.0001	0.25	0.072	0.12	unknown	16.48	16.42	16.31	16.34	16.42	16.28	16.24	16.48	16.63	16.66	16.56	16.49	16.69	16.65	16.65	16.74	16.71	0.304706	0.309866	0.306667	0.329785	0.301429	0.296534	0.298686	0.276737	0.299276	0.281586	0.346011	0.341148	0.252959	0.269479	0.288236	0.352835
493	TRUE	Empty	AAEL002776-PA OS=Aedes aegypti GN=AAEL002776 PE=4 SV=1	Q17H31_AEDAE			AAEL002776	43 kDa		0.00018	-0.18	< 0.0001	-0.24	0.072	0.06	unknown	15.52	15.58	15.56	15.73	15.62	15.57	15.62	15.36	15.43	15.46	15.27	15.29	15.39	15.42	15.5	15.54	15.52	0.260827	0.28444	0.251197	0.253841	0.247637	0.282322	0.262131	0.259368	0.25779	0.259956	0.277034	0.266868	0.245569	0.2724	0.305552	0.282416
1111	TRUE	Empty	AAEL014024-PA OS=Aedes aegypti GN=AAEL014024 PE=4 SV=1	Q16HH3_AEDAE			AAEL014024	10 kDa		0.014	-0.26	0.00097	-0.37	0.072	0.11	unknown	14.24	14.06	14.45	14.32	14.38	14.66	14.42	14.04	14.1	13.76	14.19	14.18	14.26	14.25	14.25	14.09	13.99	0.293819	0.257899	0.368856	0.336019	0.299349	0.299129	0.29847	0.426738	0.331049	0.33675	0.311864	0.309738	0.28137	0.342395	0.532791	0.310472
784	TRUE	Empty	AAEL006645-PA OS=Aedes aegypti GN=AAEL006645 PE=4 SV=1	Q175I6_AEDAE			AAEL006645	10 kDa		0.001	0.27	0.00089	0.2	0.073	0.07	unknown	16.41	16.27	16.27	16.37	16.3	16.05	15.89	16.34	16.34	16.44	16.38	16.38	16.36	16.44	16.47	16.38	16.58	0.246342	0.274904	0.261123	0.251971	0.25249	0.263645	0.293811	0.254365	0.268518	0.266588	0.264676	0.278716	0.250315	0.269107	0.278414	0.300527
745	TRUE	Empty	AAEL011666-PA OS=Aedes aegypti GN=AAEL011666 PE=4 SV=1	Q16PG1_AEDAE			AAEL011666	18 kDa		0.001	0.19	< 0.0001	0.3	0.076	-0.1	unknown	16.24	16.16	16.11	15.89	16.02	15.95	15.94	16.25	16.28	16.35	16.25	16.23	16.18	16.17	16.08	16.2	16.31	0.40811	0	0.331701	0.336229	0.396712	0	0	0.358935	0.332904	0.557835	0	0	0.334658	0.328863	1.1845	0
226.3	TRUE	Empty	AAEL014619-PA OS=Aedes aegypti GN=AAEL014619 PE=3 SV=1	Q16FW6_AEDAE			AAEL014619	61 kDa	TRUE	< 0.0001	-0.86	< 0.0001	-0.72	0.085	-0.14	unknown	14.74	15.13	15.18	15.09	15.27	16.48	16.26	14.62	14.48	14.6	14.11	14.62	14.46	14.49	14.4	14.19	14.11	0.269362	0.250769	0.274586	0.338865	0.288151	0.296213	0.270629	0.565121	0.280956	0.760361	0.283875	0.2471	0.273697	0.382734	0.35266	0.260825
415	TRUE	Empty	AAEL011088-PA OS=Aedes aegypti GN=AAEL011088 PE=4 SV=1	Q16R40_AEDAE			AAEL011088	33 kDa	TRUE	< 0.0001	0.22	0.0042	0.16	0.091	0.06	unknown	16.13	16.19	16.07	16.01	15.92	16	15.96	16.05	16.14	16.2	16.26	16.09	16.21	16.16	16.23	16.25	16.22	0.284883	0	0.372798	0.365962	0.279651	0	0	0.293974	0.313836	0.301232	0	0	0.281419	0.409944	0.288374	0
138	TRUE	Empty	AAEL011276-PA OS=Aedes aegypti GN=AAEL011276 PE=3 SV=1	Q16QJ1_AEDAE			AAEL011276	34 kDa		< 0.0001	-0.21	0.00061	-0.09	0.093	-0.12	unknown	16.96	16.98	17.07	17.07	17.07	17.04	17.11	17.02	16.96	17.01	17.05	16.92	16.83	16.9	16.88	16.85	16.85	0.267748	0.275464	0.363887	0.301597	0.293548	0.273421	0.278897	0.301178	0.286133	0.28849	0.275706	0.273713	0.264229	0.26873	0.292552	0.289303
935	TRUE	Empty	AAEL004941-PA OS=Aedes aegypti GN=CYP6AK1 PE=3 SV=2	Q17BI3_AEDAE			CYP6AK1	59 kDa		0.004	-0.63	0.006	-0.28	0.093	-0.35	unknown	15.95	15.97	16.48	16.2	16.25	15.98	15.84	16.04	15.73	15.92	15.96	16.01	15.76	15.6	15.36	16.79	15.06	0.288625	0.287454	0.276734	0.35158	0.262937	0.25907	0.255661	0.35533	0.387089	0.278394	0.244388	0.285742	0.296453	0.365037	0.405587	0.332002
47	TRUE	Empty	AAEL000902-PA OS=Aedes aegypti GN=AAEL000902 PE=4 SV=1	Q17MW7_AEDAE			AAEL000902	61 kDa		< 0.0001	-0.35	0.00015	-0.26	0.094	-0.09	unknown	16.39	16.41	16.63	16.65	16.67	16.47	16.63	16.43	16.31	16.3	16.32	16.42	16.43	16.26	16.17	16.2	16.22	0.297472	0	0.26812	0.266714	0.427357	0	0	0.264537	0.256898	0.273351	0	0	0.272549	0.269892	0.261386	0
392	TRUE	Empty	AAEL010230-PA OS=Aedes aegypti GN=AAEL010230 PE=3 SV=1	Q16TI5_AEDAE			AAEL010230	18 kDa		< 0.0001	-0.14	0.0002	-0.1	0.094	-0.04	unknown	17.79	17.82	17.92	17.88	17.87	17.86	17.85	17.77	17.73	17.82	17.91	17.68	17.84	17.74	17.73	17.69	17.72	0.238464	0.263416	0.237895	0.280099	0.242333	0.281084	0.279059	0.285107	0.240177	0.24471	0.266856	0.285541	0.24144	0.241579	0.240753	0.312655
465	TRUE	Empty	AAEL011267-PA OS=Aedes aegypti GN=AAEL011267 PE=4 SV=1	Q16QJ5_AEDAE			AAEL011267	110 kDa	TRUE	0.00012	0.19	0.001	0.11	0.094	0.09	unknown	15.56	15.48	15.53	15.49	15.51	15.29	15.2	15.52	15.61	15.52	15.69	15.63	15.57	15.61	15.7	15.67	15.94	0.250735	0	0.299472	0.402968	0.324867	0	0	0.300743	0.306462	0.280809	0	0	0.303878	0.301694	0.590879	0
654	TRUE	Empty	AAEL011551-PA OS=Aedes aegypti GN=AAEL011551 PE=4 SV=1	Q16PR4_AEDAE			AAEL011551	99 kDa		0.001	-0.13	< 0.0001	-0.14	0.094	0.01	unknown	16.31	16.28	16.41	16.49	16.4	16.4	16.43	16.35	16.23	16.27	16.34	16.15	16.28	16.38	16.33	16.23	16.38	0.281984	0.298492	0.383653	0.318841	0.300023	0.352361	0.342801	0.331418	0.329336	0.298611	0.380722	0.47569	0.292046	0.311685	0.324631	0.318729
717	TRUE	Empty	AAEL005544-PA (Fragment) OS=Aedes aegypti GN=AAEL005544 PE=4 SV=1	Q179P3_AEDAE			AAEL005544	92 kDa		0.001	0.17	0.003	0.1	0.095	0.06	unknown	14.53	14.46	14.29	14.42	14.46	14.46	14.38	14.49	14.54	14.47	14.46	14.61	14.62	14.54	14.59	14.58	14.54	0.243263	0.274037	0.252377	0.284589	0.286951	0.286604	0.259717	0.32863	0.268271	0.253624	0.254642	0.25178	0.243288	0.253867	0.315216	0.733038
209	TRUE	Empty	AAEL002783-PA OS=Aedes aegypti GN=AAEL002783 PE=4 SV=1	Q17H25_AEDAE			AAEL002783	48 kDa		< 0.0001	0.28	< 0.0001	0.18	0.099	0.1	unknown	15.95	15.96	15.78	15.8	15.82	15.84	15.86	15.92	16.01	16	16.07	16.02	16.04	16.14	16.12	16.03	16.15	0.24787	0.268643	0.246284	0.270961	0.248131	0.297573	0.291937	0.321556	0.274329	0.299138	0.299421	0.283026	0.246394	0.340331	0.289071	0.264936
326	TRUE	Empty	AAEL013139-PA OS=Aedes aegypti GN=AAEL013139 PE=4 SV=1	Q16K17_AEDAE (+1)			AAEL013139	22 kDa		< 0.0001	-0.18	0.00077	-0.11	0.1	-0.07	unknown	17.42	17.41	17.61	17.57	17.55	17.55	17.53	17.49	17.42	17.4	17.55	17.44	17.49	17.4	17.37	17.31	17.27	0.242353	0.239319	0.356329	0.313017	0.286897	0.32141	0.26304	0.368176	0.25395	0.286255	0.239789	0.241112	0.351036	0.288353	0.248774	0.24397
514	TRUE	Empty	AAEL015038-PA OS=Aedes aegypti GN=AAEL015038 PE=4 SV=1	Q16ET0_AEDAE			AAEL015038	34 kDa		0.00023	0.34	0.00021	0.17	0.1	0.17	unknown	15.6	15.68	15.53	15.57	15.28	15.43	15.52	15.7	15.66	15.61	15.57	15.66	15.67	15.84	15.72	15.8	15.99	0.252711	0.281847	0.292485	0.253158	0.245916	0.260932	0.293075	0.250032	0.246201	0.344955	0.272878	0.300914	0.244843	0.278911	0.248013	0.255397
1038	TRUE	Empty	AAEL006577-PA OS=Aedes aegypti GN=AAEL006577 PE=4 SV=1	Q175Q3_AEDAE			AAEL006577	64 kDa		0.009	0.07	< 0.0001	0.14	0.1	-0.07	unknown	16.44	16.43	16.44	16.35	16.37	16.4	16.36	16.46	16.55	16.49	16.5	16.59	16.5	16.49	16.41	16.49	16.38	0.261601	0.273743	0.283899	0.292486	0.266296	0.280189	0.280003	0.303075	0.290285	0.284714	0.286939	0.309347	0.27037	0.293818	0.324176	0.328986
393	TRUE	Empty	AAEL001350-PA OS=Aedes aegypti GN=AAEL001350 PE=4 SV=1	Q17LJ7_AEDAE			AAEL001350	59 kDa		< 0.0001	0.19	0.001	0.11	0.11	0.08	unknown	15.36	15.42	15.16	15.28	15.2	15.27	15.24	15.41	15.34	15.32	15.3	15.29	15.36	15.38	15.41	15.48	15.51	0.247779	0	0.296357	0.29117	0.266787	0	0	0.32249	0.295547	0.285928	0	0	0.254355	0.259962	0.343223	0
181	TRUE	Empty	AAEL010339-PA OS=Aedes aegypti GN=AAEL010339 PE=4 SV=1	Q16T93_AEDAE			AAEL010339	23 kDa		< 0.0001	0.27	< 0.0001	0.21	0.11	0.06	unknown	15.99	15.95	15.81	15.79	15.83	15.75	15.78	15.96	16.01	16.03	16.01	16.01	16.01	16.14	16.15	16.05	16	0.263556	0.267478	0.308156	0.338152	0.295813	0.277307	0.266779	0.301235	0.299915	0.264652	0.332344	0.274353	0.261239	0.325471	0.266283	0.40616
458	TRUE	Empty	NADH dehydrogenase [ubiquinone] iron-sulfur protein 6, mitochondrial OS=Aedes aegypti GN=AAEL001210 PE=2 SV=1	Q1HRB4_AEDAE			AAEL001210	14 kDa		0.00011	-0.18	0.013	-0.12	0.11	-0.07	unknown	16.92	16.94	17.16	17.03	17.08	17.12	17.02	17.05	16.9	16.97	17.07	16.84	16.98	16.9	16.85	16.99	16.8	0.243629	0.271892	0.247149	0.248203	0.283591	0.296223	0.453007	0.35006	0.287027	0.25877	0.293358	0.303651	0.248596	0.258174	0.276887	0.534716
362	TRUE	Empty	AAEL004433-PA OS=Aedes aegypti GN=AAEL004433 PE=3 SV=1	Q17CT6_AEDAE			AAEL004433	17 kDa		< 0.0001	0.21	0.004	0.15	0.12	0.06	unknown	15.22	15.28	15.11	15.22	15.14	15.09	15.03	15.21	15.3	15.23	15.3	15.3	15.26	15.39	15.39	15.21	15.39	0.273415	0.248286	0.240381	0.237542	0.24391	0.338366	0.245193	0.890431	0.663279	0.237627	0.313374	0.247684	0.23659	0.242523	0.242054	0.24805
103	TRUE	Empty	AAEL011343-PA OS=Aedes aegypti GN=AAEL011343 PE=4 SV=1	Q16QB3_AEDAE			AAEL011343	75 kDa		< 0.0001	0.3	< 0.0001	0.24	0.12	0.06	unknown	16.19	16.17	15.99	15.94	15.93	16.09	15.99	16.17	16.24	16.24	16.27	16.22	16.34	16.3	16.32	16.36	16.2	0.289243	0.376788	0.831063	0.397433	0.342549	0.364087	0.323874	0.378829	0.520121	0.474212	0.333827	0.379625	0.320904	0.431936	0.87456	0.550361
331	TRUE	Empty	NADH-cytochrome b5 reductase OS=Aedes aegypti GN=AAEL013225 PE=3 SV=1	Q16JT1_AEDAE			AAEL013225	36 kDa		< 0.0001	-0.22	0.00062	-0.13	0.12	-0.09	unknown	16.97	16.94	17.1	17.08	17.12	17.08	17.13	16.99	16.92	17	16.99	16.97	16.92	16.93	16.83	16.91	16.85	0.256321	0.260234	0.283139	0.270209	0.261532	0.276334	0.260208	0.261198	0.2643	0.253874	0.254138	0.265295	0.257691	0.268126	0.268768	0.372046
527	TRUE	Empty	AAEL003800-PA OS=Aedes aegypti GN=AAEL003800 PE=4 SV=1	Q17EJ8_AEDAE			AAEL003800	108 kDa		0.00028	0.14	0.013	0.09	0.12	0.06	unknown	15.44	15.5	15.38	15.58	15.43	15.35	15.33	15.49	15.52	15.51	15.53	15.47	15.51	15.47	15.63	15.57	15.62	0.242209	0.32374	0.242964	0.248626	0.241516	0.523752	0.57177	0.338407	0.307996	0.268523	0.333153	0.406105	0.28884	0.598259	0.572519	0.375492
825	TRUE	Empty	mRNA cap guanine-N7 methyltransferase OS=Aedes aegypti GN=AAEL011698 PE=3 SV=1	Q16PB9_AEDAE			AAEL011698	48 kDa	TRUE	0.002	0.1	< 0.0001	0.14	0.12	-0.04	unknown	15.62	15.58	15.56	15.57	15.53	15.54	15.55	15.66	15.72	15.63	15.75	15.73	15.66	15.61	15.71	15.63	15.59	0.26882	0.275589	0.268175	0.264952	0.257434	0.257211	0.279287	0.241409	0.263466	0.322633	0.251169	0.26419	0.27257	0.283957	0.298258	0.496203
76	TRUE	Empty	AAEL012918-PA OS=Aedes aegypti GN=AAEL012918 PE=4 SV=1	Q16KP9_AEDAE			AAEL012918	98 kDa	TRUE	< 0.0001	0.12	< 0.0001	0.11	0.13	0.01	unknown	15.75	15.77	15.7	15.67	15.72	15.7	15.7	15.77	15.81	15.84	15.82	15.81	15.84	15.8	15.81	15.83	15.82	0.252222	0.269735	0.312939	0.39126	0.277552	0.263565	0.254953	0.482955	0.353661	0.387554	0.310766	0.364615	0.344855	0.382657	0.409633	0.454779
94	TRUE	Empty	Aminoacylase-1 OS=Aedes aegypti GN=AAEL011206 PE=3 SV=1	Q16QR1_AEDAE			AAEL011206	46 kDa		< 0.0001	0.31	< 0.0001	0.25	0.13	0.05	unknown	15.82	15.92	15.66	15.36	15.66	15.67	15.73	15.75	16.04	15.88	15.82	15.8	15.91	15.87	15.98	16.06	15.89	0.318485	0.289776	0.335611	0.359096	0.296098	0.293819	0.276262	0.297318	0.315545	0.309658	0.316843	0.305302	0.293117	0.544462	0.494666	0.299122
374	TRUE	Empty	Polypeptide N-acetylgalactosaminyltransferase OS=Aedes aegypti GN=AAEL004538 PE=3 SV=1	Q17CM9_AEDAE			AAEL004538	69 kDa	TRUE	< 0.0001	0.14	< 0.0001	0.2	0.13	-0.07	unknown	15.44	15.4	15.42	15.33	15.4	15.32	15.36	15.54	15.67	15.52	15.53	15.64	15.61	15.46	15.39	15.53	15.52	0.282758	0.263774	0.308083	0.351422	0.3185	0.263992	0.270166	0.328966	0.302224	0.334138	0.316112	0.318317	0.288866	0.309873	0.369705	0.30657
263	TRUE	Empty	AAEL003801-PA OS=Aedes aegypti GN=AAEL003801 PE=3 SV=1	Q17EJ6_AEDAE			AAEL003801	51 kDa		< 0.0001	0.19	0.001	0.15	0.14	0.03	unknown	16.24	16.26	16.15	16.19	16.16	16.05	16.16	16.24	16.35	16.28	16.31	16.31	16.25	16.38	16.43	16.25	16.34	0.264627	0	0.446539	0.291775	0.262335	0	0	0.261475	0.2845	0.368717	0	0	0.277383	0.26426	0.26426	0
101.2	TRUE	Empty	AAEL007669-PA OS=Aedes aegypti GN=AAEL007669 PE=3 SV=1	Q171F3_AEDAE			AAEL007669	27 kDa	TRUE	< 0.0001	0.47	< 0.0001	0.37	0.14	0.09	unknown	16.71	16.74	16.37	16.39	16.38	16.45	16.31	16.73	16.68	16.82	16.81	16.75	16.92	16.86	16.79	16.74	16.95	0.272544	0.249731	0.290454	0.336081	0.297283	0.258659	0.265222	0.297775	0.271126	0.280614	0.253741	0.283966	0.262796	0.263556	0.302412	0.280817
272	TRUE	Empty	AAEL008169-PA OS=Aedes aegypti GN=AAEL008169 PE=3 SV=1	Q16ZL7_AEDAE			AAEL008169	12 kDa		< 0.0001	0.19	0.001	0.15	0.14	0.04	unknown	18.89	18.9	18.7	18.83	18.84	18.78	18.83	18.99	19.02	18.94	18.81	18.92	18.9	18.99	19	19.03	19	0.281465	0.249236	0.245212	0.246698	0.267497	0.260208	0.270579	0.270572	0.247326	0.272933	0.267781	0.246705	0.24793	0.25159	0.423707	0.276816
875.1	TRUE	Empty	AAEL011264-PA OS=Aedes aegypti GN=AAEL011264 PE=4 SV=1	Q16QJ8_AEDAE			AAEL011264	25 kDa	TRUE	< 0.0001	-1.16	< 0.0001	-0.86	0.14	-0.3	unknown	13.44	13.63	13.8	14.04	14.87	14.03	14.25	13.59	13.03	13.12	13.43	13.18	12.98	13.04	12.54	13.15	13.01	0.272922	0.32353	0.345072	0.364577	0.284628	0.269208	0.27038	0.409725	0.407924	0.390578	0.335264	0.479393	0.294382	0.378673	0.381843	0.575804
238	TRUE	Empty	Phosphotransferase OS=Aedes aegypti GN=AaeL_AAEL009387 PE=3 SV=1	J9HT37_AEDAE			AaeL_AAEL009387	52 kDa		< 0.0001	-0.2	< 0.0001	-0.2	0.14	0	unknown	16.08	16.09	16.16	16.12	16.25	16.23	16.31	16.07	16.12	15.93	15.89	16.05	16.02	16.04	15.92	16.05	16.01	0.267439	0.287409	0.31685	0.313885	0.287105	0.312831	0.296774	0.333881	0.297667	0.295795	0.300219	0.295816	0.318694	0.364121	0.423646	0.377404
378	TRUE	Empty	T-complex protein 1 subunit delta OS=Aedes aegypti GN=AAEL007702 PE=3 SV=1	Q171B7_AEDAE			AAEL007702	57 kDa		< 0.0001	0.13	0.001	0.1	0.14	0.03	unknown	16.85	16.9	16.77	16.74	16.81	16.75	16.76	16.83	16.92	16.85	16.79	16.96	16.88	16.87	16.94	16.92	16.91	0.273988	0.427973	0.282098	0.355563	0.24823	0.376872	0.278889	0.277843	0.346427	0.267088	0.279995	0.29985	0.258818	0.280351	0.360942	0.342834
31	TRUE	Empty	Trifunctional purine biosynthetic protein adenosine-3 OS=Aedes aegypti GN=AAEL010640 PE=3 SV=1	Q16SB2_AEDAE			AAEL010640	147 kDa		< 0.0001	-0.24	< 0.0001	-0.18	0.14	-0.06	unknown	16.21	16.15	16.35	16.27	16.35	16.37	16.34	16.22	16.11	16.14	16.18	16.12	16.09	16.1	16.1	16.12	16.09	0.266684	0.270639	0.320976	0.264907	0.270996	0.281466	0.255927	0.268822	0.280079	0.311279	0.283163	0.317933	0.322165	0.292502	0.251364	0.283446
511	TRUE	Empty	AAEL007629-PA OS=Aedes aegypti GN=AAEL007629 PE=4 SV=1	Q171I5_AEDAE			AAEL007629	25 kDa		0.00022	0.32	0.00096	0.23	0.14	0.09	unknown	15.38	15.27	15.06	15.39	15.18	15.09	15.07	15.42	15.24	15.48	15.48	15.37	15.41	15.55	15.43	15.61	15.42	0.275256	0.304035	0.318171	0.275525	0.279709	0.302176	0.297698	0.331681	0.340122	0.311195	0.348137	0.355356	0.288254	0.318053	0.299071	0.386954
604	TRUE	Empty	AAEL010574-PA OS=Aedes aegypti GN=AAEL010574 PE=4 SV=1	Q16SG0_AEDAE			AAEL010574	40 kDa		0.00068	0.27	< 0.0001	0.18	0.14	0.09	unknown	16.22	16.19	16.16	16.03	16.1	15.95	15.96	16.22	16.21	16.27	16.17	16.22	16.21	16.23	16.19	16.41	16.4	0.337722	0.282551	0.263859	0.266147	0.297367	0.284523	0.28578	0.257519	0.304856	0.325639	0.289178	0.292127	0.258028	0.304688	0.3297	0.548919
1009	TRUE	Empty	AAEL005911-PA OS=Aedes aegypti GN=AAEL005911 PE=3 SV=1	Q0IFB1_AEDAE			AAEL005911	31 kDa		0.007	0.13	0.00038	0.25	0.14	-0.12	unknown	16.15	16.11	16.17	15.72	16.02	15.88	16.1	16.45	16.34	15.94	16.28	16.13	16.02	16.03	16.45	16.12	16.06	0.261038	0.283273	0.32243	0.362604	0.257754	0.275737	0.27806	0.399552	0.324023	0.34235	0.282128	0.338148	0.292521	0.370908	0.421661	0.530195
27	TRUE	Empty	AAEL006389-PA (Fragment) OS=Aedes aegypti GN=AAEL006389 PE=3 SV=1	Q176E8_AEDAE			AAEL006389	61 kDa		< 0.0001	0.37	< 0.0001	0.43	0.15	-0.05	unknown	16.91	16.91	16.55	16.82	16.63	16.52	16.68	17.11	17.02	17.12	17.14	17	16.95	16.99	17.11	17.03	17.05	0.249723	0.246589	0.24807	0.256037	0.265587	0.264557	0.246153	0.263248	0.272298	0.265802	0.251069	0.330889	0.271261	0.251985	0.24912	0.294639
559	TRUE	Empty	AAEL009125-PA OS=Aedes aegypti GN=CYP6M10 PE=3 SV=1	Q16WQ8_AEDAE			CYP6M10	57 kDa	TRUE	0.00039	0.23	< 0.0001	0.3	0.15	-0.07	unknown	15.59	15.64	15.58	15.36	15.44	15.46	15.51	15.69	15.89	15.76	15.7	15.86	15.63	15.72	15.7	15.76	15.7	0.264857	0.279771	0.261184	0.283139	0.272438	0.292007	0.283007	0.299823	0.290362	0.28838	0.280635	0.335657	0.281796	0.260697	0.296692	0.294379
307	TRUE	Empty	AAEL000505-PA OS=Aedes aegypti GN=AAEL000505 PE=4 SV=1	Q17P56_AEDAE			AAEL000505	50 kDa	TRUE	< 0.0001	0.13	< 0.0001	0.24	0.16	-0.12	unknown	16.25	16.12	16.2	16.04	16.09	16.08	16.12	16.28	16.41	16.35	16.33	16.38	16.23	16.19	16.27	16.22	16.28	0.284256	0	0.480327	0.290017	0.258547	0	0	0.408916	0.254381	0.27051	0	0	0.292077	0.278145	0.264983	0
2047.1	TRUE	Empty	AAEL002416-PA OS=Aedes aegypti GN=AAEL002416 PE=4 SV=1	Q17IA4_AEDAE (+1)			AAEL002416	45 kDa	TRUE	< 0.0001	0.16	< 0.0001	0.2	0.16	-0.04	unknown	16.25	16.3	16.15	16.17	16.17	16.17	16.11	16.33	16.32	16.39	16.48	16.27	16.34	16.35	16.27	16.3	16.32	0.261252	0.291796	0.388596	0.267493	0.300866	0.263811	0.277605	0.326297	0.366286	0.252799	0.283328	0.290543	0.267739	0.308708	0.443384	0.34279
367	TRUE	Empty	AAEL003752-PA OS=Aedes aegypti GN=AAEL003752 PE=4 SV=1	Q0IFY4_AEDAE			AAEL003752	20 kDa		< 0.0001	0.27	0.001	0.21	0.16	0.06	unknown	15.54	15.49	15.44	15.48	15.42	15.36	15.2	15.68	15.61	15.53	15.63	15.6	15.53	15.71	15.79	15.6	15.74	0	0	0	0	0	0	0	0	0	0	0	0	0	0	0	0
203	TRUE	Empty	Ferritin subunit OS=Aedes aegypti GN=FERH PE=1 SV=2	FRI_AEDAE			FERH	24 kDa		< 0.0001	-0.34	< 0.0001	-0.44	0.16	0.1	unknown	16.62	16.62	16.71	17.05	16.97	16.76	17.01	16.61	16.17	16.67	16.49	16.27	16.4	16.78	16.33	16.67	16.61	0.28512	0.299256	0.257635	0.370504	0.266073	0.294724	0.305765	0.257712	0.338565	0.26953	0.467879	0.358541	0.300535	0.256925	0.325544	0.451248
317	TRUE	Empty	Glucose-6-phosphate isomerase OS=Aedes aegypti GN=AAEL012994 PE=3 SV=1	Q16KI0_AEDAE			AAEL012994	63 kDa		< 0.0001	-0.16	< 0.0001	-0.19	0.16	0.04	unknown	15.98	15.97	16.13	16.12	16.08	16.1	16.1	15.9	15.91	15.87	15.95	15.96	16.03	15.95	15.88	15.87	15.9	0.25856	0.292758	0.275915	0.303665	0.268478	0.275487	0.263447	0.308197	0.305468	0.332519	0.27955	0.296469	0.282463	0.315882	0.331918	0.338264
563	TRUE	Empty	AAEL006946-PA OS=Aedes aegypti GN=AAEL006946 PE=3 SV=1	Q174C6_AEDAE			AAEL006946	59 kDa		0.00041	0.11	0.012	0.08	0.16	0.03	unknown	16.8	16.79	16.69	16.7	16.7	16.74	16.7	16.75	16.84	16.75	16.74	16.87	16.83	16.8	16.87	16.78	16.82	0.252966	0.275036	0.252169	0.3093	0.266667	0.255243	0.251301	0.444763	0.268704	0.339941	0.253279	0.358139	0.272212	0.388017	0.577337	0.485229
146	TRUE	Empty	AAEL004227-PA (Fragment) OS=Aedes aegypti GN=AAEL004227 PE=4 SV=1	Q17DE9_AEDAE			AAEL004227	143 kDa		< 0.0001	-0.11	< 0.0001	-0.06	0.17	-0.05	unknown	16.59	16.59	16.67	16.61	16.65	16.66	16.68	16.6	16.61	16.59	16.61	16.58	16.56	16.53	16.54	16.57	16.54	0.286198	0.256479	0.307463	0.268734	0.264445	0.263173	0.292858	0.342884	0.303635	0.27865	0.301191	0.298028	0.268337	0.306127	0.30087	0.312676
347	TRUE	Empty	AAEL012702-PA OS=Aedes aegypti GN=AAEL012702 PE=4 SV=1	Q16LB7_AEDAE			AAEL012702	187 kDa	TRUE	< 0.0001	0.17	0.0067	0.14	0.17	0.03	unknown	15.63	15.63	15.61	15.57	15.51	15.39	15.55	15.76	15.82	15.41	15.55	15.76	15.64	15.6	15.79	15.66	15.84	0.318797	0.470388	0.705781	0.267737	0.243545	0.437883	0.27262	0.393014	0.329946	0.257994	0.387641	0.461674	0.24942	0.502762	0.270476	0.498475
319	TRUE	Empty	AAEL013629-PA OS=Aedes aegypti GN=AAEL013629 PE=4 SV=1	Q16IK5_AEDAE (+1)			AAEL013629	30 kDa		< 0.0001	-0.23	0.012	-0.17	0.17	-0.06	unknown	16.62	16.54	16.81	16.82	16.75	16.78	16.67	16.59	16.42	16.66	16.83	16.54	16.53	16.51	16.55	16.65	16.49	0.267709	0.285755	0.291558	0.289031	0.269813	0.279253	0.31142	0.341065	0.306635	0.265249	0.296057	0.294424	0.275972	0.291228	0.37966	0.301066
28	TRUE	Empty	AAEL015386-PA OS=Aedes aegypti GN=AAEL015386 PE=3 SV=1	Q1DH03_AEDAE			AAEL015386	84 kDa		< 0.0001	-0.79	< 0.0001	-0.61	0.17	-0.17	unknown	15.29	15.18	15.69	15.23	15.79	15.79	15.8	15.12	15.26	14.94	14.85	15.22	14.97	14.81	14.89	14.85	14.97	0.258004	0.267538	0.277196	0.27348	0.293494	0.299922	0.278396	0.277726	0.282562	0.29806	0.285803	0.290775	0.271724	0.326494	0.317553	0.349983
41	TRUE	Empty	Beta-hexosaminidase OS=Aedes aegypti GN=AaeL_AAEL004931 PE=3 SV=1	J9HI66_AEDAE (+1)			AaeL_AAEL004931	62 kDa		< 0.0001	0.38	< 0.0001	0.33	0.17	0.05	unknown	15.07	15	14.74	14.9	14.86	14.75	14.7	15.01	15.18	15.11	15.11	15.11	15.11	15.15	15.22	15.22	15.12	0.258962	0.274117	0.304719	0.303789	0.296342	0.307719	0.301074	0.302802	0.339442	0.372293	0.290248	0.262915	0.269388	0.289787	0.296787	0.521104
535	TRUE	Empty	AAEL009732-PA OS=Aedes aegypti GN=AAEL009732 PE=4 SV=1	Q16V02_AEDAE			AAEL009732	21 kDa	TRUE	0.00031	-0.14	0.012	-0.09	0.17	-0.05	unknown	16.68	16.64	16.74	16.77	16.75	16.81	16.73	16.68	16.65	16.62	16.72	16.69	16.67	16.68	16.49	16.63	16.61	0.266066	0.265465	0.530474	0.373545	0.35828	0.288085	0.394352	0.340236	0.419679	0.25945	0.25077	0.265995	0.292343	0.689335	0.265486	0.258377
637	TRUE	Empty	AAEL003179-PA OS=Aedes aegypti GN=AAEL003179 PE=3 SV=1	Q17G76_AEDAE			AAEL003179	42 kDa		0.00086	0.21	0.01	0.11	0.17	0.1	unknown	15.26	15.46	15.11	15.32	15.33	15.3	15.25	15.43	15.45	15.26	15.32	15.44	15.32	15.57	15.55	15.4	15.53	0.252167	0.235123	0.240419	0.239427	0.239767	0.254356	0.247427	0.245228	0.267931	0.258415	0.386007	0.237	0.259573	0.24119	0.240018	0.242055
49	TRUE	Empty	AAEL008478-PA OS=Aedes aegypti GN=AAEL008478 PE=4 SV=1	Q16YP4_AEDAE			AAEL008478	35 kDa		< 0.0001	-0.49	< 0.0001	-0.57	0.18	0.08	unknown	15.8	15.66	16.12	15.94	15.99	16.12	16.41	15.11	15.72	15.5	15.28	15.91	15.57	15.74	15.67	15.58	15.51	0	0.274174	0	0	0	0.264161	0.268617	0	0	0	0.259008	0.257035	0	0	0	0.339871
219	TRUE	Empty	AAEL012524-PA OS=Aedes aegypti GN=AAEL012524 PE=4 SV=1	Q16LU7_AEDAE			AAEL012524	56 kDa		< 0.0001	0.64	< 0.0001	0.55	0.18	0.09	unknown	15.88	15.84	15.53	15.47	15.54	15.23	15.32	15.78	16.23	16.1	16.05	15.79	16.01	15.92	15.88	16.15	16.2	0	0	0	0	0	0	0	0	0	0	0	0	0	0	0	0
237	TRUE	Empty	T-complex protein 1 subunit gamma OS=Aedes aegypti GN=AAEL010063 PE=3 SV=1	Q16U15_AEDAE			AAEL010063	60 kDa		< 0.0001	0.11	0.001	0.11	0.18	0	unknown	17.37	17.39	17.3	17.24	17.36	17.33	17.31	17.35	17.48	17.39	17.37	17.5	17.44	17.41	17.42	17.41	17.42	0.263937	0.265984	0.274811	0.35916	0.333817	0.265804	0.281701	0.388633	0.274308	0.258712	0.27335	0.315678	0.263237	0.305333	0.324311	0.410664
524	TRUE	Empty	Probable hydroxyacid-oxoacid transhydrogenase, mitochondrial OS=Aedes aegypti GN=AAEL003729 PE=3 SV=1	HOT_AEDAE (+1)			AAEL003729	50 kDa		0.00027	0.15	0.012	0.12	0.18	0.03	unknown	16.48	16.44	16.37	16.34	16.27	16.26	16.38	16.41	16.47	16.48	16.41	16.46	16.38	16.47	16.48	16.59	16.53	0	0.244885	0	0	0	0.282429	0.249875	0	0	0	0.23874	0.261574	0	0	0	0.290538
612	TRUE	Empty	Proteasome subunit beta type OS=Aedes aegypti GN=AAEL006441 PE=3 SV=1	Q176C3_AEDAE			AAEL006441	25 kDa		0.00072	0.19	0.003	0.1	0.18	0.09	unknown	15.41	15.4	15.39	15.25	15.31	15.22	15.29	15.34	15.46	15.31	15.4	15.51	15.47	15.45	15.51	15.56	15.48	0.286242	0.29561	0.31591	0.496927	0.29261	0.359233	0.305778	0.420915	0.347809	0.456225	0.283563	0.355234	0.354471	0.499037	0.579373	0.409095
265	TRUE	Empty	Adenosylhomocysteinase OS=Aedes aegypti GN=AAEL008341 PE=2 SV=1	Q1HQR0_AEDAE			AAEL008341	48 kDa	TRUE	< 0.0001	0.11	0.00033	0.09	0.19	0.02	unknown	16.24	16.24	16.2	16.14	16.18	16.17	16.14	16.21	16.27	16.29	16.19	16.34	16.31	16.22	16.24	16.32	16.31	0.256041	0.277843	0.288606	0.297314	0.276109	0.308352	0.301517	0.326946	0.318	0.298	0.312464	0.382866	0.258287	0.337182	0.325037	0.3521
1078.1	TRUE	Empty	Alkaline phosphatase OS=Aedes aegypti GN=AAEL003286 PE=3 SV=1	Q17FS7_AEDAE			AAEL003286	43 kDa	TRUE	< 0.0001	-0.49	0.00079	-0.41	0.19	-0.09	unknown	15.86	15.88	16.12	15.74	16.21	16.42	16.36	16.05	15.64	15.49	15.54	15.85	15.96	15.74	15.35	15.39	15.55	0.266914	0.269712	0.303219	0.29949	0.277489	0.279375	0.277743	0.334008	0.307483	0.298728	0.291038	0.322498	0.273357	0.333612	0.347301	0.320835
655.1	TRUE	Empty	Acyl-coenzyme A oxidase OS=Aedes aegypti GN=AAEL008574 PE=3 SV=1	Q16YD0_AEDAE			AAEL008574	75 kDa	TRUE	0.00051	0.11	0.011	0.07	0.19	0.04	unknown	16.29	16.34	16.27	16.15	16.23	16.24	16.25	16.3	16.37	16.28	16.22	16.35	16.37	16.26	16.28	16.42	16.34	0.251769	0.277343	0.29526	0.367532	0.255243	0.265556	0.264921	0.33628	0.328946	0.326053	0.295785	0.281605	0.264902	0.364482	0.425754	0.417767
860	TRUE	Empty	AAEL002031-PA OS=Aedes aegypti GN=CYP12F7 PE=3 SV=2	Q17JN3_AEDAE			CYP12F7	59 kDa	TRUE	0.003	0.09	< 0.0001	0.12	0.19	-0.04	unknown	16.5	16.49	16.41	16.39	16.36	16.48	16.42	16.45	16.53	16.61	16.59	16.45	16.57	16.53	16.45	16.37	16.5	0.258465	0	0.248148	0.26345	0.239594	0	0	0.275129	0.272566	0.321909	0	0	0.244633	0.292056	0.299199	0
1742.1	TRUE	Empty	AAEL006815-PA OS=Aedes aegypti GN=CYP9J16 PE=3 SV=1	Q174T4_AEDAE			CYP9J16	62 kDa	TRUE	< 0.0001	-0.74	< 0.0001	-0.66	0.2	-0.08	unknown	15.07	14.97	15.58	15.47	15.6	15.38	15.41	15.12	14.77	14.58	14.66	14.93	14.77	14.7	14.55	14.73	14.82	0.255682	0.264006	0.241051	0.242622	0.247048	0.240817	0.245543	0.340291	0.244173	0.273343	0.240252	0.255993	0.245071	0.273059	0.242953	0.249827
99	TRUE	Empty	AAEL008734-PA OS=Aedes aegypti GN=AAEL008734 PE=4 SV=1	Q16XW6_AEDAE			AAEL008734	41 kDa		< 0.0001	-0.44	< 0.0001	-0.35	0.2	-0.09	unknown	15.31	15.37	15.61	15.45	15.52	15.68	15.68	15.28	15.3	15.21	15.11	15.31	15.14	15.11	15.13	15.18	15.2	0.258671	0.253216	0.293983	0.290775	0.284984	0.291062	0.252213	0.300711	0.321902	0.28545	0.25779	0.315012	0.259267	0.312085	0.379024	0.275235
1101	TRUE	Empty	AAEL005025-PA OS=Aedes aegypti GN=AAEL005025 PE=4 SV=1	Q17BB3_AEDAE			AAEL005025	94 kDa	TRUE	0.013	0.12	0.001	0.2	0.2	-0.08	unknown	15.23	15.28	15.13	15.11	15.2	15.07	15.39	15.3	15.35	15.36	15.53	15.47	15.26	15.28	15.32	15.11	15.23	0.245522	0.26128	0.317226	0.293043	0.261076	0.277733	0.268779	0.297069	0.312925	0.272585	0.294301	0.388553	0.285197	0.33064	0.347991	0.286337
366	TRUE	Empty	AAEL007355-PA OS=Aedes aegypti GN=AAEL007355 PE=4 SV=1	Q172K6_AEDAE			AAEL007355	19 kDa		< 0.0001	0.17	0.001	0.11	0.21	0.06	unknown	15.53	15.54	15.4	15.41	15.44	15.44	15.44	15.5	15.55	15.54	15.54	15.62	15.59	15.59	15.62	15.59	15.6	0.248585	0.263973	0.271296	0.279827	0.378762	0.289626	0.376134	0.278846	0.320406	0.312418	0.26911	0.312675	0.303592	0.283102	0.341796	0.407785
548	TRUE	Empty	Ubiquitin carboxyl-terminal hydrolase OS=Aedes aegypti GN=AAEL012807 PE=3 SV=1	Q16L08_AEDAE			AAEL012807	26 kDa		0.00035	0.16	0.00054	0.13	0.21	0.03	unknown	17.03	17.07	16.93	16.93	17.03	16.99	16.91	17.04	17.17	17.1	17.05	17.09	17.06	17.11	17.15	17.12	17.17	0.27108	0.257898	0.289039	0.314677	0.259248	0.257461	0.251917	0.380986	0.329246	0.339965	0.287716	0.316626	0.26841	0.343781	0.37948	0.352227
373	TRUE	Empty	AAEL005150-PA OS=Aedes aegypti GN=AAEL005150 PE=4 SV=1	Q17AY4_AEDAE			AAEL005150	18 kDa		< 0.0001	0.23	< 0.0001	0.18	0.22	0.06	unknown	15.67	15.68	15.51	15.49	15.61	15.52	15.54	15.71	15.69	15.77	15.66	15.71	15.69	15.74	15.76	15.79	15.85	0.248356	0	0.244184	0.244347	0.251385	0	0	0.245287	0.240542	0.240499	0	0	0.257595	0.271824	0.361305	0
226.7	TRUE	Empty	AAEL014617-PA OS=Aedes aegypti GN=CYP9J28 PE=3 SV=1	Q16FX2_AEDAE			CYP9J28	61 kDa	TRUE	0.001	-0.92	0.0038	-0.7	0.22	-0.22	unknown	15.17	15.36	15.75	15.38	15.34	17	15.67	15.47	14.7	14.76	14.08	15.02	14.74	14.61	14.61	14.59	14.61	0.243176	0	0.261956	0.241225	0.248753	0	0	0.236988	0.230125	0.248265	0	0	0.259722	0.238027	0.286203	0
819	TRUE	Empty	AAEL002839-PA (Fragment) OS=Aedes aegypti GN=AAEL002839 PE=4 SV=1	Q17GZ0_AEDAE			AAEL002839	65 kDa		0.002	-0.09	0.00041	-0.15	0.22	0.06	unknown	15.25	15.26	15.36	15.33	15.35	15.34	15.37	15.18	15.26	15.21	15.22	15.18	15.36	15.26	15.21	15.25	15.25	0.287003	0.257211	0.306848	0.273967	0.27742	0.264967	0.27238	0.4054	0.391959	0.265751	0.317697	0.40187	0.266657	0.331606	0.292743	0.366651
703	TRUE	Empty	AAEL008651-PA OS=Aedes aegypti GN=AAEL008651 PE=4 SV=1	Q16Y59_AEDAE			AAEL008651	28 kDa		0.001	0.17	< 0.0001	0.23	0.23	-0.05	unknown	16.94	16.98	16.82	16.67	16.84	16.8	16.82	17.06	17.26	16.91	16.8	16.95	16.84	16.88	17.1	17.03	17.11	0.357677	0.262831	0.593379	0.319094	0.282938	0.242515	0.244706	0.313236	0.357565	0.263387	0.28423	0.290757	0.348433	0.363697	0.415482	0.691811
739	TRUE	Empty	AAEL014658-PA OS=Aedes aegypti GN=AAEL014658 PE=3 SV=1	Q16FR8_AEDAE			AAEL014658	33 kDa		0.001	0.21	< 0.0001	0.36	0.23	-0.15	unknown	16.24	16.27	15.98	15.97	16	15.97	16.06	16.2	16.28	16.38	16.57	16.42	16.29	16.23	16.18	16.05	16.26	0.264494	0.269497	0.285706	0.274069	0.254318	0.351668	0.286553	0.304282	0.268511	0.268098	0.282081	0.332398	0.259149	0.334876	0.359942	0.344706
440	TRUE	Empty	AAEL005158-PA OS=Aedes aegypti GN=AAEL005158 PE=4 SV=1	Q17AW6_AEDAE (+1)			AAEL005158	40 kDa		< 0.0001	0.25	< 0.0001	0.21	0.24	0.04	unknown	14.73	14.7	14.6	14.74	14.8	14.57	14.6	14.96	14.85	14.95	14.82	14.82	14.7	14.87	15.07	14.91	15	0.247852	0.304378	0.288738	0.258314	0.278142	0.313902	0.283099	0.288514	0.249075	0.256857	0.250874	0.267747	0.261402	0.289076	0.307055	0.331713
767	TRUE	Empty	Guanylate cyclase OS=Aedes aegypti GN=AAEL006806 PE=3 SV=1	Q174S2_AEDAE			AAEL006806	146 kDa	TRUE	0.001	-0.19	0.012	-0.13	0.24	-0.06	unknown	16.69	16.62	16.82	16.67	16.78	16.68	16.75	16.63	16.63	16.7	16.41	16.41	16.5	16.6	16.53	16.61	16.67	0.229961	0.259894	0.35584	0.352608	0.230579	0.332563	0.307924	0.656412	0.277432	0.357575	0.367621	0.317168	0.244028	0.568998	0.653625	0.322359
292	TRUE	Empty	AAEL002267-PA OS=Aedes aegypti GN=AAEL002267 PE=4 SV=1	Q17IS6_AEDAE			AAEL002267	40 kDa		< 0.0001	-0.32	0.001	-0.22	0.25	-0.1	unknown	13.74	13.63	13.96	13.78	13.96	13.81	14	13.89	13.66	13.45	13.57	13.82	13.51	13.54	13.39	13.7	13.64	0.312514	0.315964	0.313335	0.385481	0.307048	0.292986	0.288959	0.370728	0.33594	0.35377	0.298818	0.29824	0.280013	0.340548	0.440751	0.479563
249	TRUE	Empty	AAEL002978-PA OS=Aedes aegypti GN=AAEL002978 PE=4 SV=1	Q17GL0_AEDAE			AAEL002978	56 kDa		< 0.0001	-0.15	< 0.0001	-0.12	0.25	-0.03	unknown	16.36	16.37	16.53	16.55	16.41	16.4	16.45	16.34	16.36	16.37	16.36	16.35	16.31	16.32	16.34	16.34	16.35	0.268174	0.281774	0.335652	0.306964	0.324872	0.326385	0.301416	0.327438	0.300825	0.288542	0.287642	0.300523	0.290606	0.286859	0.331436	0.335478
186	TRUE	Empty	AAEL005289-PA OS=Aedes aegypti GN=AAEL005289 PE=3 SV=1	Q17AI0_AEDAE			AAEL005289	52 kDa		< 0.0001	0.22	< 0.0001	0.15	0.25	0.07	unknown	16.52	16.57	16.41	16.33	16.45	16.37	16.53	16.43	16.61	16.7	16.6	16.49	16.78	16.63	16.61	16.64	16.57	0	0	0	0	0	0	0	0	0	0	0	0	0	0	0	0
430	TRUE	Empty	AAEL009634-PC OS=Aedes aegypti GN=AAEL009634 PE=3 SV=1	Q16V97_AEDAE			AAEL009634	35 kDa	TRUE	< 0.0001	-0.12	< 0.0001	-0.13	0.25	0.01	unknown	15.94	15.96	15.95	16.06	16.07	16.02	16.05	15.89	15.81	15.96	15.96	15.89	15.93	16	15.9	15.85	15.84	0.253498	0.291902	0.340348	0.26469	0.26732	0.259552	0.258939	0.265503	0.331306	0.261662	0.264135	0.264816	0.276663	0.270493	0.255839	0.34522
673.1	TRUE	Empty	AAEL013567-PA (Fragment) OS=Aedes aegypti GN=AAEL013567 PE=4 SV=1	Q16IR9_AEDAE			AAEL013567	146 kDa	TRUE	< 0.0001	0.26	0.00032	0.21	0.25	0.05	unknown	15.15	15.22	15.05	15.08	14.96	15.24	15.18	15.33	15.31	15.27	15.34	15.14	15.36	15.34	15.35	15.34	15.28	0.24547	0.276509	0.309512	0.315786	0.250179	0.252163	0.294795	0.298325	0.294661	0.314686	0.270566	0.310156	0.2899	0.379332	0.442436	0.348486
246	TRUE	Empty	AAEL014707-PA OS=Aedes aegypti GN=AAEL014707 PE=3 SV=1	Q16FM3_AEDAE			AAEL014707	62 kDa		< 0.0001	0.21	< 0.0001	0.15	0.25	0.06	unknown	16.94	16.98	16.89	16.83	16.83	16.79	16.84	16.94	17.12	16.91	16.84	17.16	17.05	16.99	17.09	17.07	17.06	0.237584	0.291269	0.235406	0.238123	0.254913	0.269725	0.269571	0.245986	0.236213	0.274419	0.334149	0.262909	0.23815	0.23385	0.243861	0.327545
18	TRUE	Empty	AAEL004023-PA OS=Aedes aegypti GN=AAEL004023 PE=4 SV=1	Q17DW7_AEDAE			AAEL004023	49 kDa		< 0.0001	-0.5	< 0.0001	-0.54	0.26	0.04	unknown	16.98	16.93	17.35	17.24	17.36	17.38	17.29	16.5	16.67	16.93	16.95	16.8	16.98	16.92	16.51	16.86	16.69	0	0.239668	0	0	0	0.241622	0.239151	0	0	0	0.246565	0.237524	0	0	0	0.256501
462	TRUE	Empty	AAEL008582-PA OS=Aedes aegypti GN=AAEL008582 PE=3 SV=1	Q16YD1_AEDAE			AAEL008582	26 kDa		0.00011	0.21	< 0.0001	0.26	0.26	-0.05	unknown	15.35	15.29	15.16	15.14	15.13	15.19	15.07	15.39	15.44	15.36	15.43	15.34	15.33	15.43	15.34	15.35	15.28	0.250264	0	0.250799	0.249813	0.274123	0	0	0.25642	0.253373	0.273711	0	0	0.255046	0.258553	0.258622	0
597	TRUE	Empty	Nicalin OS=Aedes aegypti GN=AAEL006155 PE=3 SV=1	Q177H2_AEDAE			AAEL006155	63 kDa		0.00062	-0.11	< 0.0001	-0.15	0.26	0.04	unknown	15.96	15.95	16.06	16.02	16	15.99	16.02	15.87	15.78	15.98	15.92	15.81	15.9	15.92	15.9	15.83	15.96	0.316723	0	0.283349	0.266299	0.298825	0	0	0.353229	0.269977	0.261529	0	0	0.261718	0.272516	0.280544	0
862	TRUE	Empty	AAEL013249-PA OS=Aedes aegypti GN=AAEL013249 PE=4 SV=1	Q16JP6_AEDAE			AAEL013249	75 kDa		0.003	0.08	< 0.0001	0.12	0.26	-0.04	unknown	15.78	15.84	15.77	15.75	15.75	15.72	15.71	15.89	15.85	15.83	15.84	15.88	15.8	15.78	15.86	15.88	15.79	0.275688	0.272711	0.324943	0.272088	0.296764	0.258564	0.26887	0.284191	0.266555	0.449017	0.286224	0.270494	0.25223	0.265506	0.473523	0.279234
162	TRUE	Empty	AAEL005808-PA OS=Aedes aegypti GN=AAEL005808 PE=4 SV=1	Q178P5_AEDAE			AAEL005808	108 kDa		< 0.0001	0.18	0.00063	0.12	0.27	0.06	unknown	16.07	16.02	15.94	15.85	15.99	15.96	15.91	16.02	16.3	15.92	15.89	16.16	16.05	16.04	16.24	16.16	16.14	0	0.277807	0	0	0	0.401375	0.243661	0	0	0	0.233791	0.244302	0	0	0	0.502413
840	TRUE	Empty	AAEL003684-PA OS=Aedes aegypti GN=AAEL003684 PE=4 SV=1	Q17EU1_AEDAE			AAEL003684	76 kDa		0.002	0.21	0.01	0.19	0.27	0.02	unknown	14.8	14.75	14.63	14.62	14.52	14.51	14.63	14.8	14.66	14.88	14.81	14.71	14.65	14.8	14.95	14.79	14.88	0.27728	0.259889	0.259487	0.289366	0.316521	0.266257	0.28409	0.289684	0.256871	0.285482	0.319021	0.279906	0.249944	0.253979	0.393772	0.895832
626	TRUE	Empty	AAEL010368-PC OS=Aedes aegypti GN=AAEL010368 PE=4 SV=1	Q16T52_AEDAE (+1)			AAEL010368	31 kDa		0.0008	0.27	0.006	0.18	0.28	0.09	unknown	14.85	14.86	14.58	14.75	14.69	14.73	14.74	14.82	14.95	14.85	14.83	14.87	14.9	14.92	15.01	15.08	14.97	0.333198	0.254661	0.832354	0.342532	0.276816	0.368635	0.25469	0.42516	0.307693	0.324244	0.255466	0.269144	0.334367	0.354325	0.361421	0.262659
635	TRUE	Empty	AAEL017012-PB OS=Aedes aegypti GN=AaeL_AAEL017012 PE=4 SV=1	J9HJH3_AEDAE (+2)			AaeL_AAEL017012	38 kDa	TRUE	0.00084	-0.15	0.00023	-0.22	0.28	0.07	unknown	15.87	15.8	16.01	16	16.01	15.98	15.91	15.74	15.93	15.73	15.56	15.68	15.78	15.79	15.82	15.98	15.9	0	0.263956	0	0	0	0.367613	0.358857	0	0	0	0.264776	0.442446	0	0	0	0.264085
651	TRUE	Empty	AAEL008857-PA OS=Aedes aegypti GN=AAEL008857 PE=4 SV=1	Q16XJ3_AEDAE			AAEL008857	48 kDa		0.00099	-0.24	< 0.0001	-0.26	0.28	0.02	unknown	16.24	16.33	16.49	16.5	16.4	16.43	16.43	16.22	16.26	16.11	16.17	16.2	16.21	16.27	16.23	16.2	16.12	0.252694	0.367718	0.297521	0.281757	0.361661	0.28755	0.30723	0.39084	0.316016	0.261425	0.298721	0.291532	0.264798	0.288254	0.275676	0.332692
1091	TRUE	Empty	Eukaryotic translation initiation factor 3 subunit B OS=Aedes aegypti GN=eIF3-S9 PE=3 SV=1	EIF3B_AEDAE			eIF3-S9	80 kDa		0.013	0.04	< 0.0001	0.08	0.3	-0.04	unknown	16.28	16.31	16.24	16.23	16.27	16.25	16.25	16.3	16.34	16.3	16.3	16.4	16.33	16.31	16.24	16.29	16.26	0	0	0	0	0	0	0	0	0	0	0	0	0	0	0	0
365	TRUE	Empty	AAEL002829-PA (Fragment) OS=Aedes aegypti GN=AAEL002829 PE=4 SV=1	Q17GY9_AEDAE			AAEL002829	818 kDa	TRUE	< 0.0001	-0.08	< 0.0001	-0.08	0.31	0	unknown	15.96	15.94	16.03	15.98	16.03	16	16.04	15.96	15.91	15.92	15.96	15.93	15.95	15.93	15.93	15.92	15.91	0.314781	0.297511	0.30275	0.347769	0.286359	0.272137	0.338409	0.356676	0.334759	0.334503	0.349654	0.308754	0.34156	0.310158	0.456648	0.505814
613	TRUE	Empty	AAEL004430-PA OS=Aedes aegypti GN=AAEL004430 PE=4 SV=1	Q17CV6_AEDAE			AAEL004430	22 kDa		0.00072	0.21	0.00028	0.27	0.31	-0.06	unknown	16.97	16.98	16.94	16.71	16.84	16.91	16.84	17.19	17.24	17.11	17.09	17.08	17.06	16.98	17.1	17.2	17.08	0.316789	0.33781	0.308062	0.3774	0.273356	0.37357	0.297866	0.346699	0.313556	0.38254	0.297405	0.323497	0.290118	0.323658	0.363837	0.309381
675	TRUE	Empty	Carboxylic ester hydrolase (Fragment) OS=Aedes aegypti GN=AaeL_AAEL017071 PE=3 SV=1	J9HJ23_AEDAE			AaeL_AAEL017071	61 kDa		0.001	0.08	0.0019	0.06	0.31	0.01	unknown	15.83	15.8	15.7	15.81	15.8	15.8	15.79	15.73	15.9	15.85	15.85	15.91	15.93	15.9	15.83	15.83	15.81	0.349296	0.271574	0.622443	0.316088	0.364395	0.348308	0.3097	0.412766	0.335413	0.332616	0.294491	0.316807	0.31351	0.314208	0.419755	0.299435
2850.1	TRUE	Empty	AAEL001794-PB (Fragment) OS=Aedes aegypti GN=AAEL001794 PE=4 SV=1	Q17K54_AEDAE (+1)			AAEL001794	144 kDa	TRUE	0.004	0.5	0.001	0.61	0.31	-0.11	unknown	14.85	0	14.17	14.65	14.58	0	0	14.97	15.3	15	0	0	14.8	14.98	15.13	0	0	0.233897	0.253535	0.340597	0.253716	0.279581	0.480334	0.244397	0.245908	0.277592	0.247721	0.522076	0.247285	0.236709	0.244142	0.240982	0.542048
1096	TRUE	Empty	AAEL009326-PA OS=Aedes aegypti GN=AAEL009326 PE=4 SV=1	Q16W64_AEDAE			AAEL009326	78 kDa		0.013	0.08	< 0.0001	0.15	0.31	-0.07	unknown	15.79	15.86	15.88	15.77	15.76	15.74	15.77	15.93	15.95	15.99	15.83	15.95	15.77	15.81	15.84	15.94	15.93	0.280246	0.288227	0.589984	0.378016	0.432403	0.284847	0.342056	0.297904	0.315	0.331479	0.322406	0.293638	0.351832	0.283012	0.310503	0.346678
303	TRUE	Empty	AAEL000467-PA OS=Aedes aegypti GN=AAEL000467 PE=2 SV=1	Q1HQV0_AEDAE			AAEL000467	21 kDa		< 0.0001	0.26	0.001	0.21	0.32	0.04	unknown	15.39	15.24	15.08	14.99	15.07	15.25	15.26	15.27	15.31	15.39	15.33	15.38	15.35	15.45	15.39	15.35	15.34	0.265348	0.298443	0.347884	0.344574	0.253598	0.267148	0.280161	0.384942	0.311892	0.324743	0.335015	0.334604	0.265179	0.363423	0.442476	0.423656
300	TRUE	Empty	AAEL012025-PA OS=Aedes aegypti GN=AAEL012025 PE=4 SV=1	Q16NB4_AEDAE			AAEL012025	39 kDa		< 0.0001	0.2	< 0.0001	0.19	0.32	0.02	unknown	15.81	15.82	15.78	15.8	15.77	15.63	15.71	15.89	15.94	15.94	15.87	15.98	15.86	16.01	15.98	15.9	15.97	0	0.233713	0	0	0	0.302741	0.281595	0	0	0	0.241318	0.239992	0	0	0	0.242868
58	TRUE	Empty	AAEL013491-PA OS=Aedes aegypti GN=AAEL013491 PE=3 SV=1	Q16J03_AEDAE			AAEL013491	36 kDa		< 0.0001	-0.5	< 0.0001	-0.45	0.32	-0.05	unknown	15.29	15.29	15.66	15.62	15.55	15.67	15.56	15.13	15.04	15.31	15.14	15.15	15.1	15.07	15.21	15.18	14.91	0	0.280621	0	0	0	0.333595	0.288572	0	0	0	0.283607	0.281723	0	0	0	0.332875
250	TRUE	Empty	AAEL015034-PA OS=Aedes aegypti GN=AAEL015034 PE=4 SV=1	Q16ET2_AEDAE			AAEL015034	37 kDa	TRUE	< 0.0001	0.44	< 0.0001	0.48	0.32	-0.04	unknown	14.83	14.87	14.55	14.41	14.41	14.51	14.42	14.94	14.96	14.92	14.93	14.9	14.9	14.92	15.03	14.84	14.73	0.257058	0.290826	0.321827	0.336481	0.261645	0.298402	0.275215	0.35141	0.329903	0.306262	0.32047	0.315343	0.314701	0.384924	0.404116	0.395011
691	TRUE	Empty	AAEL012092-PA OS=Aedes aegypti GN=AAEL012092 PE=4 SV=1	Q16N45_AEDAE			AAEL012092	76 kDa		0.001	-0.18	0.001	-0.13	0.32	-0.05	unknown	16.04	15.98	16.07	16.13	16.1	16.1	16.11	16.02	15.87	15.93	16.08	15.92	16.01	15.94	15.97	15.9	15.8	0.286469	0.320347	0.328973	0.343702	0.315095	0.328404	0.312086	0.375338	0.300804	0.304784	0.305888	0.319943	0.291624	0.279815	0.295684	0.37345
316	TRUE	Empty	AAEL005162-PA OS=Aedes aegypti GN=AAEL005162 PE=3 SV=1	Q17AX3_AEDAE			AAEL005162	22 kDa		< 0.0001	0.19	< 0.0001	0.2	0.33	-0.01	unknown	15.29	15.33	15.22	15.14	15.23	15.2	15.19	15.43	15.36	15.4	15.34	15.43	15.39	15.42	15.32	15.39	15.38	0.248467	0.377651	0.249836	0.266761	0.249924	0.494552	0.485328	0.246977	0.286166	0.252637	0.286606	0.302482	0.252693	0.26389	0.250514	0.420903
407	TRUE	Empty	AAEL006026-PA OS=Aedes aegypti GN=AAEL006026 PE=4 SV=1	Q177S8_AEDAE			AAEL006026	116 kDa		< 0.0001	0.17	0.00097	0.14	0.33	0.03	unknown	15.21	15.21	15.13	15.13	15.15	14.97	15.07	15.19	15.3	15.24	15.26	15.35	15.28	15.27	15.27	15.29	15.4	0	0.264872	0	0	0	0.264338	0.258031	0	0	0	0.308487	0.378759	0	0	0	0.284916
550	TRUE	Empty	AAEL010405-PA OS=Aedes aegypti GN=AAEL010405 PE=4 SV=1	Q16T06_AEDAE			AAEL010405	46 kDa	TRUE	0.00036	0.14	0.00075	0.11	0.33	0.03	unknown	16.21	16.23	16.27	16.1	16.2	16.18	16.21	16.26	16.42	16.31	16.25	16.28	16.28	16.28	16.31	16.38	16.43	0	0	0	0	0	0	0	0	0	0	0	0	0	0	0	0
750	TRUE	Empty	AAEL006480-PA OS=Aedes aegypti GN=AAEL006480 PE=4 SV=1	Q175X5_AEDAE			AAEL006480	17 kDa		0.001	0.15	0.0004	0.19	0.33	-0.04	unknown	16.96	16.84	16.75	16.86	16.74	16.89	16.71	17	17.33	16.84	16.83	16.9	16.83	16.84	17.03	17.06	17.01	0.258783	0.280092	0.279663	0.313743	0.270038	0.275898	0.291471	0.300542	0.29365	0.289872	0.279301	0.288195	0.272898	0.287496	0.31288	0.309091
52	TRUE	Empty	Glutathione peroxidase OS=Aedes aegypti GN=GPXH1 PE=3 SV=2	Q16N54_AEDAE			GPXH1	19 kDa		< 0.0001	0.35	< 0.0001	0.33	0.35	0.02	unknown	15.73	15.7	15.5	15.49	15.5	15.41	15.38	15.76	15.86	15.81	15.74	15.81	15.82	15.71	15.85	15.85	15.91	0.282964	0.267581	0.303674	0.286168	0.276978	0.301746	0.269366	0.342554	0.27692	0.271762	0.273036	0.396367	0.320023	0.282066	0.336293	0.489961
647	TRUE	Empty	AAEL009833-PA OS=Aedes aegypti GN=AAEL009833 PE=4 SV=1	Q16UP8_AEDAE			AAEL009833	30 kDa		0.00095	0.17	< 0.0001	0.22	0.35	-0.05	unknown	15.48	15.47	15.38	15.36	15.43	15.42	15.38	15.66	15.61	15.6	15.61	15.62	15.49	15.64	15.55	15.59	15.56	0.235701	0	0.322056	0.376788	0.240655	0	0	0.383358	0.275188	0.287283	0	0	0.246464	0.583651	0.986729	0
785	TRUE	Empty	U3 small nucleolar ribonucleoprotein protein MPP10 OS=Aedes aegypti GN=AAEL001506 PE=3 SV=1	Q17L25_AEDAE			AAEL001506	76 kDa		0.001	0.27	0.0052	0.2	0.35	0.07	unknown	15.02	14.98	14.86	14.76	14.83	14.88	14.86	14.99	15.09	15.13	14.87	14.99	14.96	15.09	15.21	15.23	15.11	0.262664	0.291892	0.341192	0.304067	0.282128	0.266707	0.292636	0.294443	0.292799	0.266441	0.314663	0.348279	0.28271	0.299013	0.338564	0.341083
2717.1	TRUE	Empty	AAEL015524-PA OS=Aedes aegypti GN=AAEL015524 PE=3 SV=1	Q1DGR4_AEDAE			AAEL015524	79 kDa	TRUE	0.008	0.47	0.008	0.56	0.35	-0.1	unknown	17.4	17.28	16.91	17.03	17.13	16.9	16.96	17.59	17.32	17.64	17.75	17.43	17.47	17.67	17.32	17.51	17.28	0.265664	0.283517	0.273027	0.290917	0.284387	0.299749	0.305027	0.295475	0.28658	0.278182	0.303796	0.317914	0.302477	0.294087	0.334423	0.388334
253	TRUE	Empty	AAEL005043-PA (Fragment) OS=Aedes aegypti GN=AAEL005043 PE=4 SV=1	Q17B98_AEDAE			AAEL005043	169 kDa	TRUE	< 0.0001	0.16	< 0.0001	0.12	0.36	0.04	unknown	15.84	15.84	15.79	15.73	15.68	15.86	15.73	15.88	15.79	15.96	16.01	15.75	15.92	15.94	15.92	15.8	16.01	0.261577	0.310364	0.314905	0.275749	0.265155	0.337404	0.297631	0.306605	0.309246	0.275866	0.308958	0.297527	0.278961	0.300943	0.340844	0.327248
284	TRUE	Empty	AAEL010181-PA OS=Aedes aegypti GN=AAEL010181 PE=4 SV=1	Q16TN5_AEDAE			AAEL010181	19 kDa		< 0.0001	0.18	0.001	0.16	0.36	0.02	unknown	15.38	15.28	15.26	15.27	15.17	15.25	15.21	15.4	15.34	15.35	15.36	15.49	15.34	15.35	15.54	15.39	15.45	0.65025	0	0.934647	0.316306	0.753394	0	0	0.416228	0.318343	0.358954	0	0	0.317303	0.31376	0.321152	0
592	TRUE	Empty	AAEL006794-PA OS=Aedes aegypti GN=AAEL006794 PE=4 SV=1	Q174T8_AEDAE			AAEL006794	191 kDa	TRUE	0.00059	0.07	< 0.0001	0.11	0.36	-0.05	unknown	16.06	16.03	16.06	15.96	15.97	16	15.93	15.97	16.17	16.09	16.08	16.21	16.04	16.05	16.06	16.08	16.04	0.388568	0.363689	0.566449	0.788415	0.393553	0.835283	0.707885	0.660651	0.637453	0.543672	0.496018	0.611167	0.338518	0.446091	0.499926	0.400974
734	TRUE	Empty	AAEL001864-PA OS=Aedes aegypti GN=4EBP PE=2 SV=1	Q17JZ5_AEDAE			4EBP	13 kDa		0.001	0.31	0.007	0.21	0.36	0.11	unknown	14.87	14.89	14.68	14.85	14.54	14.57	14.71	14.83	14.91	15.11	14.93	14.52	15.07	14.86	15.09	14.41	15.13	0	0.328807	0	0	0	0.360024	0.38622	0	0	0	0.403006	0.377668	0	0	0	0.422621
683	TRUE	Empty	Proteasome subunit alpha type OS=Aedes aegypti GN=AAEL009898 PE=3 SV=1	Q16UH5_AEDAE			AAEL009898	28 kDa		0.001	0.09	0.013	0.06	0.36	0.03	unknown	16.1	16.1	16.13	16.02	16.07	16.06	16.03	16.11	16.16	16.08	16.06	16.17	16.18	16.11	16.16	16.19	16.13	0	0	0	0	0	0	0	0	0	0	0	0	0	0	0	0
479	TRUE	Empty	Beta-galactosidase OS=Aedes aegypti GN=AAEL004580 PE=3 SV=1	Q17CH4_AEDAE			AAEL004580	74 kDa		0.00014	-0.37	< 0.0001	-0.31	0.37	-0.06	unknown	0	15.41	0	0	0	15.47	15.61	0	0	0	15.2	15.26	0	0	0	15.21	15.14	0	0	0	0	0	0	0	0	0	0	0	0	0	0	0	0
503	TRUE	Empty	AAEL014589-PA OS=Aedes aegypti GN=AAEL014589 PE=4 SV=1	Q16FY8_AEDAE (+1)			AAEL014589	39 kDa		0.0002	0.24	0.008	0.18	0.37	0.06	unknown	15.05	15.04	14.97	14.96	14.93	14.76	14.8	15.08	15.19	14.96	15.01	15.13	15.1	15.05	15.2	15.13	15.22	0.345702	0	0.323858	0.334061	0.281043	0	0	0.502749	0.261312	0.288876	0	0	0.312281	0.280529	0.290419	0
543	TRUE	Empty	AAEL012419-PA OS=Aedes aegypti GN=AAEL012419 PE=4 SV=1	Q16M56_AEDAE			AAEL012419	47 kDa		0.00034	0.1	0.0049	0.08	0.37	0.02	unknown	17.02	17.03	17.02	16.97	17	16.95	16.99	17.05	17.09	17.05	17.04	17.14	17.09	17.08	17.09	17.08	17.11	0.273862	0.274896	0.294945	0.318206	0.277125	0.272229	0.273659	0.362436	0.323035	0.298323	0.286478	0.315708	0.285663	0.334769	0.346747	0.371143
770	TRUE	Empty	AAEL003945-PA OS=Aedes aegypti GN=AAEL003945 PE=4 SV=1	Q0IFW3_AEDAE			AAEL003945	64 kDa		0.001	0.22	0.0018	0.23	0.37	-0.01	unknown	15.37	15.47	15.25	15.35	15.22	14.94	15.3	15.4	15.55	15.47	15.51	15.42	15.41	15.52	15.54	15.45	15.35	0.268967	0.299623	0.32284	0.309904	0.337736	0.307216	0.316191	0.287602	0.298456	0.351367	0.269073	0.274479	0.283103	0.278374	0.258814	0.298882
738	TRUE	Empty	AAEL011842-PA OS=Aedes aegypti GN=AAEL011842 PE=3 SV=1	Q16NW0_AEDAE			AAEL011842	36 kDa		0.001	-0.15	0.012	-0.11	0.37	-0.05	unknown	15.5	15.65	15.63	15.74	15.58	15.73	15.49	15.5	15.53	15.51	15.54	15.59	15.53	15.45	15.49	15.53	15.43	0.267627	0.299796	0.290379	0.29193	0.278764	0.285585	0.276476	0.292926	0.325976	0.268324	0.303242	0.320454	0.272212	0.27803	0.283242	0.347859
765	TRUE	Empty	AAEL008489-PA OS=Aedes aegypti GN=AAEL008489 PE=2 SV=1	Q1HQR5_AEDAE			AAEL008489	24 kDa		0.001	-0.18	0.004	-0.22	0.38	0.04	unknown	15.43	15.4	15.42	15.64	15.36	15.65	15.4	15.3	15.3	15.24	15.23	14.86	15.31	15.29	15.34	15.1	15.3	0.261571	0	0.408453	0.254503	0.244132	0	0	0.337035	0.247733	0.257245	0	0	0.245728	0.266783	0.328391	0
733	TRUE	Empty	AAEL010778-PA OS=Aedes aegypti GN=AAEL010778 PE=4 SV=1	Q16S04_AEDAE			AAEL010778	35 kDa		0.001	0.23	0.00038	0.19	0.38	0.05	unknown	15.2	15.2	15.06	15.19	15.06	15.01	14.99	15.2	15.31	15.32	15.24	15.21	15.33	15.23	15.36	15.3	15.35	0.251974	0.260974	0.25258	0.285149	0.259484	0.274025	0.258066	0.318355	0.296899	0.251784	0.302475	0.312387	0.253737	0.25636	0.280212	0.263357
669	TRUE	Empty	AAEL014272-PA OS=Aedes aegypti GN=AAEL014272 PE=4 SV=1	Q16GT2_AEDAE			AAEL014272	38 kDa		0.001	0.14	0.011	0.14	0.38	0	unknown	16.75	16.8	16.73	16.72	16.62	16.68	16.73	16.82	16.79	16.86	16.89	16.81	16.87	16.8	16.83	16.86	16.83	0.297515	0.261218	0.300225	0.262397	0.345264	0.263686	0.303079	0.265845	0.264029	0.522966	0.252142	0.254684	0.552406	0.253218	0.288637	0.256358
2717.2	TRUE	Empty	AAEL010146-PA OS=Aedes aegypti GN=AAEL010146 PE=3 SV=1	Q16TS7_AEDAE			AAEL010146	83 kDa	TRUE	0.008	-0.75	0.008	-0.65	0.38	-0.11	unknown	18.14	18.27	18.72	18.7	18.36	18.88	18.4	17.89	18.31	17.86	17.74	18.1	17.84	17.14	18.07	18	17.87	0.270811	0.262175	0.304417	0.271121	0.298732	0.267947	0.273613	0.308525	0.288953	0.311865	0.289662	0.287689	0.319431	0.29143	0.362497	0.307125
226.9	TRUE	Empty	AAEL014608-PA OS=Aedes aegypti GN=AAEL014608 PE=3 SV=1	Q16FW3_AEDAE			AAEL014608	61 kDa	TRUE	0.008	-2.19	0.008	-2.01	0.38	-0.18	unknown	16.29	15.94	17.76	17.3	17.37	16.84	16.63	16.35	15.05	14.49	15	15.74	15.2	14.83	14.83	15.04	15.09	0.262646	0.241456	0.266119	0.270838	0.260533	0.309695	0.262716	0.302101	0.329527	0.398191	0.248961	0.252341	0.256124	0.280996	0.303774	0.316435
19	TRUE	Empty	AAEL014275-PA OS=Aedes aegypti GN=AAEL014275 PE=4 SV=1	Q16GT3_AEDAE			AAEL014275	37 kDa		< 0.0001	-0.38	< 0.0001	-0.33	0.39	-0.05	unknown	16.19	16.17	16.49	16.29	16.4	16.48	16.47	16.2	16.01	16.13	16.2	15.92	16.1	16.08	15.98	16.02	16	0.339343	0.296458	0.267499	0.282027	0.279919	0.307104	0.276426	0.309775	0.330683	0.270233	0.28522	0.275842	0.261883	0.36673	0.355322	0.321898
598	TRUE	Empty	AAEL006053-PA OS=Aedes aegypti GN=AAEL006053 PE=4 SV=1	Q177R5_AEDAE			AAEL006053	15 kDa		0.00063	-0.21	0.00018	-0.37	0.39	0.16	unknown	16.77	16.76	16.9	17.16	16.93	16.98	16.78	16.38	16.28	16.83	16.82	16.6	16.8	16.84	16.62	16.84	16.58	0.267099	0.274675	0.276472	0.286204	0.26165	0.29132	0.323976	0.31458	0.309791	0.28202	0.286733	0.282033	0.271567	0.289617	0.323404	0.332413
115.1	TRUE	Empty	Phosphoglycerate kinase OS=Aedes aegypti GN=PGK PE=3 SV=1	Q8WQL0_AEDAE			PGK	44 kDa	TRUE	< 0.0001	-0.2	< 0.0001	-0.25	0.4	0.05	unknown	16.59	16.58	16.72	16.78	16.77	16.7	16.75	16.52	16.49	16.46	16.48	16.5	16.6	16.52	16.49	16.5	16.58	0.2606	0.248025	0.287443	0.250274	0.263498	0.251045	0.265151	0.272447	0.258683	0.263607	0.261882	0.247339	0.256314	0.273585	0.265177	0.247318
271	TRUE	Empty	AAEL002993-PA OS=Aedes aegypti GN=AAEL002993 PE=4 SV=1	Q17GH2_AEDAE			AAEL002993	21 kDa		< 0.0001	0.24	< 0.0001	0.19	0.41	0.06	unknown	15.8	15.79	15.67	15.62	15.74	15.68	15.66	15.87	15.87	15.88	15.87	15.82	15.84	15.93	15.92	15.97	15.94	0.288731	0	0.67036	0.643551	0.60763	0	0	0.757053	0.285432	0.313734	0	0	0.277781	0.299985	0.278556	0
33	TRUE	Empty	AAEL009529-PA OS=Aedes aegypti GN=AAEL009529 PE=3 SV=1	Q16VK8_AEDAE			AAEL009529	93 kDa		< 0.0001	-0.67	< 0.0001	-0.64	0.41	-0.04	unknown	14.91	14.75	15.36	15.24	15.28	15.36	15.42	14.79	14.7	14.59	14.91	14.38	14.65	14.57	14.74	14.74	14.55	0.283024	0.336798	0.334634	0.398746	0.280792	0.289497	0.259852	0.33287	0.416781	0.364178	0.4572	0.428112	0.334902	0.411273	0.388133	0.536945
497	TRUE	Empty	AAEL001509-PC OS=Aedes aegypti GN=AAEL001509 PE=4 SV=1	Q17KZ3_AEDAE			AAEL001509	107 kDa		0.00019	0.08	0.00087	0.09	0.41	-0.01	unknown	16.1	16.16	16.07	16.04	16.06	16.05	16.03	16.12	16.2	16.2	16.09	16.09	16.09	16.11	16.11	16.16	16.25	0.260314	0.327826	0.389553	0.461388	0.28612	0.515548	0.260948	0.421298	0.362885	0.518356	0.395677	0.316467	0.363221	0.472884	0.583335	0.508195
551	TRUE	Empty	Succinyl-CoA:3-ketoacid-coenzyme A transferase OS=Aedes aegypti GN=AAEL011137 PE=3 SV=1	Q16QY3_AEDAE			AAEL011137	50 kDa		0.00036	-0.08	0.001	-0.08	0.41	0.01	unknown	16.28	16.27	16.3	16.34	16.28	16.45	16.29	16.19	16.19	16.3	16.36	16.16	16.26	16.3	16.27	16.21	16.17	0.264611	0.268294	0.316207	0.285842	0.247674	0.285995	0.3141	0.326616	0.31967	0.321721	0.270064	0.257715	0.26484	0.284109	0.315217	0.302026
700	TRUE	Empty	AAEL009201-PA OS=Aedes aegypti GN=AAEL009201 PE=2 SV=1	Q1HQQ9_AEDAE			AAEL009201	10 kDa		0.001	-0.15	0.002	-0.12	0.41	-0.03	unknown	16.58	16.6	16.68	16.75	16.72	16.7	16.68	16.57	16.55	16.62	16.64	16.53	16.65	16.65	16.42	16.62	16.36	0.297355	0.372268	0.351422	0.329184	0.291872	0.424763	0.350251	0.321015	0.28019	0.305472	0.387504	0.32014	0.262676	0.500631	0.532907	0.467091
364	TRUE	Empty	AAEL009420-PA OS=Aedes aegypti GN=SCRBQ1 PE=3 SV=1	Q16VV2_AEDAE			SCRBQ1	56 kDa	TRUE	< 0.0001	0.29	0.001	0.24	0.42	0.06	unknown	15.59	15.57	15.25	15.35	15.29	15.39	15.34	15.44	15.57	15.7	15.56	15.49	15.52	15.52	15.7	15.71	15.78	0	0	0	0	0	0	0	0	0	0	0	0	0	0	0	0
735.1	TRUE	Empty	AAEL014665-PA OS=Aedes aegypti GN=AAEL014665 PE=4 SV=1	Q16FR4_AEDAE			AAEL014665	60 kDa	TRUE	0.002	1.01	0.001	1.09	0.42	-0.08	unknown	16.21	16.32	15.46	15.1	14.06	15.74	16.1	16.42	16.82	17.01	16.94	16.51	16.53	16.74	16.56	16.57	16.58	0	0	0	0	0	0	0	0	0	0	0	0	0	0	0	0
2378.1	TRUE	Empty	AAEL015070-PA OS=Aedes aegypti GN=ALP PE=2 SV=1	Q16EP7_AEDAE			ALP	58 kDa	TRUE	0.00057	-0.26	0.00059	-0.33	0.43	0.07	unknown	15.48	15.6	15.58	15.82	15.7	15.61	15.86	15.29	15.26	15.15	15.51	15.64	15.37	15.55	15.52	15.46	15.41	0.269163	0	0.279659	0.378833	0.30371	0	0	0.289385	0.279316	0.360434	0	0	0.290877	0.327964	0.29203	0
769	TRUE	Empty	AAEL004397-PA OS=Aedes aegypti GN=AAEL004397 PE=4 SV=1	Q17CX7_AEDAE			AAEL004397	30 kDa		0.001	-0.67	0.00025	-0.71	0.43	0.04	unknown	16.36	16.23	16.81	16.74	16.74	16.61	16.41	16.15	15.87	15.84	16.12	15.9	16.09	15.91	16.01	16.01	16.09	0.256447	0.254323	0.27761	0.280816	0.271548	0.267883	0.266021	0.31153	0.300134	0.304797	0.268218	0.283129	0.281582	0.2932	0.311299	0.306611
698	TRUE	Empty	AAEL012568-PA OS=Aedes aegypti GN=AAEL012568 PE=4 SV=1	Q16LN5_AEDAE			AAEL012568	108 kDa	TRUE	0.001	0.21	0.00061	0.13	0.43	0.07	unknown	14.91	14.92	14.86	14.86	14.79	14.72	14.74	14.85	15.03	14.83	14.91	15.08	14.97	14.88	15.24	15	14.96	0.25509	0.284992	0.314701	0.307707	0.253983	0.272775	0.265851	0.326028	0.307579	0.292094	0.290799	0.303473	0.274769	0.314024	0.346726	0.357439
363	TRUE	Empty	AAEL004306-PA OS=Aedes aegypti GN=AAEL004306 PE=4 SV=1	Q17D59_AEDAE			AAEL004306	37 kDa		< 0.0001	0.25	< 0.0001	0.33	0.44	-0.08	unknown	16.11	16.11	15.82	15.74	15.97	15.95	15.89	16.19	16.18	16.25	16.18	16.23	16.06	16.1	16.1	16.2	16.23	0.263517	0.368313	0.292249	0.27728	0.276008	0.542108	0.32006	0.320781	0.293204	0.261975	0.765618	0.364971	0.28356	0.331323	0.319569	0.476963
302	TRUE	Empty	AAEL007668-PA OS=Aedes aegypti GN=AAEL007668 PE=4 SV=1	Q171E7_AEDAE			AAEL007668	44 kDa		< 0.0001	0.26	< 0.0001	0.24	0.44	0.02	unknown	16.57	16.57	16.4	16.47	16.4	16.41	16.39	16.62	16.61	16.63	16.7	16.67	16.58	16.69	16.71	16.58	16.76	0.258193	0.278347	0.476655	0.52189	0.268392	0.26332	0.267398	0.562548	0.651596	0.569118	0.386725	0.528491	0.301118	0.452681	0.54857	0.479945
306	TRUE	Empty	AAEL008610-PA OS=Aedes aegypti GN=AAEL008610 PE=4 SV=1	Q16YB5_AEDAE			AAEL008610	246 kDa	TRUE	< 0.0001	-0.08	< 0.0001	-0.08	0.44	-0.01	unknown	16.28	16.26	16.31	16.34	16.33	16.32	16.35	16.27	16.23	16.22	16.3	16.24	16.26	16.27	16.24	16.22	16.23	0.255679	0.258003	0.34767	0.282999	0.271973	0.273899	0.285448	0.262325	0.287498	0.290802	0.261625	0.294415	0.261931	0.294216	0.442253	0.587965
468	TRUE	Empty	AAEL014671-PA OS=Aedes aegypti GN=AAEL014671 PE=4 SV=1	Q16FQ7_AEDAE			AAEL014671	27 kDa		0.00012	0.19	< 0.0001	0.19	0.44	0.01	unknown	16.81	16.84	16.73	16.75	16.68	16.7	16.74	16.88	16.9	16.93	17.02	16.79	16.95	16.94	16.87	16.86	16.89	0.282714	0	0.414744	0.319632	0.293879	0	0	0.418397	0.541406	0.29817	0	0	0.331118	0.355376	0.316884	0
557	TRUE	Empty	Pyruvate kinase OS=Aedes aegypti GN=AAEL014913 PE=3 SV=1	Q16F38_AEDAE (+2)			AAEL014913	57 kDa		0.00039	-0.12	< 0.0001	-0.14	0.44	0.02	unknown	16.11	16.12	16.2	16.1	16.2	16.17	16.21	16.04	16.11	16	16.02	16.09	16.13	16.05	16.01	15.98	16.08	0.250297	0.252348	0.250676	0.36331	0.250112	0.244395	0.273582	0.314356	0.721505	0.40415	0.352185	0.437252	0.25976	0.39249	0.489545	0.365576
3252.2	TRUE	Empty	AAEL009127-PA OS=Aedes aegypti GN=CYP6M11 PE=3 SV=2	Q16WQ7_AEDAE			CYP6M11	58 kDa	TRUE	0.008	-0.35	0.001	-0.47	0.44	0.12	unknown	14.2	14.17	14.36	14.38	14.39	14.67	14.57	13.97	13.95	14.05	14.04	13.79	13.98	14.12	14.04	13.81	14.31	0.278422	0.272403	0.482189	0.288734	0.588128	0.381476	0.422911	0.290453	0.511814	0.301214	0.410836	0.35984	0.286262	0.47515	0.564588	0.395673
234	TRUE	Empty	AAEL003019-PA OS=Aedes aegypti GN=AAEL003019 PE=4 SV=1	Q0IGD0_AEDAE			AAEL003019	33 kDa	TRUE	< 0.0001	-0.14	< 0.0001	-0.13	0.45	-0.01	unknown	16.05	16.03	16.18	16.13	16.11	16.14	16.11	16.06	15.97	16.02	16.03	15.94	15.99	15.98	15.96	16.03	15.99	0.321766	0.241842	0.34793	0.306198	0.273538	0.339558	0.303509	0.290381	0.335843	0.317168	0.342071	0.27039	0.267384	0.281435	0.338211	0.347785
3021.1	TRUE	Empty	Probable citrate synthase 2, mitochondrial OS=Aedes aegypti GN=AAEL011789 PE=3 SV=1	CISY2_AEDAE			AAEL011789	52 kDa	TRUE	0.008	-0.53	0.008	-0.47	0.45	-0.07	unknown	21.67	21.63	21.96	22.3	21.95	21.79	22	21.76	21.35	21.46	21.71	21.45	21.36	21.52	21.46	21.58	21.46	0	0	0	0	0	0	0	0	0	0	0	0	0	0	0	0
452	TRUE	Empty	AAEL004978-PA OS=Aedes aegypti GN=AAEL004978 PE=2 SV=1	Q3ZDP2_AEDAE			AAEL004978	69 kDa	TRUE	< 0.0001	-0.55	0.00025	-0.5	0.46	-0.04	unknown	14.98	14.5	15.19	14.63	14.97	15.79	14.67	14.56	14.54	14.54	14.32	14.55	14.33	14.53	14.48	14.43	14.44	0	0.26852	0	0	0	0.296922	0.275935	0	0	0	0.290415	0.281382	0	0	0	0.321965
23	TRUE	Empty	AAEL006207-PA OS=Aedes aegypti GN=AAEL006207 PE=4 SV=1	Q176Z5_AEDAE			AAEL006207	98 kDa	TRUE	< 0.0001	0.39	< 0.0001	0.42	0.47	-0.02	unknown	16.3	16.29	15.94	15.99	16.14	15.83	15.93	16.4	16.68	16.28	16.13	16.47	16.28	16.21	16.53	16.34	16.5	0.255732	0.273224	0.282237	0.306222	0.279912	0.25814	0.255095	0.365118	0.330069	0.304333	0.278487	0.297611	0.290126	0.334343	0.409062	0.331599
259	TRUE	Empty	AAEL013742-PA OS=Aedes aegypti GN=AAEL013742 PE=4 SV=1	Q16IA6_AEDAE			AAEL013742	52 kDa		< 0.0001	0.25	< 0.0001	0.26	0.47	-0.01	unknown	15.6	15.63	15.49	15.35	15.51	15.38	15.5	15.66	15.82	15.85	15.58	15.72	15.69	15.67	15.68	15.75	15.72	0.249659	0.351935	0.296694	0.26989	0.262085	0.395371	0.373297	0.274429	0.250039	0.256808	0.268364	0.264316	0.259011	0.252641	0.259627	0.348666
639	TRUE	Empty	AAEL006327-PA OS=Aedes aegypti GN=AAEL006327 PE=4 SV=1	Q176K0_AEDAE			AAEL006327	39 kDa		0.00086	-0.21	0.001	-0.18	0.47	-0.03	unknown	15.99	16.04	16.2	16.01	16.03	16.16	16.15	16.01	15.87	16	15.91	15.84	16	15.69	16.01	16.03	15.67	0.266354	0.288232	0.348175	0.326394	0.279203	0.278886	0.277642	0.366709	0.354402	0.332662	0.316971	0.322777	0.30734	0.334335	0.384101	0.367188
943	TRUE	Empty	Ubiquitin carboxyl-terminal hydrolase OS=Aedes aegypti GN=AAEL010966 PE=3 SV=1	Q16RF6_AEDAE			AAEL010966	37 kDa		0.0041	0.15	0.001	0.09	0.47	0.06	unknown	16.25	16.28	16.18	16.14	16.19	16.17	16.12	16.2	16.27	16.23	16.26	16.37	16.32	16.31	16.3	16.2	16.36	0.248724	0.267862	0.263835	0.328552	0.281586	0.284103	0.325911	0.306334	0.271008	0.287379	0.29174	0.305453	0.27962	0.306375	0.328499	0.354671
2820.1	TRUE	Empty	AAEL013620-PA OS=Aedes aegypti GN=AAEL013620 PE=2 SV=1	Q1HQU3_AEDAE			AAEL013620	23 kDa	TRUE	0.009	-0.12	0.001	-0.13	0.47	0.01	unknown	16.55	16.54	16.65	16.66	16.63	16.63	16.57	16.52	16.42	16.59	16.5	16.4	16.5	16.53	16.44	16.57	16.49	0.25259	0.270901	0.28907	0.295373	0.258295	0.284646	0.274028	0.326212	0.299225	0.301862	0.305693	0.336981	0.283634	0.346074	0.349466	0.431233
399	TRUE	Empty	AAEL003230-PA OS=Aedes aegypti GN=AAEL003230 PE=4 SV=1	Q17FW8_AEDAE			AAEL003230	38 kDa	TRUE	< 0.0001	0.17	0.001	0.14	0.48	0.03	unknown	15.64	15.57	15.53	15.42	15.46	15.36	15.43	15.57	15.55	15.65	15.56	15.61	15.56	15.57	15.57	15.7	15.7	0.274032	0.26736	0.293596	0.376053	0.307393	0.279533	0.322087	0.2645	0.339287	0.312583	0.304179	0.329336	0.29188	0.288511	0.294359	0.285029
170	TRUE	Empty	AAEL014452-PA OS=Aedes aegypti GN=AAEL014452 PE=3 SV=1	Q16GA1_AEDAE			AAEL014452	46 kDa		< 0.0001	-0.16	< 0.0001	-0.11	0.49	-0.05	unknown	16.54	16.52	16.68	16.67	16.62	16.71	16.6	16.57	16.5	16.53	16.59	16.51	16.5	16.5	16.5	16.5	16.45	0.255108	0.261993	0.268382	0.341386	0.292601	0.29775	0.382047	0.27279	0.402363	0.3726	0.306653	0.338141	0.262135	0.350889	0.38362	1.27404
568	TRUE	Empty	AAEL006415-PA OS=Aedes aegypti GN=AAEL006415 PE=3 SV=1	Q0IF77_AEDAE			AAEL006415	135 kDa		0.00042	0.08	< 0.0001	0.11	0.49	-0.03	unknown	16.32	16.32	16.23	16.23	16.21	16.24	16.24	16.27	16.32	16.34	16.35	16.41	16.36	16.37	16.28	16.27	16.25	0.252543	0.249938	0.238494	0.240882	0.25246	0.249583	0.278163	0.243551	0.25223	0.247207	0.333083	0.254543	0.240923	0.247076	0.238826	0.255742
963	TRUE	Empty	Dihydroorotate dehydrogenase (quinone), mitochondrial OS=Aedes aegypti GN=AAEL006033 PE=3 SV=1	Q177S6_AEDAE			AAEL006033	43 kDa		0.005	-0.12	0.005	-0.07	0.49	-0.04	unknown	15.41	15.46	15.53	15.48	15.48	15.48	15.5	15.46	15.38	15.46	15.39	15.36	15.36	15.48	15.4	15.37	15.31	0	0.236006	0	0	0	0.238887	0.238935	0	0	0	0.261557	0.245221	0	0	0	0.236262
672	TRUE	Empty	AAEL008093-PA OS=Aedes aegypti GN=AAEL008093 PE=3 SV=1	Q16ZR2_AEDAE			AAEL008093	31 kDa	TRUE	0.001	0.27	0.00076	0.24	0.5	0.03	unknown	17.67	17.64	17.46	17.68	17.58	17.51	17.46	17.74	17.66	17.81	17.92	17.88	17.69	17.87	17.88	17.81	17.93	0.279704	0.24912	0.286358	0.340296	0.270485	0.255715	0.252444	0.316628	0.336168	0.321858	0.292194	0.308224	0.328371	0.293059	0.352741	0.366448
337	TRUE	Empty	AAEL002539-PA OS=Aedes aegypti GN=AAEL002539 PE=4 SV=1	Q17HT7_AEDAE			AAEL002539	78 kDa		< 0.0001	-0.14	0.00021	-0.07	0.51	-0.07	unknown	17.03	16.99	17.11	17.07	17.13	17.12	17.08	17.09	17	17.04	17.05	17	17.01	16.95	17	16.96	16.9	0.248546	0	0.307545	0.276674	0.279856	0	0	0.356599	0.273076	0.310588	0	0	0.277667	0.286467	0.294736	0
873.1	TRUE	Empty	Alkaline phosphatase OS=Aedes aegypti GN=AAEL003313 PE=3 SV=1	Q17FS6_AEDAE			AAEL003313	61 kDa	TRUE	< 0.0001	-0.24	< 0.0001	-0.22	0.51	-0.02	unknown	15.61	15.61	15.79	15.66	15.76	15.59	15.82	15.59	15.61	15.29	15.35	15.66	15.5	15.51	15.41	15.46	15.54	0.241897	0.267583	0.291173	0.292312	0.244852	0.294047	0.284382	0.34637	0.311801	0.298839	0.308951	0.301534	0.257836	0.303003	0.350703	0.325986
475	TRUE	Empty	AAEL004096-PA OS=Aedes aegypti GN=AAEL004096 PE=4 SV=1	Q17DM6_AEDAE			AAEL004096	36 kDa		0.00014	-0.18	0.0002	-0.19	0.51	0.01	unknown	16.11	16.05	16.28	16.08	16.17	16.14	16.22	15.97	15.94	16.02	16.05	15.9	16.02	15.91	15.99	16.1	15.95	0.267355	0.288061	0.371598	0.391834	0.28122	0.284943	0.268542	0.344157	0.34829	0.339169	0.328174	0.329978	0.306689	0.37032	0.399831	0.428955
682	TRUE	Empty	AAEL008248-PA OS=Aedes aegypti GN=AAEL008248 PE=4 SV=1	Q16ZB6_AEDAE			AAEL008248	70 kDa		0.001	0.1	0.003	0.11	0.51	-0.01	unknown	16.34	16.41	16.31	16.26	16.39	16.26	16.32	16.41	16.48	16.33	16.35	16.52	16.37	16.42	16.38	16.45	16.43	0.25756	0.298716	0.298314	0.286695	0.260043	0.27358	0.267353	0.278872	0.290587	0.282658	0.275799	0.304679	0.259163	0.276156	0.314734	0.309777
817	TRUE	Empty	AAEL009017-PA (Fragment) OS=Aedes aegypti GN=GSTt1 PE=2 SV=1	Q5PY76_AEDAE			GSTt1	27 kDa		0.002	0.22	0.00024	0.16	0.51	0.05	unknown	15.85	15.93	15.86	15.74	15.64	15.82	15.75	15.92	15.89	15.97	15.95	15.88	15.96	15.99	15.93	15.9	16.06	0	0	0	0	0	0	0	0	0	0	0	0	0	0	0	0
202	TRUE	Empty	AAEL008601-PA OS=Aedes aegypti GN=AAEL008601 PE=2 SV=1	Q1HQI0_AEDAE			AAEL008601	32 kDa		< 0.0001	0.23	< 0.0001	0.23	0.52	0	unknown	16.01	16.01	15.85	15.79	15.92	15.86	15.83	16.07	16.08	16.07	16.07	16.09	16.02	16.08	16.08	16.11	16.13	0	0.261633	0	0	0	0.330934	0.260839	0	0	0	0.275972	0.275964	0	0	0	0.266849
274	TRUE	Empty	AAEL008697-PA OS=Aedes aegypti GN=AAEL008697 PE=4 SV=1	Q16KF9_AEDAE			AAEL008697	14 kDa		< 0.0001	-0.23	< 0.0001	-0.23	0.52	0	unknown	15.92	15.92	16.07	16.08	16.07	16.13	16.06	15.9	15.82	15.84	15.92	15.78	15.93	15.82	15.78	15.98	15.78	0	0	0	0	0	0	0	0	0	0	0	0	0	0	0	0
532	TRUE	Empty	AAEL000180-PA OS=Aedes aegypti GN=AAEL000180 PE=4 SV=1	Q17PZ3_AEDAE			AAEL000180	20 kDa		0.0003	0.3	0.001	0.23	0.52	0.07	unknown	16.5	16.46	16.28	16.32	16.45	16.29	16.46	16.62	16.67	16.54	16.56	16.57	16.47	16.73	16.64	16.64	16.78	0.244494	0.238819	0.278532	0.255364	0.240858	0.243179	0.242194	0.247364	0.236339	0.252189	0.246428	0.247489	0.235401	0.252678	0.234721	0.252347
823	TRUE	Empty	AAEL000693-PA OS=Aedes aegypti GN=AAEL000693 PE=3 SV=1	Q17NH6_AEDAE			AAEL000693	279 kDa		0.002	0.14	0.001	0.13	0.52	0	unknown	14.85	14.88	14.77	14.72	14.74	14.66	14.72	14.87	14.88	14.86	14.79	14.88	14.82	14.9	14.82	14.89	14.87	0.287699	0.315561	0.2982	0.323771	0.280551	0.292813	0.316664	0.34619	0.301163	0.332448	0.398429	0.317452	0.284978	0.320348	0.396439	1.33238
985	TRUE	Empty	1,2-dihydroxy-3-keto-5-methylthiopentene dioxygenase OS=Aedes aegypti GN=AAEL004860 PE=3 SV=1	Q0IFH8_AEDAE			AAEL004860	22 kDa		0.0056	-0.1	0.008	-0.09	0.52	-0.01	unknown	15.96	16.02	15.96	16.04	16.02	16.03	16	15.92	15.84	15.96	16.02	15.92	15.84	15.99	15.9	15.99	15.73	0	0	0	0	0	0	0	0	0	0	0	0	0	0	0	0
1071	TRUE	Empty	AAEL004071-PA OS=Aedes aegypti GN=AAEL004071 PE=3 SV=1	Q17DU6_AEDAE			AAEL004071	16 kDa		0.011	0.18	0.00039	0.2	0.52	-0.02	unknown	16.53	16.5	16.28	16.46	16.39	16.4	16.34	16.48	16.6	16.53	16.63	16.64	16.58	16.51	16.63	16.54	16.53	0.266641	0.281706	0.278233	0.26743	0.289417	0.335063	0.319336	0.295824	0.276428	0.320487	0.290046	0.340096	0.272134	0.292767	0.302161	0.3776
1066	TRUE	Empty	Protein lingerer OS=Aedes aegypti GN=lig PE=3 SV=1	LIG_AEDAE			lig	132 kDa		0.011	0.04	0.002	0.09	0.52	-0.05	unknown	15.08	15.13	14.99	14.98	14.98	15	14.83	15.04	15.09	14.97	14.94	15.28	15.03	14.86	15.08	15.07	15.01	0.279338	0.280188	0.290152	0.280857	0.27689	0.303267	0.277067	0.295283	0.334674	0.310132	0.316695	0.332756	0.33303	0.298084	0.299336	0.336665
1975.1	TRUE	Empty	AAEL009985-PA OS=Aedes aegypti GN=AAEL009985 PE=4 SV=1	Q16U86_AEDAE			AAEL009985	17 kDa	TRUE	0.001	-2.11	0.001	-2.24	0.53	0.14	unknown	10.99	11.9	11.79	11.3	11.77	12.58	12.72	10.13	9.82	10.21	9.41	9.45	10.26	9.89	10.07	10.31	9.96	0	0	0	0	0	0	0	0	0	0	0	0	0	0	0	0
821	TRUE	Empty	AAEL013119-PA OS=Aedes aegypti GN=AAEL013119 PE=3 SV=1	Q16K46_AEDAE			AAEL013119	22 kDa		0.002	0.12	0.002	0.09	0.53	0.02	unknown	17.62	17.61	17.48	17.58	17.59	17.56	17.45	17.6	17.68	17.59	17.63	17.62	17.53	17.63	17.73	17.72	17.62	0.253922	0.2885	0.293115	0.320179	0.281537	0.289909	0.28893	0.315314	0.309384	0.313548	0.305724	0.340052	0.275455	0.269995	0.33452	0.360041
61	TRUE	Empty	AAEL007473-PA OS=Aedes aegypti GN=CYP6AH1 PE=3 SV=1	Q172A0_AEDAE			CYP6AH1	58 kDa		< 0.0001	-0.34	< 0.0001	-0.26	0.54	-0.08	unknown	16.14	16.17	16.64	16.37	16.33	16.39	16.42	16.09	16.24	16.18	16.2	16.06	16.1	16.04	16.03	16.11	16.13	0.246265	0	0.360236	0.261845	0.247664	0	0	0.267478	0.248486	0.262155	0	0	0.248937	0.30241	0.403529	0
461	TRUE	Empty	26S proteasome regulatory complex subunit RPN5/PSMD12 OS=Aedes aegypti GN=AAEL014325 PE=2 SV=1	Q1HQM8_AEDAE			AAEL014325	53 kDa		0.00011	0.11	< 0.0001	0.11	0.54	-0.01	unknown	16.72	16.68	16.7	16.66	16.66	16.61	16.64	16.75	16.84	16.7	16.72	16.79	16.75	16.74	16.72	16.81	16.75	0.285544	0	0.292265	0.307567	0.290081	0	0	0.420659	0.415981	0.280371	0	0	0.304439	0.269087	0.275557	0
664	TRUE	Empty	AAEL003993-PA OS=Aedes aegypti GN=AAEL003993 PE=3 SV=1	Q17E10_AEDAE			AAEL003993	32 kDa		0.001	0.1	< 0.0001	0.15	0.54	-0.04	unknown	16.79	16.84	16.78	16.71	16.75	16.68	16.67	16.8	16.84	16.86	16.96	16.84	16.8	16.84	16.81	16.96	16.71	0.268125	0.270384	0.262474	0.266375	0.244078	0.276122	0.269508	0.249552	0.290164	0.253818	0.295918	0.253933	0.249164	0.262736	0.271522	0.25894
1094	TRUE	Empty	Superoxide dismutase OS=Aedes aegypti GN=MNSOD1 PE=3 SV=1	Q17BT9_AEDAE			MNSOD1	24 kDa		0.013	-0.11	0.001	-0.11	0.54	0	unknown	18.13	18.13	18.23	18.28	18.15	18.11	18.22	18.04	18.06	18.15	18.23	17.89	17.93	18.2	18.04	18.08	18.18	0.262892	0.272133	0.32367	0.340594	0.265213	0.273049	0.255409	0.351837	0.324553	0.342452	0.281017	0.285695	0.312576	0.375678	0.388109	0.313202
804	TRUE	Empty	AAEL004567-PA OS=Aedes aegypti GN=AAEL004567 PE=4 SV=1	Q17CH3_AEDAE			AAEL004567	81 kDa		0.002	-0.08	0.00071	-0.15	0.55	0.07	unknown	15.78	15.79	15.91	15.97	15.85	15.87	15.87	15.79	15.67	15.77	15.8	15.63	15.77	15.84	15.88	15.79	15.76	0.275245	0.283447	0.275371	0.285351	0.246599	0.280352	0.320521	0.267193	0.283706	0.332711	0.301394	0.323309	0.261632	0.29546	0.332611	0.454406
441	TRUE	Empty	AAEL001926-PA OS=Aedes aegypti GN=AAEL001926 PE=4 SV=1	Q17JQ1_AEDAE (+1)			AAEL001926	21 kDa		< 0.0001	0.32	0.00037	0.28	0.56	0.04	unknown	16.43	16.42	16.27	16.21	16.36	16.01	16.04	16.47	16.59	16.51	16.75	16.39	16.5	16.63	16.53	16.6	16.62	0.278527	0.373654	0.39765	0.396844	0.321824	0.337307	0.312824	0.433978	0.437821	0.36006	0.354162	0.343218	0.288012	0.443256	0.566658	0.430712
447	TRUE	Empty	AAEL005839-PA OS=Aedes aegypti GN=AAEL005839 PE=4 SV=1	Q178N8_AEDAE			AAEL005839	40 kDa		< 0.0001	-0.3	< 0.0001	-0.32	0.57	0.02	unknown	16.37	16.45	16.58	16.64	16.63	16.42	16.64	16.24	16.52	16.24	16.08	16.2	16.25	16.18	16.29	16.47	16.24	0.256164	0	0.254037	0.256714	0.269278	0	0	0.255277	0.286982	0.264815	0	0	0.257352	0.266568	0.255882	0
438	TRUE	Empty	Succinate dehydrogenase (quinone) (Fragment) OS=Aedes aegypti GN=AAEL010608 PE=3 SV=1	Q16SE4_AEDAE			AAEL010608	72 kDa		< 0.0001	-0.09	0.00072	-0.09	0.57	0	unknown	16.5	16.51	16.57	16.58	16.58	16.6	16.57	16.5	16.38	16.54	16.57	16.46	16.52	16.52	16.47	16.44	16.47	0.245388	0.26211	0.270137	0.258291	0.248782	0.266395	0.268984	0.313268	0.286953	0.259457	0.302067	0.291954	0.280274	0.282378	0.306205	0.311998
679	TRUE	Empty	AAEL002488-PA OS=Aedes aegypti GN=AAEL002488 PE=4 SV=1	Q17I24_AEDAE			AAEL002488	81 kDa		0.001	0.09	< 0.0001	0.11	0.57	-0.02	unknown	15.25	15.3	15.2	15.16	15.19	15.24	15.15	15.28	15.32	15.33	15.27	15.3	15.26	15.29	15.27	15.23	15.34	0.249477	0.238881	0.257465	0.282891	0.273145	0.259047	0.261625	0.333794	0.309143	0.291707	0.262207	0.262145	0.273663	0.262106	0.293402	0.2569
258	TRUE	Empty	AAEL006087-PA OS=Aedes aegypti GN=AAEL006087 PE=4 SV=1	Q177P1_AEDAE			AAEL006087	104 kDa	TRUE	< 0.0001	0.12	< 0.0001	0.15	0.58	-0.02	unknown	15.36	15.37	15.28	15.25	15.3	15.27	15.3	15.45	15.49	15.4	15.35	15.44	15.36	15.41	15.4	15.46	15.39	0.275043	0.241789	0.306317	0.359499	0.263565	0.25986	0.25203	0.39888	0.327848	0.332468	0.263488	0.308957	0.2848	0.334207	0.357725	0.275717
293	TRUE	Empty	AAEL012746-PA OS=Aedes aegypti GN=AAEL012746 PE=3 SV=1	Q16L72_AEDAE			AAEL012746	60 kDa	TRUE	< 0.0001	0.09	< 0.0001	0.1	0.58	-0.01	unknown	16.88	16.9	16.89	16.79	16.86	16.82	16.8	16.86	17	16.9	16.9	17.01	16.95	16.89	16.92	16.95	16.91	0	0	0	0	0	0	0	0	0	0	0	0	0	0	0	0
523	TRUE	Empty	AAEL013684-PA OS=Aedes aegypti GN=AAEL013684 PE=4 SV=1	Q16IG3_AEDAE			AAEL013684	23 kDa		0.00027	-0.52	< 0.0001	-0.52	0.58	0	unknown	15.62	15.66	15.82	16.03	16.02	16.22	15.96	15.77	15.36	15.51	15.33	15.53	15.32	15.44	15.47	15.64	15.62	0.324758	0.411261	0.398966	0.460618	0.312824	0.320289	0.277732	0.551354	0.440845	0.519927	0.32036	0.342964	0.282891	0.507202	0.655391	0.870492
855	TRUE	Empty	AAEL009686-PA (Fragment) OS=Aedes aegypti GN=AAEL009686 PE=4 SV=1	Q16V55_AEDAE			AAEL009686	58 kDa		0.0023	0.19	0.01	0.12	0.58	0.07	unknown	0	15.5	0	0	0	15.44	15.49	0	0	0	15.58	15.6	0	0	0	15.55	15.8	0.253212	0.255346	0.283215	0.30901	0.282683	0.261744	0.254637	0.297317	0.283113	0.286871	0.307691	0.303085	0.274155	0.283147	0.352758	0.330298
255	TRUE	Empty	Carboxylic ester hydrolase (Fragment) OS=Aedes aegypti GN=AAEL000898 PE=3 SV=2	Q17MV4_AEDAE			AAEL000898	57 kDa	TRUE	< 0.0001	0.6	< 0.0001	0.62	0.59	-0.02	unknown	15.6	15.43	15.14	15.22	15.22	14.29	14.61	15.78	15.82	15.5	15.53	15.91	15.54	15.52	15.89	15.68	15.82	0.270361	0.322408	0.298144	0.338518	0.272187	0.29721	0.389105	0.355922	0.33083	0.325276	0.295706	0.303889	0.261571	0.3447	0.422866	0.352232
742	TRUE	Empty	AAEL001300-PA OS=Aedes aegypti GN=AAEL001300 PE=4 SV=1	Q17LN5_AEDAE			AAEL001300	51 kDa		0.001	0.19	0.001	0.18	0.59	0.02	unknown	15.64	15.66	15.56	15.45	15.6	15.37	15.4	15.65	15.67	15.62	15.68	15.61	15.46	15.61	15.75	15.73	15.77	0.258366	0	0.49711	0.337151	0.415678	0	0	0.26126	0.295034	0.437501	0	0	0.344871	0.318577	0.314343	0
154	TRUE	Empty	AAEL004969-PA OS=Aedes aegypti GN=AAEL004969 PE=4 SV=1	Q17BE3_AEDAE			AAEL004969	491 kDa		< 0.0001	-0.17	< 0.0001	-0.18	0.6	0.01	unknown	15.4	15.33	15.55	15.42	15.38	15.44	15.62	15.08	15.4	15.26	15.21	15.52	15.25	15.44	15.29	15.27	15.23	0	0	0	0	0	0	0	0	0	0	0	0	0	0	0	0
297	TRUE	Empty	AAEL011925-PA OS=Aedes aegypti GN=AAEL011925 PE=4 SV=1	Q16NN5_AEDAE			AAEL011925	43 kDa		< 0.0001	0.19	< 0.0001	0.2	0.6	0	unknown	15.24	15.25	15.01	15.1	15.11	15.09	15.16	15.29	15.31	15.27	15.3	15.28	15.26	15.34	15.34	15.26	15.26	0.254915	0.276978	0.267494	0.27018	0.314574	0.290579	0.269797	0.247164	0.250654	0.257753	0.351218	0.315765	0.260269	0.252692	0.24383	0.306547
158	TRUE	Empty	AAEL013116-PA OS=Aedes aegypti GN=AAEL013116 PE=4 SV=1	Q16K51_AEDAE			AAEL013116	43 kDa		< 0.0001	0.2	< 0.0001	0.23	0.6	-0.03	unknown	16.96	16.89	16.79	16.69	16.81	16.73	16.8	16.95	16.99	16.95	17.01	17.04	16.94	16.97	17.01	16.96	16.96	0.265563	0.263028	0.277391	0.26618	0.259853	0.264351	0.25137	0.272294	0.296469	0.272197	0.279962	0.257134	0.26609	0.27928	0.301351	0.274865
553	TRUE	Empty	AAEL009130-PA (Fragment) OS=Aedes aegypti GN=CYP6Z7 PE=3 SV=2	Q16WQ5_AEDAE			CYP6Z7	41 kDa		0.00037	0.32	0.003	0.28	0.6	0.05	unknown	15.7	15.69	15.4	15.78	15.55	15.45	15.56	15.65	16.11	15.75	15.73	15.9	15.81	15.87	15.94	15.86	15.85	0.27259	0.296359	0.282749	0.334993	0.256133	0.295947	0.297724	0.315642	0.405203	0.269616	0.294471	0.29812	0.261894	0.273783	0.258023	0.319073
1941.1	TRUE	Empty	AAEL013936-PD (Fragment) OS=Aedes aegypti GN=SRPN4 PE=3 SV=1	J9HTU0_AEDAE			SRPN4	60 kDa	TRUE	0.001	-0.18	0.00022	-0.24	0.6	0.06	unknown	15.92	15.91	15.8	16.15	16.05	16.01	16.24	15.66	15.82	15.91	15.74	15.84	15.97	15.82	15.79	15.89	15.82	0.253446	0.251418	0.251501	0.299191	0.249991	0.25084	0.253138	0.25559	0.286602	0.255155	0.253773	0.251241	0.27819	0.250988	0.251909	0.259734
812	TRUE	Empty	Galactose-1-phosphate uridylyltransferase OS=Aedes aegypti GN=AAEL001607 PE=3 SV=1	Q17KP5_AEDAE			AAEL001607	41 kDa		0.002	0.17	< 0.0001	0.15	0.6	0.02	unknown	16.22	16.24	16.07	16.07	16.16	16.1	16.1	16.19	16.33	16.26	16.24	16.23	16.27	16.23	16.33	16.3	16.28	0.245108	0	0.244947	0.268677	0.249724	0	0	0.308312	0.299621	0.252508	0	0	0.248278	0.286542	0.297931	0
1046	TRUE	Empty	AAEL011901-PA OS=Aedes aegypti GN=AAEL011901 PE=4 SV=1	Q16NQ4_AEDAE			AAEL011901	32 kDa		0.009	0.1	0.006	0.09	0.61	0.01	unknown	16.8	16.74	16.75	16.73	16.76	16.64	16.83	16.76	16.83	16.81	16.86	16.9	16.78	16.86	16.84	16.96	16.77	0.305598	0.325123	0.346344	0.334476	0.312095	0.317434	0.330071	0.334748	0.377975	0.357104	0.365603	0.38002	0.2799	0.322408	0.379813	0.508477
1123	TRUE	Empty	AAEL004834-PA OS=Aedes aegypti GN=AAEL004834 PE=4 SV=1	Q0IFH5_AEDAE			AAEL004834	251 kDa		0.015	0.12	0.004	0.17	0.61	-0.05	unknown	15.93	15.96	15.71	15.82	15.89	15.78	16.15	16.1	16.02	16.03	15.94	15.98	16	15.97	15.89	15.98	16.19	0.253379	0.265199	0.298895	0.308282	0.265024	0.292135	0.678912	0.361976	0.341683	0.331648	0.314496	0.299616	0.282576	0.348556	0.371596	0.300858
808	TRUE	Empty	AAEL004137-PA OS=Aedes aegypti GN=AAEL004137 PE=3 SV=1	Q17DJ8_AEDAE			AAEL004137	44 kDa	TRUE	0.002	-0.08	0.002	-0.11	0.62	0.03	unknown	15.94	15.98	16.03	16.06	15.97	16.05	16.02	15.91	15.88	15.9	16.06	15.85	16	16.03	15.96	15.81	15.85	0.257171	0.265842	0.3189	0.284211	0.284025	0.297871	0.285636	0.317293	0.267714	0.28551	0.302072	0.297528	0.27569	0.278187	0.266285	0.335839
1028	TRUE	Empty	AAEL012365-PA (Fragment) OS=Aedes aegypti GN=AAEL012365 PE=4 SV=1	Q16MB5_AEDAE			AAEL012365	32 kDa		0.008	0.17	0.012	0.2	0.62	-0.04	unknown	14.06	14.02	13.66	13.88	13.9	13.98	13.81	13.87	14.18	14	14.08	14.09	13.99	14.12	14.01	13.98	13.98	0.240245	0.275306	0.240749	0.24149	0.255908	0.313375	0.294286	0.241973	0.250379	0.246645	0.287352	0.258167	0.259841	0.252181	0.277756	0.37714
295	TRUE	Empty	AAEL001022-PA OS=Aedes aegypti GN=AAEL001022 PE=4 SV=1	Q17ME9_AEDAE (+1)			AAEL001022	34 kDa	TRUE	< 0.0001	-0.22	< 0.0001	-0.24	0.63	0.02	unknown	16.34	16.38	16.56	16.48	16.56	16.48	16.46	16.3	16.16	16.17	16.56	16.16	16.37	16.41	16.22	15.99	16.28	0.329497	0	0.382375	0.386811	0.282064	0	0	0.452259	0.557965	0.434288	0	0	0.292897	0.411207	0.509498	0
944	TRUE	Empty	AAEL005567-PA OS=Aedes aegypti GN=AAEL005567 PE=2 SV=1	Q1HR22_AEDAE			AAEL005567	46 kDa		0.0043	0.15	0.0019	0.11	0.63	0.04	unknown	16.42	16.44	16.35	16.33	16.37	16.31	16.27	16.35	16.47	16.48	16.43	16.47	16.48	16.49	16.48	16.49	16.46	0.263656	0.29426	0.285395	0.271927	0.27017	0.369691	0.285624	0.280684	0.261908	0.26739	0.435123	0.298286	0.268291	0.29089	0.275128	0.340856
216	TRUE	Empty	AAEL007681-PA OS=Aedes aegypti GN=AAEL007681 PE=4 SV=1	Q171D1_AEDAE			AAEL007681	53 kDa		< 0.0001	-0.15	< 0.0001	-0.14	0.64	-0.01	unknown	16.57	16.58	16.71	16.64	16.67	16.72	16.65	16.53	16.49	16.59	16.62	16.45	16.63	16.54	16.48	16.53	16.44	0.250455	0.270066	0.284418	0.296099	0.26266	0.270233	0.280763	0.304189	0.293247	0.300094	0.314782	0.299237	0.265872	0.279683	0.324077	0.418459
14	TRUE	Empty	Pyrroline-5-carboxylate reductase OS=Aedes aegypti GN=AAEL007033 PE=3 SV=1	Q173T1_AEDAE			AAEL007033	29 kDa		< 0.0001	-0.73	< 0.0001	-0.74	0.64	0.01	unknown	16.56	16.63	17.04	17.03	16.96	17.08	17.14	16.4	16.11	16.38	16.41	16.18	16.36	16.37	16.26	16.25	16.25	0.321491	0.312282	0.276911	0.39443	0.389089	0.276747	0.271126	0.353558	0.330647	0.325304	0.263529	0.315723	0.509867	0.577066	0.381836	1.54476
470	TRUE	Empty	AAEL005384-PA OS=Aedes aegypti GN=AAEL005384 PE=3 SV=1	Q17A67_AEDAE			AAEL005384	148 kDa		0.00012	-0.1	0.00012	-0.09	0.64	-0.01	unknown	16.26	16.24	16.32	16.28	16.35	16.3	16.33	16.2	16.27	16.24	16.2	16.25	16.25	16.21	16.22	16.22	16.23	0.262564	0.287238	0.322153	0.297189	0.28796	0.278662	0.271712	0.356446	0.321932	0.27484	0.280168	0.323056	0.268402	0.301703	0.32711	0.341283
381	TRUE	Empty	AAEL004059-PB OS=Aedes aegypti GN=AAEL004059 PE=3 SV=1	Q17DR0_AEDAE			AAEL004059	44 kDa		< 0.0001	0.2	< 0.0001	0.18	0.65	0.03	unknown	15.08	15.05	15	14.89	14.86	14.93	14.88	14.99	15.31	14.98	15.02	15.18	15.06	15.05	15.22	15.07	15.17	0.288383	0.312935	0.407364	0.369872	0.285367	0.293094	0.274008	0.364897	0.406715	0.368422	0.320211	0.303811	0.279454	0.474138	0.547375	0.411266
260	TRUE	Empty	AAEL002728-PA OS=Aedes aegypti GN=AAEL002728 PE=4 SV=1	Q17HE9_AEDAE			AAEL002728	44 kDa		< 0.0001	0.17	< 0.0001	0.2	0.66	-0.03	unknown	15.49	15.51	15.31	15.36	15.42	15.4	15.47	15.6	15.66	15.58	15.56	15.56	15.51	15.66	15.54	15.51	15.57	0.269998	0.276064	0.278337	0.308425	0.267657	0.269618	0.273786	0.331244	0.324516	0.32666	0.296781	0.312812	0.272851	0.316422	0.34927	0.33047
166	TRUE	Empty	AAEL004643-PA OS=Aedes aegypti GN=AAEL004643 PE=4 SV=1	Q17CA4_AEDAE			AAEL004643	40 kDa		< 0.0001	0.23	< 0.0001	0.22	0.66	0	unknown	16.61	16.59	16.35	16.41	16.46	16.43	16.35	16.6	16.65	16.64	16.6	16.64	16.55	16.64	16.68	16.73	16.59	0.266617	0.266886	0.27714	0.314523	0.290039	0.285096	0.28922	0.316309	0.29897	0.288169	0.278077	0.275709	0.28815	0.302818	0.405677	0.338204
836	TRUE	Empty	AAEL005146-PA OS=Aedes aegypti GN=AAEL005146 PE=4 SV=1	Q17B01_AEDAE			AAEL005146	32 kDa		0.002	0.22	0.002	0.24	0.66	-0.02	unknown	16.64	16.61	16.55	16.45	16.5	16.39	16.37	16.65	16.72	16.74	16.74	16.75	16.65	16.74	16.66	16.71	16.77	0.356182	0	0.370935	0.408859	0.373168	0	0	0.327527	0.569716	0.328024	0	0	0.32567	0.339603	0.562319	0
857	TRUE	Empty	AAEL006668-PA OS=Aedes aegypti GN=AAEL006668 PE=4 SV=1	Q175G8_AEDAE			AAEL006668	34 kDa		0.0028	0.23	0.001	0.31	0.66	-0.08	unknown	15.42	15.55	15.42	15.29	15.45	15.36	15.38	15.57	15.69	15.72	15.67	15.75	15.42	15.65	15.66	15.74	15.56	0.301672	0.264406	0.310028	0.336439	0.284532	0.26797	0.273912	0.399481	0.330408	0.319899	0.29587	0.290843	0.316138	0.393425	0.381043	0.365617
868	TRUE	Empty	AAEL005676-PA OS=Aedes aegypti GN=AAEL005676 PE=4 SV=1	Q179D5_AEDAE			AAEL005676	56 kDa		0.003	-0.08	0.0031	-0.1	0.66	0.02	unknown	15.75	15.76	15.76	15.75	15.79	15.79	15.88	15.74	15.66	15.7	15.77	15.62	15.74	15.69	15.73	15.75	15.68	0.253226	0.243949	0.306096	0.329329	0.360202	0.274454	0.246749	0.286452	0.328171	0.347832	0.280844	0.258063	0.29016	0.340855	0.304766	0.295836
478	TRUE	Empty	AAEL006734-PA OS=Aedes aegypti GN=AAEL006734 PE=3 SV=1	Q174X3_AEDAE			AAEL006734	47 kDa		0.00014	0.13	0.003	0.19	0.67	-0.06	unknown	15.7	15.76	15.7	15.59	15.64	15.58	15.57	15.88	15.8	15.81	15.72	15.81	15.74	15.7	15.76	15.74	15.81	0	0.28595	0	0	0	0.271695	0.324063	0	0	0	0.350083	0.363587	0	0	0	0.360913
941	TRUE	Empty	AAEL013696-PA OS=Aedes aegypti GN=AAEL013696 PE=4 SV=1	Q16IE9_AEDAE			AAEL013696	17 kDa		0.004	-0.41	0.004	-0.36	0.67	-0.05	unknown	14.19	14.05	14.21	14.26	14.47	14.71	14.87	14.17	14.18	13.78	13.98	14.15	14.06	13.94	13.97	13.84	14.35	0.25339	0	0.262299	0.298074	0.334432	0	0	0.817246	0.509983	0.366533	0	0	0.285756	0.33895	0.471781	0
599	TRUE	Empty	Phosphoglycerate mutase OS=Aedes aegypti GN=AAEL006070 PE=3 SV=1	Q177P3_AEDAE			AAEL006070	29 kDa		0.00064	-0.23	< 0.0001	-0.18	0.68	-0.05	unknown	16.9	16.9	17.05	16.99	17.07	17.01	17.07	16.83	16.88	16.85	16.88	16.89	16.91	16.83	16.72	16.81	16.75	0.265886	0.248248	0.336884	0.304151	0.299272	0.274717	0.285798	0.310765	0.309587	0.335206	0.276281	0.3031	0.324294	0.329313	0.307031	0.346787
989	TRUE	Empty	Prefoldin subunit 4 OS=Aedes aegypti GN=AAEL002337 PE=3 SV=1	Q17IJ1_AEDAE			AAEL002337	16 kDa		0.006	0.09	0.002	0.08	0.68	0.01	unknown	16.4	16.36	16.48	16.42	16.45	16.34	16.37	16.48	16.46	16.47	16.51	16.57	16.52	16.55	16.5	16.52	16.47	0.262856	0.309444	0.314704	0.274486	0.287788	0.390766	0.31248	0.322308	0.278976	0.260863	0.35035	0.337041	0.276382	0.266435	0.322956	0.36324
476	TRUE	Empty	AAEL015065-PA OS=Aedes aegypti GN=AAEL015065 PE=4 SV=1	Q16EQ1_AEDAE			AAEL015065	278 kDa	TRUE	0.00014	-0.06	< 0.0001	0	0.69	-0.06	unknown	16.16	16.14	16.17	16.18	16.16	16.17	16.17	16.2	16.08	16.19	16.22	16.08	16.11	16.11	16.07	16.08	16.1	0.290674	0.282119	0.318019	0.336375	0.292311	0.272652	0.290716	0.323545	0.307797	0.310395	0.32262	0.325889	0.322722	0.344296	0.357382	0.356652
3385.1	TRUE	Empty	AAEL002748-PA OS=Aedes aegypti GN=AAEL002748 PE=4 SV=1	Q17H99_AEDAE			AAEL002748	60 kDa	TRUE	0.00034	0.26	0.00043	0.26	0.69	0.01	unknown	16.64	16.69	16.55	16.55	16.53	16.43	16.47	16.7	16.8	16.65	16.81	16.86	16.79	16.75	16.79	17.02	16.62	0.249653	0	0.254767	0.251309	0.248227	0	0	0.352174	0.577135	0.392495	0	0	0.252484	0.249936	0.248371	0
589	TRUE	Empty	AAEL008567-PA OS=Aedes aegypti GN=AAEL008567 PE=3 SV=1	Q16YE4_AEDAE			AAEL008567	28 kDa		0.00058	0.41	0.001	0.35	0.69	0.05	unknown	16.76	16.77	16.5	16.21	16.4	16.54	16.59	16.66	16.89	17.08	17.18	16.32	16.62	16.83	17.05	16.66	17.19	0.272542	0.280605	0.340045	0.30853	0.263839	0.278394	0.299975	0.298347	0.288481	0.284334	0.302935	0.32334	0.279326	0.311304	0.362236	0.389897
841	TRUE	Empty	AAEL014250-PA OS=Aedes aegypti GN=AAEL014250 PE=4 SV=1	Q16GV5_AEDAE			AAEL014250	26 kDa		0.002	0.25	0.00052	0.2	0.69	0.05	unknown	16.98	16.95	16.81	16.8	16.78	16.8	16.71	16.88	17.05	16.9	17.1	17	16.87	17.12	17.22	16.9	16.99	0.259466	0.281961	0.291205	0.308583	0.262656	0.287532	0.29206	0.285716	0.285848	0.280474	0.293302	0.298495	0.260676	0.292507	0.328501	0.347724
428.1	TRUE	Empty	AAEL001061-PB OS=Aedes aegypti GN=GSTD1 PE=3 SV=1	J9HHL7_AEDAE			GSTD1	24 kDa	TRUE	< 0.0001	0.3	< 0.0001	0.31	0.7	-0.01	unknown	15.71	15.73	15.52	15.29	15.51	15.59	15.62	15.65	15.92	15.83	16.01	15.62	15.87	15.72	15.81	15.69	15.99	0.26186	0.269717	0.261122	0.337285	0.292028	0.333515	0.272499	0.26186	0.260583	0.270953	0.271165	0.297412	0.271652	0.298482	0.319221	0.357019
1863.1	TRUE	Empty	AAEL012278-PA OS=Aedes aegypti GN=AAEL012278 PE=4 SV=1	Q16MK3_AEDAE			AAEL012278	115 kDa	TRUE	< 0.0001	0.18	< 0.0001	0.15	0.7	0.03	unknown	16.43	16.48	16.36	16.28	16.32	16.32	16.31	16.53	16.56	16.43	16.47	16.41	16.53	16.51	16.4	16.55	16.48	0.256806	0	0.237902	0.573609	0.363226	0	0	0.228962	0.238518	0.344645	0	0	0.239386	0.267699	0.903334	0
777	TRUE	Empty	AAEL005219-PA OS=Aedes aegypti GN=AAEL005219 PE=4 SV=1	Q17AQ9_AEDAE			AAEL005219	27 kDa		0.001	0.44	0.001	0.46	0.7	-0.02	unknown	17.77	18.05	17.54	17.7	17.7	17.74	17.46	18.08	18.26	18.09	17.99	17.95	18.12	17.98	18.04	18.18	18.16	0.246963	0.291444	0.245815	0.2411	0.237401	0.307452	0.294297	0.243926	0.25691	0.254827	0.343768	0.301628	0.250721	0.236488	0.246628	0.348549
937	TRUE	Empty	AAEL001085-PA OS=Aedes aegypti GN=AAEL001085 PE=4 SV=1	Q17MC4_AEDAE			AAEL001085	17 kDa		0.004	0.25	0.008	0.19	0.7	0.06	unknown	14.58	14.72	14.65	14.42	14.32	14.55	14.61	14.92	14.73	14.91	14.6	14.63	14.71	14.67	14.69	14.96	14.85	0.332412	0.251998	0.414134	0.357899	0.381535	0.297071	0.271053	0.275253	0.273044	0.287351	0.275689	0.27093	0.352428	0.346961	0.400851	0.372686
954	TRUE	Empty	AAEL004102-PA OS=Aedes aegypti GN=AAEL004102 PE=4 SV=1	Q17DM8_AEDAE			AAEL004102	36 kDa	TRUE	0.005	0.11	0.00066	0.07	0.7	0.04	unknown	16.89	16.88	16.94	16.76	16.85	16.86	16.75	16.8	16.93	16.91	16.93	16.91	16.92	16.91	17.01	16.89	16.92	0.261772	0.277438	0.309131	0.295995	0.269822	0.265606	0.282059	0.300267	0.29797	0.294036	0.292391	0.305003	0.275837	0.291192	0.324461	0.417224
1014	TRUE	Empty	AAEL000722-PA OS=Aedes aegypti GN=AAEL000722 PE=4 SV=1	Q17NB4_AEDAE			AAEL000722	10 kDa		0.007	-0.2	0.002	-0.24	0.7	0.04	unknown	15.73	15.64	15.78	15.96	15.85	15.93	15.85	15.53	15.86	15.37	15.68	15.65	15.73	15.67	15.75	15.74	15.5	0.259574	0.268993	0.277841	0.284755	0.275369	0.265317	0.256617	0.358314	0.296417	0.295971	0.254902	0.27556	0.282507	0.386508	0.26923	0.258576
587	TRUE	Empty	GrpE protein homolog OS=Aedes aegypti GN=AAEL004438 PE=3 SV=1	Q17CT4_AEDAE			AAEL004438	25 kDa		0.00056	0.11	< 0.0001	0.11	0.71	0	unknown	16.09	16.06	16.06	16.01	15.95	15.99	16.02	16.09	16.18	16.08	16.11	16.12	16.1	16.15	16.08	16.11	16.14	0.237364	0.313422	0.250543	0.300872	0.238513	0.237145	0.234673	0.321489	0.402337	0.326618	0.287168	0.28113	0.286812	0.284981	0.331042	0.308192
622	TRUE	Empty	AAEL005944-PA OS=Aedes aegypti GN=AAEL005944 PE=4 SV=1	Q178C3_AEDAE			AAEL005944	19 kDa		0.00079	0.14	< 0.0001	0.15	0.71	-0.01	unknown	16.26	16.22	16.22	16.26	16.25	16.14	16.22	16.39	16.42	16.32	16.38	16.31	16.25	16.38	16.4	16.41	16.41	0.27971	0.269923	0.478421	0.39949	0.315682	0.334018	0.336762	0.375087	0.323165	0.298741	0.340515	0.356448	0.289045	0.34248	0.419598	0.420129
644	TRUE	Empty	AAEL000758-PA OS=Aedes aegypti GN=AAEL000758 PE=3 SV=1	Q17N86_AEDAE			AAEL000758	123 kDa		0.0009	0.09	< 0.0001	0.1	0.71	0	unknown	16.49	16.5	16.5	16.45	16.45	16.44	16.45	16.53	16.62	16.55	16.53	16.55	16.55	16.56	16.53	16.55	16.58	0.258393	0.261409	0.2584	0.264865	0.354764	0.270154	0.250858	0.351253	0.554763	0.258622	0.275717	0.346295	0.260608	0.304663	0.332314	0.426878
702	TRUE	Empty	AAEL009838-PA OS=Aedes aegypti GN=AAEL009838 PE=4 SV=1	Q16UP5_AEDAE			AAEL009838	176 kDa		0.001	-0.14	0.0004	-0.16	0.71	0.02	unknown	15.39	15.44	15.42	15.52	15.49	15.48	15.59	15.34	15.37	15.28	15.3	15.37	15.35	15.38	15.38	15.31	15.37	0.261717	0.265527	0.271364	0.279378	0.265119	0.328761	0.306614	0.29071	0.269646	0.271484	0.315998	0.281628	0.253981	0.280622	0.301293	0.321404
214	TRUE	Empty	AAEL002870-PA OS=Aedes aegypti GN=AAEL002870 PE=4 SV=1	Q17GV2_AEDAE			AAEL002870	82 kDa	TRUE	< 0.0001	0.17	< 0.0001	0.18	0.72	-0.01	unknown	16.61	16.63	16.55	16.46	16.53	16.48	16.46	16.64	16.7	16.69	16.62	16.7	16.67	16.6	16.61	16.69	16.73	0.253451	0	0.502863	0.251689	0.279309	0	0	0.432386	0.24363	0.245758	0	0	0.256982	0.323913	0.563585	0
546	TRUE	Empty	AAEL010241-PA OS=Aedes aegypti GN=AAEL010241 PE=3 SV=1	Q16TH8_AEDAE			AAEL010241	66 kDa		0.00034	0.14	< 0.0001	0.15	0.72	0	unknown	15.87	15.9	15.8	15.71	15.78	15.75	15.76	15.9	15.97	15.84	15.81	15.98	15.84	15.89	15.94	15.9	15.92	0.26452	0.283141	0.320612	0.273691	0.271008	0.379282	0.326597	0.341118	0.302554	0.339456	0.322056	0.399086	0.266289	0.338386	0.296297	0.41727
833	TRUE	Empty	AAEL008645-PA OS=Aedes aegypti GN=AAEL008645 PE=4 SV=1	Q16Y72_AEDAE			AAEL008645	64 kDa		0.002	0.24	0.0004	0.25	0.73	-0.01	unknown	14.03	13.92	13.82	13.74	13.86	13.69	13.87	14.03	14.13	13.99	13.98	14.06	13.93	14.06	14.11	14.3	13.85	0.282717	0	0.272376	0.294935	0.274452	0	0	0.273963	0.278611	0.282131	0	0	0.272117	0.275046	0.359845	0
885	TRUE	Empty	AAEL003385-PA OS=Aedes aegypti GN=AAEL003385 PE=4 SV=1	Q17FL5_AEDAE			AAEL003385	43 kDa		0.003	0.13	0.007	0.16	0.73	-0.03	unknown	16.24	16.23	16.1	16.18	16.18	16.02	16.03	16.16	16.3	16.27	16.34	16.34	16.17	16.27	16.24	16.32	16.3	0.242117	0.290577	0.265592	0.248613	0.244012	0.261689	0.410814	0.245007	0.251904	0.244807	0.627004	0.254936	0.244518	0.256742	0.24997	0.307713
136	TRUE	Empty	AAEL010027-PA OS=Aedes aegypti GN=AAEL010027 PE=4 SV=1	Q16U46_AEDAE			AAEL010027	48 kDa		< 0.0001	0.27	< 0.0001	0.29	0.74	-0.02	unknown	15.36	15.29	15.3	15.17	15.17	15.12	14.99	15.3	15.5	15.48	15.56	15.46	15.38	15.42	15.45	15.51	15.42	0.263091	0.308319	0.247142	0.265447	0.244652	0.367412	0.29644	0.247022	0.274117	0.25247	0.312635	0.499723	0.245733	0.24912	0.291691	1.16119
609	TRUE	Empty	AAEL005203-PA OS=Aedes aegypti GN=AAEL005203 PE=4 SV=1	Q17AU4_AEDAE			AAEL005203	42 kDa		0.0007	-0.23	< 0.0001	-0.2	0.74	-0.02	unknown	15.41	15.38	15.67	15.39	15.52	15.54	15.45	15.38	15.34	15.2	15.28	15.35	15.32	15.29	15.31	15.39	15.11	0.249536	0.239452	0.292046	0.276228	0.239428	0.245628	0.28703	0.285489	0.261506	0.241132	0.259573	0.237146	0.240737	0.247	0.269507	0.242952
831	TRUE	Empty	AAEL012167-PA OS=Aedes aegypti GN=AAEL012167 PE=4 SV=1	Q16MW4_AEDAE			AAEL012167	49 kDa	TRUE	0.002	0.13	0.01	0.13	0.74	0	unknown	16.19	16.14	15.93	16.02	16.02	16.09	16.13	16.1	16.16	16.2	16.25	16.13	16.15	16.11	16.3	16.05	16.16	0	0.26966	0	0	0	0.275531	0.375663	0	0	0	0.263251	0.312899	0	0	0	0.268462
901	TRUE	Empty	AAEL000339-PA OS=Aedes aegypti GN=AAEL000339 PE=4 SV=1	Q17PE9_AEDAE			AAEL000339	54 kDa		0.0038	-0.11	0.00015	-0.18	0.74	0.07	unknown	16.14	16.15	16.25	16.32	16.2	16.19	16.2	16.08	16.1	16.17	15.92	15.94	16.1	16.12	16.13	16.2	16.13	0.254616	0.255074	0.301652	0.381434	0.267358	0.266592	0.267101	0.376999	0.368626	0.323679	0.314608	0.374281	0.275436	0.391648	0.52947	0.456586
185	TRUE	Empty	S-methyl-5'-thioadenosine phosphorylase OS=Aedes aegypti GN=AAEL012172 PE=3 SV=1	MTAP_AEDAE			AAEL012172	30 kDa		< 0.0001	0.11	< 0.0001	0.1	0.75	0.01	unknown	15.89	15.88	15.75	15.79	15.84	15.81	15.82	15.89	15.91	15.88	15.92	15.93	15.87	15.96	15.94	15.82	15.96	0.341736	0.289033	0.28879	0.31591	0.290539	0.274718	0.298142	0.313732	0.263996	0.288008	0.288659	0.325429	0.314537	0.351496	0.597509	0.334046
526	TRUE	Empty	AAEL011390-PA OS=Aedes aegypti GN=AAEL011390 PE=4 SV=1	Q16Q66_AEDAE			AAEL011390	29 kDa		0.00028	0.16	0.00034	0.19	0.75	-0.02	unknown	15.53	15.65	15.39	15.43	15.47	15.44	15.46	15.63	15.59	15.67	15.59	15.68	15.56	15.68	15.61	15.55	15.57	0.246364	0.257357	0.354324	0.31316	0.246048	0.281638	0.307352	0.263159	0.276295	0.300441	0.344209	0.308164	0.246257	0.313945	0.566609	0.270432
661	TRUE	Empty	Malate dehydrogenase OS=Aedes aegypti GN=AAEL007707 PE=3 SV=1	Q171B2_AEDAE			AAEL007707	36 kDa		0.001	-0.16	0.008	-0.06	0.75	-0.1	unknown	16.55	16.51	16.64	16.57	16.63	16.62	16.65	16.52	16.5	16.54	16.6	16.62	16.6	16.51	16.34	16.4	16.32	0.261734	0.268964	0.317147	0.346829	0.296141	0.275223	0.310578	0.306688	0.304518	0.304982	0.2916	0.282867	0.276855	0.262661	0.310506	0.269816
768	TRUE	Empty	AAEL006514-PA OS=Aedes aegypti GN=AAEL006514 PE=4 SV=1	Q0IF62_AEDAE			AAEL006514	58 kDa		0.001	-0.32	0.012	-0.25	0.76	-0.08	unknown	16.02	16.07	16.18	16.29	16.2	16.24	16.26	16.2	15.95	15.92	15.94	15.79	15.89	15.94	15.99	15.55	15.99	0.251356	0.280772	0.268106	0.268638	0.266568	0.262312	0.263305	0.286047	0.275707	0.290919	0.28884	0.285855	0.267456	0.28617	0.315749	0.356826
1023	TRUE	Empty	AAEL002957-PA OS=Aedes aegypti GN=AAEL002957 PE=4 SV=1	Q17GM1_AEDAE			AAEL002957	55 kDa	TRUE	0.008	-0.08	0.004	-0.09	0.76	0.01	unknown	17.28	17.24	17.37	17.41	17.33	17.26	17.3	17.18	17.19	17.24	17.35	17.34	17.26	17.29	17.28	17.19	17.28	0.265515	0.30047	0.293819	0.277215	0.261656	0.291426	0.292099	0.312346	0.282979	0.279894	0.283458	0.313212	0.285674	0.308254	0.348284	0.338172
1029	TRUE	Empty	AAEL003009-PA OS=Aedes aegypti GN=AAEL003009 PE=4 SV=1	Q17GI3_AEDAE			AAEL003009	65 kDa		0.008	0.33	0.013	0.3	0.76	0.02	unknown	17.75	17.77	17.49	17.44	17.76	17.55	17.53	17.96	18.19	17.56	17.79	17.79	17.84	17.77	18.01	17.79	17.99	0	0	0	0	0	0	0	0	0	0	0	0	0	0	0	0
388	TRUE	Empty	AAEL000486-PA OS=Aedes aegypti GN=AAEL000486 PE=3 SV=1	Q17P27_AEDAE			AAEL000486	60 kDa		< 0.0001	0.08	0.00011	0.09	0.77	-0.01	unknown	16.41	16.41	16.39	16.29	16.38	16.36	16.34	16.39	16.52	16.39	16.39	16.55	16.44	16.42	16.4	16.51	16.43	0.249694	0.327906	0.421346	0.310325	0.311106	0.460493	0.313555	0.270828	0.267548	0.279166	0.281339	0.26987	0.267779	0.303022	0.2827	0.34488
283	TRUE	Empty	Pyruvate dehydrogenase E1 component subunit alpha OS=Aedes aegypti GN=AAEL013613 PE=4 SV=1	Q16IL3_AEDAE			AAEL013613	42 kDa	TRUE	< 0.0001	-0.15	< 0.0001	-0.12	0.77	-0.03	unknown	15.66	15.6	15.66	15.76	15.66	15.77	15.75	15.65	15.46	15.66	15.66	15.48	15.61	15.59	15.51	15.58	15.51	0.247142	0.257657	0.246626	0.248863	0.247383	0.288237	0.339846	0.257903	0.247197	0.246307	0.300557	0.297585	0.267089	0.243547	0.259677	0.280242
1075	TRUE	Empty	Ribosomal protein S6 kinase OS=Aedes aegypti GN=AAEL004474 PE=3 SV=1	Q17CS0_AEDAE			AAEL004474	89 kDa		0.011	-0.16	0.005	-0.19	0.77	0.03	unknown	16.03	16.06	16.19	16.13	16.18	15.94	16.16	15.9	15.89	15.97	15.88	16	16.01	15.87	15.95	16.05	15.92	0.278921	0.290176	0.302036	0.293345	0.270274	0.305509	0.314746	0.330575	0.278964	0.291211	0.280274	0.360874	0.281728	0.278643	0.281528	0.316066
431	TRUE	Empty	AAEL017315-PA OS=Aedes aegypti GN=AaeL_AAEL017315 PE=3 SV=1	J9HSH6_AEDAE			AaeL_AAEL017315	90 kDa		< 0.0001	0.08	< 0.0001	0.08	0.78	0	unknown	15.95	15.95	15.93	15.87	15.92	15.95	15.89	15.94	16.08	15.93	15.96	16.07	16.03	15.97	15.99	15.99	15.98	0.247858	0	0.3049	0.261576	0.24612	0	0	0.249238	0.249532	0.272263	0	0	0.254693	0.300364	0.291141	0
883.1	TRUE	Empty	AAEL005667-PA (Fragment) OS=Aedes aegypti GN=AAEL005667 PE=4 SV=1	Q179D0_AEDAE			AAEL005667	130 kDa	TRUE	0.003	-0.09	0.002	-0.09	0.78	0.01	unknown	15.5	15.48	15.56	15.55	15.61	15.46	15.52	15.47	15.49	15.49	15.4	15.4	15.39	15.44	15.45	15.49	15.53	0.266973	0.245311	0.311671	0.284247	0.258432	0.290819	0.306614	0.34495	0.266411	0.274781	0.279752	0.274807	0.257522	0.288482	0.334035	0.367438
379	TRUE	Empty	AAEL009320-PA OS=Aedes aegypti GN=AAEL009320 PE=3 SV=1	Q16W74_AEDAE			AAEL009320	60 kDa	TRUE	< 0.0001	0.11	< 0.0001	0.11	0.79	0	unknown	16.68	16.69	16.6	16.57	16.65	16.63	16.61	16.66	16.77	16.65	16.69	16.85	16.75	16.71	16.72	16.72	16.71	0.285417	0.253105	0.287593	0.338171	0.304616	0.288538	0.26041	0.425496	0.317878	0.339786	0.323594	0.264836	0.29775	0.300725	0.336687	0.284308
243	TRUE	Empty	AAEL010991-PA OS=Aedes aegypti GN=AAEL010991 PE=4 SV=1	Q16RD8_AEDAE			AAEL010991	80 kDa		< 0.0001	0.16	< 0.0001	0.17	0.79	-0.01	unknown	16.35	16.39	16.23	16.11	16.28	16.27	16.3	16.36	16.59	16.38	16.27	16.47	16.38	16.36	16.41	16.42	16.44	0.296304	0.271046	0.337479	0.335601	0.289549	0.28881	0.269841	0.35896	0.345121	0.350983	0.324835	0.331911	0.277045	0.374544	0.444511	0.270808
1283.1	TRUE	Empty	AAEL011554-PA OS=Aedes aegypti GN=AAEL011554 PE=4 SV=1	Q16PR0_AEDAE			AAEL011554	46 kDa	TRUE	< 0.0001	0.13	< 0.0001	0.13	0.79	0	unknown	15.87	15.91	15.83	15.8	15.85	15.78	15.8	15.93	15.97	15.97	15.88	15.97	15.89	15.97	15.87	16.02	15.99	0.250591	0.246092	0.276386	0.245577	0.252763	0.255678	0.386315	0.264427	0.251327	0.246558	0.343286	0.252634	0.315623	0.243418	0.236829	0.356874
849	TRUE	Empty	AAEL004507-PA OS=Aedes aegypti GN=AAEL004507 PE=4 SV=1	Q0IFN6_AEDAE			AAEL004507	38 kDa		0.002	0.42	0.0065	0.32	0.79	0.1	unknown	15.51	15.75	14.89	15.46	15.43	15.56	15.64	16.21	16.52	16	15.61	15.85	15.25	16.13	15.98	15.99	15.93	0	0	0	0	0	0	0	0	0	0	0	0	0	0	0	0
971	TRUE	Empty	AAEL003417-PA OS=Aedes aegypti GN=AAEL003417 PE=4 SV=1	Q17FD7_AEDAE			AAEL003417	10 kDa		0.005	-0.34	0.00066	-0.26	0.79	-0.09	unknown	15.92	15.89	16.03	16.03	15.97	16.11	16.13	15.77	15.82	15.94	15.76	15.75	15.84	15.7	15.6	15.82	15.6	0.258733	0.303617	0.254622	0.294721	0.257263	0.348222	0.338934	0.26178	0.251327	0.427708	0.265827	0.272892	0.274744	0.284963	0.258031	0.477912
482	TRUE	Empty	AAEL001703-PA OS=Aedes aegypti GN=AAEL001703 PE=3 SV=1	Q17KF7_AEDAE			AAEL001703	28 kDa		0.00014	-0.17	0.00068	-0.18	0.81	0.01	unknown	15.79	15.78	16.01	15.79	16	15.88	15.93	15.64	16.1	15.33	15.56	15.96	15.89	15.72	15.74	15.68	15.71	0.246915	0.250828	0.306067	0.318025	0.256866	0.256804	0.270743	0.280662	0.282153	0.297244	0.2476	0.264904	0.268603	0.284813	0.311502	0.337558
730	TRUE	Empty	AAEL012408-PA OS=Aedes aegypti GN=AAEL012408 PE=4 SV=1	Q16EW2_AEDAE			AAEL012408	16 kDa		0.001	0.2	< 0.0001	0.19	0.81	0.01	unknown	16.35	16.31	16.18	16	16.21	16.29	16.21	16.31	16.45	16.41	16.38	16.27	16.31	16.41	16.39	16.34	16.52	0	0	0	0	0	0	0	0	0	0	0	0	0	0	0	0
1062	TRUE	Empty	Peptidyl-prolyl cis-trans isomerase OS=Aedes aegypti GN=AAEL011758 PE=3 SV=1	Q16P59_AEDAE			AAEL011758	22 kDa	TRUE	0.011	0.05	0.002	0.08	0.81	-0.03	unknown	16.84	16.84	16.9	16.74	16.85	16.84	16.82	16.89	16.93	16.91	16.91	16.94	16.89	16.86	16.86	16.92	16.91	0.272058	0	0.285082	0.252968	0.272057	0	0	0.260416	0.257173	0.291836	0	0	0.270877	0.254353	0.293054	0
86	TRUE	Empty	AAEL003497-PA OS=Aedes aegypti GN=AAEL003497 PE=3 SV=1	Q17F78_AEDAE			AAEL003497	50 kDa		< 0.0001	-0.19	< 0.0001	-0.18	0.82	-0.01	unknown	16.66	16.71	16.72	16.8	16.83	16.8	16.8	16.69	16.53	16.64	16.6	16.54	16.68	16.55	16.57	16.67	16.5	0.243895	0.25794	0.257369	0.257851	0.280687	0.288031	0.292666	0.25338	0.257208	0.240247	0.249652	0.262796	0.260898	0.262817	0.289923	0.412047
444	TRUE	Empty	AAEL012400-PA OS=Aedes aegypti GN=AAEL012400 PE=4 SV=1	Q16M72_AEDAE			AAEL012400	34 kDa		< 0.0001	-0.2	0.00012	-0.18	0.82	-0.01	unknown	17.29	17.29	17.41	17.53	17.44	17.31	17.4	17.11	17.26	17.27	17.25	17.24	17.25	17.13	17.19	17.26	17.23	0	0	0	0	0	0	0	0	0	0	0	0	0	0	0	0
481	TRUE	Empty	AAEL002811-PA OS=Aedes aegypti GN=AAEL002811 PE=4 SV=1	Q17H33_AEDAE			AAEL002811	15 kDa		0.00014	-0.19	< 0.0001	-0.18	0.83	-0.01	unknown	15.96	15.86	15.97	15.99	16.03	16.13	16.1	15.81	15.96	15.91	15.91	15.6	15.78	15.82	16	15.52	16.02	0.292241	0.243339	0.263794	0.265862	0.302786	0.360093	0.246072	0.307789	0.25647	0.267329	0.285766	0.273544	0.278514	0.62239	0.265223	0.250523
580	TRUE	Empty	AAEL012099-PA OS=Aedes aegypti GN=AAEL012099 PE=4 SV=1	Q16N40_AEDAE			AAEL012099	103 kDa		0.00049	-0.34	< 0.0001	-0.4	0.83	0.06	unknown	15.4	15.34	15.55	15.51	15.56	15.59	15.8	14.99	15.49	15.14	14.99	15.35	15.24	15.4	15.22	15.23	15.22	0.375223	0	0.38888	0.535607	0.425815	0	0	0.431222	0.381977	0.696327	0	0	0.476826	0.454763	0.840245	0
766	TRUE	Empty	AAEL008852-PA (Fragment) OS=Aedes aegypti GN=AAEL008852 PE=4 SV=1	Q16XM0_AEDAE			AAEL008852	77 kDa		0.001	0.17	0.00021	0.22	0.83	-0.05	unknown	15.32	15.2	15.13	15.09	15.06	15.04	15.13	15.28	15.31	15.19	15.39	15.44	15.2	15.29	15.35	15.32	15.15	0.274244	0	0.296578	0.289962	0.304304	0	0	0.284384	0.270431	0.304993	0	0	0.269533	0.280088	0.301563	0
699	TRUE	Empty	AAEL011682-PA OS=Aedes aegypti GN=AAEL011682 PE=4 SV=1	Q16PB8_AEDAE			AAEL011682	93 kDa		0.001	0.12	0.001	0.11	0.83	0.01	unknown	15.72	15.68	15.64	15.68	15.58	15.51	15.63	15.69	15.69	15.68	15.8	15.73	15.66	15.72	15.75	15.84	15.72	0.267925	0.259295	0.411238	0.391346	0.312766	0.464139	0.491687	0.285025	0.268945	0.268106	0.271539	0.277422	0.293264	0.264153	0.296579	0.326835
895	TRUE	Empty	AAEL001909-PA OS=Aedes aegypti GN=AAEL001909 PE=4 SV=1	Q17JV7_AEDAE			AAEL001909	11 kDa		0.0033	0.17	0.00013	0.17	0.83	0	unknown	14.27	14.33	14.21	14.05	14.2	14.08	14.2	14.41	14.37	14.46	14.24	14.11	14.2	14.29	14.16	14.49	14.56	0.49715	0.312239	1.51	0.36063	0.273303	0.302086	0.3086	0.43143	0.272601	0.28636	0.388855	0.329816	0.279668	0.296209	0.367011	0.303464
395	TRUE	Empty	AAEL000146-PA OS=Aedes aegypti GN=AAEL000146 PE=4 SV=1	Q17Q51_AEDAE			AAEL000146	31 kDa		< 0.0001	0.25	0.00025	0.26	0.84	-0.01	unknown	15.38	15.3	15.27	15.16	15.13	15.13	15.13	15.3	15.43	15.44	15.47	15.47	15.35	15.45	15.32	15.66	15.41	0.255365	0	0.259923	0.249529	0.246003	0	0	0.318283	0.249507	0.266641	0	0	0.245652	0.250182	0.244263	0
1127	TRUE	Empty	AAEL008157-PA OS=Aedes aegypti GN=AAEL008157 PE=4 SV=1	Q16ZJ5_AEDAE			AAEL008157	45 kDa		0.015	0.17	0.0061	0.19	0.84	-0.02	unknown	16.4	16.35	16.43	16.3	16.27	16.18	16.2	16.43	16.27	16.45	16.66	16.56	16.51	16.39	16.45	16.64	16.31	0.274222	0	0.304538	0.320522	0.272214	0	0	0.32517	0.353377	0.338725	0	0	0.270954	0.293608	0.350753	0
140	TRUE	Empty	AAEL002418-PA OS=Aedes aegypti GN=AAEL002418 PE=4 SV=1	Q17I88_AEDAE			AAEL002418	16 kDa		< 0.0001	0.26	0.00099	0.27	0.85	-0.01	unknown	16.39	16.36	16.28	16.23	16.29	16.19	16.23	16.47	16.48	16.4	16.59	16.62	16.5	16.49	16.57	16.49	16.48	0	0	0	0	0	0	0	0	0	0	0	0	0	0	0	0
603	TRUE	Empty	AAEL011995-PA OS=Aedes aegypti GN=AAEL011995 PE=4 SV=1	Q16NF4_AEDAE			AAEL011995	32 kDa		0.00067	-0.15	0.001	-0.14	0.85	-0.01	unknown	16.37	16.42	16.57	16.36	16.46	16.36	16.48	16.27	16.31	16.26	16.29	16.4	16.36	16.32	16.3	16.23	16.25	0.296368	0.272614	0.299252	0.290854	0.268861	0.29155	0.305985	0.295785	0.299416	0.340277	0.326636	0.298168	0.348925	0.27371	0.348001	0.326747
748	TRUE	Empty	AAEL011363-PA OS=Aedes aegypti GN=TRAF6 PE=4 SV=2	Q16Q89_AEDAE			TRAF6	53 kDa		0.001	-0.13	0.0049	-0.14	0.85	0.02	unknown	16.98	16.91	17.13	17.17	17.18	17.07	17.06	16.98	16.91	16.85	17.1	17.08	17.06	16.95	16.97	17.06	16.91	0.272783	0.340546	0.300084	0.378592	0.293185	0.285117	0.264094	0.417475	0.374653	0.385116	0.296195	0.321953	0.302808	0.426254	0.667008	0.569662
1067	TRUE	Empty	AAEL005877-PA OS=Aedes aegypti GN=AAEL005877 PE=4 SV=1	Q178H4_AEDAE			AAEL005877	40 kDa		0.011	0.07	0.003	0.07	0.85	0	unknown	15.15	15.16	15.1	15.05	15.11	15.11	15.11	15.06	15.25	15.12	15.15	15.25	15.21	15.15	15.21	15.05	15.14	0.299399	0.298399	0.388149	0.429179	0.31025	0.315186	0.302143	0.460344	0.403363	0.349787	0.356496	0.344256	0.299809	0.463353	0.441455	0.515535
188	TRUE	Empty	AAEL012783-PA OS=Aedes aegypti GN=AAEL012783 PE=2 SV=1	Q16L31_AEDAE			AAEL012783	108 kDa	TRUE	< 0.0001	-0.16	< 0.0001	-0.17	0.86	0.01	unknown	16.06	16.08	16.12	16.08	16.27	16.1	16.42	16.12	16.13	15.86	15.83	16.16	16.07	15.74	16.26	16.1	16	0.256676	0.307523	0.310928	0.310291	0.312828	0.344362	0.309744	0.298113	0.285172	0.275306	0.290774	0.327792	0.285008	0.336216	0.388637	0.422495
574	TRUE	Empty	AAEL013966-PA OS=Aedes aegypti GN=AAEL013966 PE=4 SV=1	Q16HN4_AEDAE			AAEL013966	69 kDa		0.00044	0.13	0.00053	0.12	0.86	0.01	unknown	15.72	15.71	15.61	15.6	15.61	15.64	15.64	15.74	15.8	15.71	15.62	15.8	15.7	15.72	15.77	15.78	15.76	0	0.293821	0	0	0	0.340623	0.340867	0	0	0	0.302972	0.302722	0	0	0	0.383745
753	TRUE	Empty	AAEL000478-PA OS=Aedes aegypti GN=AAEL000478 PE=4 SV=1	Q17P42_AEDAE			AAEL000478	19 kDa		0.001	0.18	0.001	0.16	0.86	0.02	unknown	14.73	14.77	14.76	14.72	14.68	14.69	14.73	14.83	14.96	14.87	14.74	14.96	14.78	14.86	14.89	14.88	15.1	0	0.248432	0	0	0	0.246527	0.245639	0	0	0	0.258202	0.250029	0	0	0	0.271109
728	TRUE	Empty	Deoxyhypusine hydroxylase OS=Aedes aegypti GN=AAEL006129 PE=3 SV=1	Q177G8_AEDAE			AAEL006129	34 kDa		0.001	0.15	0.0017	0.14	0.86	0	unknown	17.06	17	16.95	16.84	16.95	16.93	16.92	16.98	17.16	17.05	16.96	17.1	17.03	17.02	17.03	17.09	17.16	0.278158	0.267929	0.313799	0.280271	0.248508	0.276947	0.271107	0.350925	0.296684	0.368504	0.291313	0.317314	0.262401	0.311839	0.330745	0.374752
793	TRUE	Empty	NADH dehydrogenase [ubiquinone] 1 alpha subcomplex subunit 12 OS=Aedes aegypti GN=AAEL001164 PE=3 SV=1	Q17M02_AEDAE			AAEL001164	17 kDa		0.0019	-0.13	0.002	-0.13	0.86	0	unknown	17.45	17.48	17.67	17.54	17.56	17.61	17.58	17.48	17.43	17.47	17.55	17.38	17.52	17.48	17.39	17.52	17.4	0.269287	0.244874	0.273034	0.310236	0.26958	0.252871	0.244228	0.337677	0.28688	0.260544	0.282524	0.26579	0.271087	0.316424	0.427496	0.256565
1018	TRUE	Empty	AAEL002135-PA OS=Aedes aegypti GN=AAEL002135 PE=4 SV=1	Q17J51_AEDAE			AAEL002135	27 kDa		0.0074	-0.14	0.011	-0.1	0.87	-0.04	unknown	16.19	16.11	16.36	16.03	16.19	16.08	16.18	16	16.15	15.97	16.16	16.07	16.05	15.97	16.02	16.13	16.06	0.287291	0.258507	0.326137	0.294485	0.301375	0.269854	0.262942	0.309122	0.368496	0.431225	0.273808	0.27694	0.271759	0.325375	0.479515	0.273879
2500.1	TRUE	Empty	AAEL013980-PB OS=Aedes aegypti GN=AaeL_AAEL013980 PE=4 SV=1	J9HGS4_AEDAE			AaeL_AAEL013980	12 kDa	TRUE	0.008	0.44	0.008	0.42	0.87	0.01	unknown	13.87	14.07	13.12	13.55	13.63	13.52	13.19	13.84	13.72	13.93	13.76	13.91	13.74	13.85	13.77	14.8	13.64	0.251938	0.251527	0.303764	0.246517	0.269612	0.328467	0.252444	0.258794	0.277046	0.271862	0.298747	0.25871	0.264136	0.266863	0.365427	0.408465
323	TRUE	Empty	AAEL013967-PA OS=Aedes aegypti GN=AAEL013967 PE=4 SV=1	Q16HN6_AEDAE			AAEL013967	63 kDa	TRUE	< 0.0001	0.17	< 0.0001	0.17	0.88	-0.01	unknown	15.47	15.51	15.39	15.35	15.4	15.39	15.18	15.46	15.57	15.56	15.56	15.47	15.6	15.56	15.46	15.51	15.42	0	0	0	0	0	0	0	0	0	0	0	0	0	0	0	0
555	TRUE	Empty	AAEL008317-PA OS=Aedes aegypti GN=AAEL008317 PE=4 SV=1	Q16Z54_AEDAE			AAEL008317	10 kDa		0.00038	0.27	0.00018	0.28	0.88	-0.01	unknown	16.64	16.56	16.5	16.51	16.45	16.22	16.3	16.71	16.81	16.5	16.6	17	16.63	16.76	16.65	16.91	16.64	0	0	0	0	0	0	0	0	0	0	0	0	0	0	0	0
727	TRUE	Empty	AAEL012306-PA OS=Aedes aegypti GN=AAEL012306 PE=4 SV=1	Q16MG4_AEDAE			AAEL012306	50 kDa		0.001	0.16	0.001	0.09	0.88	0.06	unknown	14.34	14.48	14.33	14.36	14.35	14.32	14.21	14.37	14.49	14.35	14.39	14.46	14.36	14.41	14.53	14.45	14.63	0	0	0	0	0	0	0	0	0	0	0	0	0	0	0	0
174	TRUE	Empty	AAEL000206-PA OS=Aedes aegypti GN=AAEL000206 PE=4 SV=1	Q17PZ0_AEDAE			AAEL000206	16 kDa		< 0.0001	-0.5	< 0.0001	-0.51	0.89	0.01	unknown	16.03	16.09	16.32	16.48	16.33	16.37	16.54	16	15.71	15.82	15.97	15.92	15.98	15.9	15.79	15.95	15.89	0.34785	0.288117	0.286015	0.306625	0.272973	0.286036	0.271381	0.333904	0.26756	0.335883	0.292926	0.307448	0.28057	0.31374	0.3352	0.535893
792	TRUE	Empty	AAEL004829-PA OS=Aedes aegypti GN=AAEL004829 PE=4 SV=1	Q0IFI1_AEDAE			AAEL004829	18 kDa		0.0018	-0.1	0.00058	-0.13	0.89	0.03	unknown	16.39	16.4	16.56	16.48	16.45	16.5	16.44	16.35	16.31	16.43	16.47	16.22	16.45	16.37	16.39	16.44	16.29	0.235957	0.2373	0.243029	0.278019	0.238264	0.244559	0.251236	0.394531	0.312812	0.352441	0.271788	0.280854	0.248136	0.325365	0.392591	0.32792
931	TRUE	Empty	AAEL004269-PA OS=Aedes aegypti GN=AAEL004269 PE=4 SV=1	Q17DD3_AEDAE			AAEL004269	22 kDa		0.004	0.12	0.003	0.13	0.89	-0.01	unknown	15.12	15.12	14.97	15.05	15.01	14.98	15.1	15.18	15.06	15.2	15.27	14.98	15.14	15.13	15.16	15.02	15.2	0	0	0	0	0	0	0	0	0	0	0	0	0	0	0	0
230	TRUE	Empty	AAEL011091-PA OS=Aedes aegypti GN=AAEL011091 PE=4 SV=1	Q16R16_AEDAE			AAEL011091	31 kDa		< 0.0001	0.18	0.00048	0.18	0.9	0	unknown	15.3	15.27	15.15	15.22	15.2	15.22	15.17	15.23	15.44	15.25	15.44	15.56	15.41	15.38	15.38	15.4	15.31	0.237648	0.247695	0.295584	0.268677	0.235977	0.281791	0.243022	0.277357	0.271526	0.251417	0.265502	0.249239	0.237505	0.33588	0.300253	0.251265
305	TRUE	Empty	AAEL012486-PA OS=Aedes aegypti GN=AAEL012486 PE=4 SV=1	Q16LX4_AEDAE (+1)			AAEL012486	47 kDa		< 0.0001	-0.82	< 0.0001	-0.69	0.9	-0.12	unknown	12.87	12.77	13.1	13.53	13.4	13.17	13.45	12.54	12.77	12.76	12.12	12.14	12.48	12.58	12.5	13.02	11.29	0	0	0	0	0	0	0	0	0	0	0	0	0	0	0	0
575	TRUE	Empty	AAEL011881-PA OS=Aedes aegypti GN=AAEL011881 PE=4 SV=1	Q16NR0_AEDAE			AAEL011881	43 kDa		0.00046	0.14	0.001	0.12	0.9	0.02	unknown	16.74	16.76	16.61	16.67	16.7	16.62	16.67	16.67	16.8	16.77	16.76	16.85	16.79	16.83	16.75	16.77	16.84	0	0.28478	0	0	0	0.351829	0.345972	0	0	0	0.535387	0.701997	0	0	0	1.0679
662	TRUE	Empty	NADH dehydrogenase [ubiquinone] 1 alpha subcomplex subunit 10, mitochondrial OS=Aedes aegypti GN=AAEL012950 PE=2 SV=1	Q1HQV6_AEDAE			AAEL012950	47 kDa		0.001	-0.15	< 0.0001	-0.11	0.9	-0.03	unknown	16.93	16.91	16.99	16.99	16.97	17.04	16.97	16.89	16.83	16.89	16.97	16.82	16.97	16.9	16.78	16.83	16.72	0.298096	0	0.284023	0.310799	0.286432	0	0	0.268267	0.277858	0.273616	0	0	0.277316	0.299431	0.307974	0
384	TRUE	Empty	AAEL004930-PA OS=Aedes aegypti GN=AAEL004930 PE=4 SV=1	Q17BL7_AEDAE			AAEL004930	31 kDa		< 0.0001	-0.19	< 0.0001	-0.13	0.91	-0.06	unknown	16.88	16.91	17.04	16.96	17.01	16.94	16.98	16.83	16.69	16.88	16.95	16.87	16.95	16.83	16.74	16.74	16.65	0.239363	0.242344	0.283078	0.234129	0.357096	0.281613	0.251171	0.23458	0.245782	0.284078	0.266014	0.271589	0.241087	0.252122	0.309559	0.265326
866	TRUE	Empty	AAEL007297-PA OS=Aedes aegypti GN=AAEL007297 PE=3 SV=1	Q172T1_AEDAE			AAEL007297	52 kDa	TRUE	0.003	0.1	0.004	0.07	0.92	0.03	unknown	16.14	16.14	16.1	16.06	16.08	16.11	16.06	16.15	16.21	16.11	16.11	16.2	16.14	16.17	16.2	16.22	16.21	0	0	0	0	0	0	0	0	0	0	0	0	0	0	0	0
892	TRUE	Empty	UDP-glucuronosyltransferase OS=Aedes aegypti GN=AAEL002688 PE=3 SV=1	Q17HG0_AEDAE			AAEL002688	59 kDa		0.003	0.22	0.00076	0.28	0.92	-0.06	unknown	15.98	0	15.74	15.69	15.72	0	0	15.9	16.13	15.95	0	0	15.99	16.07	15.8	0	0	0.259016	0.264003	0.302856	0.282741	0.256638	0.271265	0.273007	0.295828	0.31026	0.29636	0.273346	0.29708	0.274322	0.323756	0.342121	0.347383
404	TRUE	Empty	AAEL001301-PA OS=Aedes aegypti GN=AAEL001301 PE=4 SV=1	Q17LL0_AEDAE			AAEL001301	33 kDa		< 0.0001	0.17	< 0.0001	0.15	0.93	0.02	unknown	17.54	17.63	17.5	17.17	17.61	17.42	17.55	17.59	17.66	17.65	17.56	17.58	17.53	17.67	17.6	17.73	17.67	0.251616	0.25299	0.299621	0.280314	0.263432	0.256611	0.269902	0.298887	0.284523	0.295156	0.274506	0.280059	0.263259	0.275234	0.280274	0.320674
749	TRUE	Empty	AAEL014729-PA (Fragment) OS=Aedes aegypti GN=AAEL014729 PE=4 SV=1	Q16FK2_AEDAE			AAEL014729	41 kDa		0.001	0.22	0.002	0.26	0.93	-0.04	unknown	16.21	16.12	16.07	16	15.9	15.97	16.04	16.19	16.24	16.18	16.32	16.27	16.04	16.19	16.35	16.2	16.27	0.243668	0.313529	0.253515	0.269396	0.256524	0.281004	0.271683	0.250748	0.261909	0.254735	0.318013	0.295937	0.256132	0.276273	0.303093	0.343201
418	TRUE	Empty	AAEL014889-PA (Fragment) OS=Aedes aegypti GN=AAEL014889 PE=2 SV=1	Q1HQI1_AEDAE			AAEL014889	20 kDa		< 0.0001	-0.12	0.00013	-0.12	0.94	0	unknown	15.69	15.71	15.79	15.73	15.77	15.78	15.75	15.65	15.62	15.66	15.72	15.58	15.68	15.66	15.64	15.69	15.56	0.27367	0.283993	0.309709	0.311493	0.262442	0.3948	0.311486	0.364958	0.299073	0.276342	0.322946	0.34074	0.261746	0.25398	0.29432	0.312544
245	TRUE	Empty	SUMO-conjugating enzyme OS=Aedes aegypti GN=AAEL009770 PE=2 SV=1	Q1HR94_AEDAE			AAEL009770	18 kDa		< 0.0001	-0.32	< 0.0001	-0.35	0.94	0.03	unknown	16.09	16.06	16.41	16.3	16.33	16.29	16.17	15.86	16.03	15.95	15.91	15.97	15.93	15.87	15.96	16.04	16.04	0	0	0	0	0	0	0	0	0	0	0	0	0	0	0	0
616	TRUE	Empty	AAEL009244-PA OS=Aedes aegypti GN=AAEL009244 PE=3 SV=1	Q16WF7_AEDAE			AAEL009244	29 kDa		0.00073	-0.22	0.001	-0.24	0.94	0.01	unknown	15.26	15.3	15.41	15.39	15.49	15.68	15.34	14.98	15.45	15.16	15.23	15.35	15.2	15.34	15.22	15.13	15.1	0.270343	0.299522	0.37734	0.313422	0.298343	0.306612	0.316775	0.335514	0.300477	0.285672	0.276516	0.271328	0.297371	0.375387	0.346828	0.319466
911	TRUE	Empty	AAEL002016-PA OS=Aedes aegypti GN=AAEL002016 PE=4 SV=1	Q17JG7_AEDAE			AAEL002016	79 kDa		0.004	0.08	0.013	0.13	0.94	-0.05	unknown	15.22	15.21	15.09	15.14	15.16	15.15	15.16	15.27	15.24	15.28	15.28	15.25	15.22	15.25	15.23	15.15	15.22	0.252212	0	0.26598	0.253528	0.248535	0	0	0.270339	0.267003	0.338127	0	0	0.266264	0.265184	0.264111	0
232	TRUE	Empty	AAEL011803-PA OS=Aedes aegypti GN=AAEL011803 PE=4 SV=1	Q16P12_AEDAE			AAEL011803	34 kDa		< 0.0001	-0.25	< 0.0001	-0.22	0.95	-0.02	unknown	15.66	15.61	15.74	16.01	15.67	15.81	15.64	15.57	15.4	15.56	15.71	15.51	15.41	15.62	15.58	15.4	15.63	0.263525	0.292561	0.287708	0.353805	0.274918	0.278883	0.294888	0.326147	0.321414	0.304558	0.307926	0.324556	0.307192	0.342455	0.471436	0.506079
124	TRUE	Empty	AAEL012614-PA OS=Aedes aegypti GN=AAEL012614 PE=4 SV=1	Q16LK8_AEDAE			AAEL012614	37 kDa	TRUE	< 0.0001	-0.24	< 0.0001	-0.23	0.95	-0.01	unknown	17.6	17.63	17.84	17.86	17.81	17.76	17.74	17.55	17.53	17.66	17.66	17.45	17.64	17.54	17.57	17.63	17.48	0.251674	0	0.259465	0.34241	0.249494	0	0	0.339299	0.252693	0.268506	0	0	0.249136	0.260651	0.323743	0
596.1	TRUE	Empty	AAEL014797-PA OS=Aedes aegypti GN=AAEL014797 PE=3 SV=1	Q16FF1_AEDAE			AAEL014797	47 kDa	TRUE	0.00058	-0.65	0.001	-0.46	0.95	-0.19	unknown	16.79	16.61	17.01	17.03	16.87	16.88	16.73	16.48	16.31	16.36	16.61	16.49	16.6	16.31	16.12	16	16.09	0.267859	0.32654	0.384348	0.459271	0.272468	0.293733	0.282245	0.449212	0.461123	0.407447	0.362514	0.355397	0.316167	0.464355	0.625609	0.515599
715	TRUE	Empty	AAEL012238-PA OS=Aedes aegypti GN=AAEL012238 PE=2 SV=1	Q1HQU6_AEDAE			AAEL012238	14 kDa		0.001	-0.19	0.005	-0.15	0.95	-0.04	unknown	15.91	15.89	16.03	15.91	16.03	15.96	16.05	15.88	15.8	15.8	15.88	15.86	15.86	15.78	15.77	15.89	15.71	0.257831	0.26114	0.300492	0.307677	0.265915	0.271084	0.271433	0.301969	0.324641	0.31083	0.297758	0.312525	0.284594	0.329878	0.335722	0.36284
148	TRUE	Empty	AAEL006425-PA OS=Aedes aegypti GN=AAEL006425 PE=3 SV=1	Q0IF85_AEDAE			AAEL006425	29 kDa		< 0.0001	0.48	< 0.0001	0.47	0.96	0.01	unknown	15.17	15.14	14.88	14.79	14.73	14.75	14.76	15.21	15.42	15.07	15.32	15.26	15.32	15.21	15.27	15.17	15.35	0	0.307592	0	0	0	0.357186	0.355668	0	0	0	0.281087	0.279963	0	0	0	0.359163
552	TRUE	Empty	AAEL005890-PA OS=Aedes aegypti GN=AAEL005890 PE=4 SV=1	Q178I5_AEDAE			AAEL005890	23 kDa		0.00037	-0.11	< 0.0001	-0.12	0.96	0	unknown	16.39	16.34	16.47	16.41	16.43	16.43	16.42	16.41	16.22	16.27	16.41	16.23	16.35	16.32	16.25	16.26	16.37	0.278585	0.263095	0.274801	0.265062	0.269587	0.262709	0.289127	0.839085	0.284724	0.284249	0.322547	0.269958	0.305172	0.267958	0.266606	0.327636
2355.1	TRUE	Empty	AAEL010588-PA (Fragment) OS=Aedes aegypti GN=AAEL010588 PE=4 SV=1	Q16SH0_AEDAE			AAEL010588	53 kDa	TRUE	0.008	0.39	0.008	0.39	0.96	0	unknown	19.02	18.88	18.63	18.9	18.76	18.69	18.59	19.09	19.05	19.21	19.07	19.06	19.01	19.12	19.18	19.03	19.15	0.263019	0.280201	0.290727	0.309485	0.266508	0.276238	0.262089	0.340436	0.307017	0.318277	0.29773	0.317207	0.276321	0.313569	0.341069	0.344245
1129	TRUE	Empty	AAEL013688-PA OS=Aedes aegypti GN=AAEL013688 PE=4 SV=1	Q16IG0_AEDAE (+1)			AAEL013688	45 kDa		0.015	0.08	0.003	0.09	0.96	-0.01	unknown	14.98	15.01	15.04	14.97	15.04	14.92	14.91	15.08	15.04	15.07	15.13	15.03	15.05	15.05	15.01	15.1	15.07	0.250992	0.281059	0.316529	0.354211	0.278011	0.278105	0.300124	0.395426	0.386507	0.299027	0.355807	0.333903	0.272462	0.421399	0.509049	0.44645
315	TRUE	Empty	AAEL010042-PA OS=Aedes aegypti GN=AAEL010042 PE=4 SV=1	Q16U28_AEDAE			AAEL010042	77 kDa		< 0.0001	0.17	< 0.0001	0.19	0.97	-0.03	unknown	15.54	15.47	15.42	15.4	15.38	15.36	15.48	15.58	15.62	15.57	15.64	15.63	15.59	15.63	15.56	15.55	15.59	0	0	0	0	0	0	0	0	0	0	0	0	0	0	0	0
456	TRUE	Empty	AAEL011391-PA OS=Aedes aegypti GN=AAEL011391 PE=4 SV=1	Q16Q53_AEDAE			AAEL011391	45 kDa	TRUE	0.00011	0.15	< 0.0001	0.18	0.97	-0.03	unknown	15.79	15.76	15.68	15.65	15.73	15.71	15.67	15.83	15.88	15.83	15.86	15.97	15.79	15.9	15.85	15.83	15.87	0.246189	0.247298	0.248703	0.250841	0.289559	0.256307	0.262728	0.277896	0.263749	0.256761	0.275352	0.265903	0.266166	0.26706	0.245057	0.283454
1205.2	TRUE	Empty	Catalase OS=Aedes aegypti GN=CAT1B PE=3 SV=1	Q16J86_AEDAE			CAT1B	57 kDa	TRUE	0.00038	0.2	0.002	0.18	0.97	0.03	unknown	14.89	14.97	14.85	14.75	14.86	14.85	14.81	14.93	15.17	14.98	14.88	15.09	15.03	14.89	15.1	15.08	15.09	0.269801	0.263787	0.343834	0.284466	0.257062	0.259668	0.267355	0.306687	0.280278	0.369659	0.249224	0.259081	0.326352	0.26433	0.351501	0.269119
206	TRUE	Empty	AAEL001232-PA OS=Aedes aegypti GN=AAEL001232 PE=3 SV=1	Q17LU1_AEDAE			AAEL001232	52 kDa		< 0.0001	0.16	< 0.0001	0.17	0.98	-0.01	unknown	15.99	16.02	15.69	16.12	15.83	15.84	15.96	16.01	16.21	16.04	16.19	15.87	15.94	16.06	16.14	16.02	16.15	0	0.234407	0	0	0	0.254571	0.246932	0	0	0	0.233197	0.235309	0	0	0	0.233197
977	TRUE	Empty	AAEL005772-PA OS=Aedes aegypti GN=AAEL005772 PE=2 SV=1	Q1HRL7_AEDAE			AAEL005772	16 kDa		0.005	0.31	0.0068	0.32	0.98	-0.01	unknown	16.21	16.19	15.26	16.01	15.68	16.01	16.02	16.04	16.56	16.37	16.07	16.36	16.02	16.54	16.6	16.07	16.26	0.269243	0.262923	0.317299	0.291861	0.280342	0.297956	0.278476	0.340224	0.325113	0.312423	0.299797	0.329052	0.277533	0.354917	0.376749	0.315839
1056	TRUE	Empty	AAEL013394-PA OS=Aedes aegypti GN=AAEL013394 PE=3 SV=1	Q16JB1_AEDAE			AAEL013394	27 kDa		0.01	0.12	0.012	0.12	0.98	0	unknown	15.96	15.87	15.67	15.88	15.78	15.9	15.88	15.96	15.97	15.92	15.97	15.9	15.88	16.01	16.01	15.93	15.9	0.248269	0.257881	0.24642	0.864993	0.395575	1.03961	0.245769	0.259921	0.246078	0.27631	0.422483	0.25686	0.869282	0.345635	0.712337	0.272325
1107	TRUE	Empty	AAEL007893-PA OS=Aedes aegypti GN=AAEL007893 PE=4 SV=1	Q170J0_AEDAE			AAEL007893	27 kDa	TRUE	0.014	-0.2	0.006	-0.17	0.98	-0.03	unknown	16.31	16.27	16.41	16.45	16.44	16.56	16.36	16.31	16.19	16.25	16.3	16.37	16.24	16.28	16.28	16.23	16.19	0.276954	0.277526	0.422642	0.416171	0.316353	0.262434	0.254633	0.339227	0.30475	0.334135	0.293825	0.298161	0.279618	0.271613	0.410963	0.293855
36	TRUE	Empty	AAEL009142-PA OS=Aedes aegypti GN=AAEL009142 PE=4 SV=1	Q16WP2_AEDAE			AAEL009142	88 kDa		< 0.0001	-0.28	< 0.0001	-0.29	0.99	0.01	unknown	16.64	16.72	16.85	16.8	16.92	16.81	16.93	16.56	16.59	16.6	16.54	16.6	16.6	16.61	16.54	16.57	16.59	0.251703	0.359218	0.298316	0.27707	0.250348	0.304334	0.328166	0.259776	0.270009	0.250647	0.289284	0.283858	0.308141	0.266975	0.311	0.404378
30	TRUE	Empty	AAEL009951-PA OS=Aedes aegypti GN=AAEL009951 PE=4 SV=1	Q16UC6_AEDAE			AAEL009951	38 kDa		< 0.0001	0.41	< 0.0001	0.45	0.99	-0.04	unknown	16.14	16.12	15.91	15.7	15.74	15.79	15.87	15.9	16.41	16.48	16.54	15.98	16.23	16.1	16.18	16.28	16.37	0.241654	0.353508	0.335927	0.242416	0.248664	0.38835	0.30349	0.281446	0.24792	0.244764	0.310474	0.366965	0.263028	0.312432	0.293872	0.354396
897	TRUE	Empty	AAEL004653-PA OS=Aedes aegypti GN=AAEL004653 PE=3 SV=1	Q17C74_AEDAE			AAEL004653	13 kDa		0.0037	0.1	0.001	0.1	0.99	0	unknown	15.75	15.77	15.67	15.65	15.67	15.66	15.7	15.83	15.72	15.76	15.78	15.76	15.79	15.78	15.75	15.73	15.8	0	0.249328	0	0	0	0.358234	0.749211	0	0	0	0.292199	0.67217	0	0	0	0.246645
980	TRUE	Empty	AAEL010458-PA (Fragment) OS=Aedes aegypti GN=AAEL010458 PE=4 SV=1	Q16SY4_AEDAE			AAEL010458	14 kDa		0.005	0.26	0.0056	0.38	0.99	-0.12	unknown	12.22	0	11.9	11.83	12.02	0	0	12.32	12.19	12.43	0	0	12.05	12.24	12.3	0	0	0.276162	0.307273	0.321511	0.334311	0.261459	0.275239	0.280819	0.377845	0.335452	0.348768	0.305255	0.334181	0.294801	0.353875	0.421606	0.437346
349	TRUE	Empty	AAEL009583-PA OS=Aedes aegypti GN=AAEL009583 PE=4 SV=1	Q16VF7_AEDAE			AAEL009583	247 kDa		< 0.0001	-0.11	< 0.0001	-0.11	1	0	unknown	16.23	16.16	16.34	16.23	16.29	16.23	16.32	16.19	16.11	16.19	16.24	16.2	16.19	16.16	16.24	16.21	16.07	0.256401	0.27072	0.294426	0.322074	0.274168	0.313716	0.307217	0.326392	0.330974	0.343005	0.402201	0.302798	0.291574	0.331682	0.378392	0.322456
236	TRUE	Empty	1-acyl-sn-glycerol-3-phosphate acyltransferase OS=Aedes aegypti GN=AAEL011898 PE=3 SV=1	Q16NQ5_AEDAE	Converts lysophosphatidic acid (LPA) into phosphatidic acid		AAEL011898	31 kDa		< 0.0001	-0.26	0.59	-0.03	< 0.0001	-0.23	unknown	15.87	15.81	16.04	15.83	16.12	15.93	16.07	15.96	15.94	16.04	15.9	16.01	15.93	15.68	15.67	15.7	15.71	0.265933	0.258253	0.318618	0.268276	0.281315	0.260037	0.267743	0.306185	0.268136	0.251479	0.264774	0.263208	0.318806	0.269749	0.28055	0.349521
149	TRUE	Empty	26S proteasome regulatory complex ATPase RPT4 OS=Aedes aegypti GN=AAEL004563 PE=2 SV=1	Q1HQM1_AEDAE	AAA-ATPase forming part of the 19S regulatory particle of the 26S proteasome, important for degradation of substrates in the ERAD (ER associated degradation) pathway. Mutating Rpt4 leads to defects in ERAD and sensitivity to ER stress.	Lipson et al., J Biol Chem 2008	AAEL004563	44 kDa		< 0.0001	0.15	0.042	0.07	< 0.0001	0.08	unknown	15.46	15.46	15.37	15.38	15.33	15.39	15.35	15.39	15.45	15.42	15.42	15.49	15.49	15.52	15.5	15.56	15.49	0.276778	0.317986	0.306208	0.300959	0.282671	0.297617	0.287226	0.334084	0.315273	0.295683	0.335603	0.408123	0.274378	0.315219	0.315024	0.394194
383	TRUE	Empty	AAEL000475-PA OS=Aedes aegypti GN=AAEL000475 PE=4 SV=1	Q17P30_AEDAE	Homology to Putative nuclear protein nap (Culex tarsalis)(E-value: 0.0 Score: 2,553 Ident.: 89.1%)		AAEL000475	65 kDa		< 0.0001	0.19	0.66	-0.01	< 0.0001	0.2	unknown	14.69	14.69	14.57	14.71	14.52	14.61	14.67	14.64	14.62	14.56	14.54	14.68	14.64	14.85	14.88	14.83	14.81	0	0	0	0	0	0	0	0	0	0	0	0	0	0	0	0
32	TRUE	Empty	AAEL001194-PA OS=Aedes aegypti GN=AAEL001194 PE=4 SV=1	Q17M16_AEDAE	Homology to Putative fatty acid synthase (Culex tarsalis)(E-value: 0.0 Score: 10,802 Ident.: 84.1%)		AAEL001194	265 kDa	TRUE	< 0.0001	0.14	0.032	-0.03	< 0.0001	0.16	unknown	16.09	16.08	16.1	15.99	16.07	15.97	16.12	16	16.12	15.95	15.97	16.07	16.15	16.1	16.24	16.21	16.24	0.259193	0.281192	0.24824	0.299817	0.306399	0.267002	0.298632	0.264542	0.298779	0.266747	0.305985	0.349244	0.286269	0.291413	0.298358	0.403853
204	TRUE	Empty	AAEL001216-PA OS=Aedes aegypti GN=AAEL001216 PE=2 SV=1	Q1HR75_AEDAE	Homology to Putative spliceosome rna helicase ddx39b (Culex tarsalis)(E-value: 0.0 Score: 2,162 Ident.: 98.8%)		AAEL001216	49 kDa		< 0.0001	0.16	0.56	0.01	< 0.0001	0.16	unknown	16.33	16.33	16.21	16.32	16.23	16.34	16.23	16.29	16.27	16.28	16.27	16.29	16.37	16.42	16.51	16.4	16.51	0.286286	0.304429	0.35394	0.272011	0.325704	0.273906	0.273492	0.269204	0.264801	0.29668	0.297476	0.287532	0.270763	0.26335	0.429268	0.316272
161	TRUE	Empty	AAEL001356-PA OS=Aedes aegypti GN=AAEL001356 PE=4 SV=1	Q17LH0_AEDAE	Homology to Putative serine/arginine-rich splicing factor 7-like protein (Aedes albopictus)(E-value: 3.3e-87 Score: 669 Ident.: 97.7%)		AAEL001356	16 kDa	TRUE	< 0.0001	0.16	0.87	0	< 0.0001	0.16	unknown	16.52	16.5	16.45	16.53	16.38	16.46	16.44	16.52	16.45	16.42	16.37	16.52	16.52	16.61	16.69	16.69	16.57	0.248207	0.273103	0.279437	0.271796	0.254264	0.300101	0.285432	0.310033	0.268949	0.279877	0.285059	0.274569	0.284524	0.281752	0.295295	0.32942
423	TRUE	Empty	AAEL001573-PA OS=Aedes aegypti GN=AAEL001573 PE=4 SV=1	Q17KV1_AEDAE	Homology to OCIA domain-containing protein 1 (Anopheles darlingi)(E-value: 5.5e-101 Score: 787 Ident.: 56.7%)		AAEL001573	30 kDa		< 0.0001	-0.13	0.96	0.04	< 0.0001	-0.17	unknown	16.25	16.2	16.29	16.23	16.23	16.26	16.28	16.28	16.2	16.35	16.39	16.24	16.17	16.12	16.11	16.11	16.1	0.298611	0	0.259694	0.299268	0.261037	0	0	0.262408	0.273192	0.309184	0	0	0.313587	0.340911	0.283576	0
251	TRUE	Empty	AAEL002804-PA OS=Aedes aegypti GN=AAEL002804 PE=4 SV=1	Q17H36_AEDAE	Homology to Putative dolichyl-diphosphooligosaccharide--protein glycosyltransferase subunit stt3b (Psorophora albipes)(E-value: 0.0 Score: 4,019 Ident.: 97.6%). Involved in protein N-glycosylation in ER which can prevent secreted proteins from aggregating.	Sato et al., Mol Cell 2012	AAEL002804	88 kDa	TRUE	< 0.0001	-0.29	0.015	0.08	< 0.0001	-0.37	unknown	16.69	16.64	16.84	16.6	16.76	16.75	16.76	16.88	16.8	16.82	16.8	16.84	16.61	16.46	16.36	16.46	16.36	0.254136	0.275637	0.307316	0.35512	0.262907	0.260207	0.264007	0.342132	0.340704	0.345118	0.298946	0.312346	0.296212	0.35318	0.392507	0.366389
217	TRUE	Empty	AAEL002841-PA OS=Aedes aegypti GN=AAEL002841 PE=4 SV=1	Q17H10_AEDAE	Homology to Putative 3-hydroxyacyl-coa dehydrogenase (Aedes albopictus)(E-value: 0.0 Score: 1,478 Ident.: 98.0%). Involved in oxidation of short chain fatty acids.		AAEL002841	33 kDa		< 0.0001	0.17	0.65	-0.01	< 0.0001	0.17	unknown	16.66	16.73	16.52	16.67	16.54	16.66	16.57	16.58	16.48	16.58	16.77	16.54	16.75	16.88	16.83	16.65	16.71	0.272091	0.280123	0.329601	0.386964	0.287502	0.311657	0.274079	0.344527	0.375225	0.365709	0.297142	0.341718	0.298166	0.375208	0.465809	0.34237
82	TRUE	Empty	AAEL002924-PA OS=Aedes aegypti GN=AAEL002924 PE=4 SV=1	Q17GP0_AEDAE	Homology to Putative conserved protein mo25 (Culex tarsalis)(E-value: 0.0 Score: 1,702 Ident.: 98.8%). Scaffold protein that binds and activates kinases.	Hao et al., J Struct Biol	AAEL002924	39 kDa		< 0.0001	-0.34	0.63	-0.01	< 0.0001	-0.33	unknown	16.58	16.56	16.86	16.52	16.73	16.71	16.73	16.77	16.64	16.79	16.73	16.66	16.57	16.32	16.17	16.45	16.4	0.279205	0.287442	0.313864	0.285836	0.266489	0.271683	0.268711	0.316122	0.29365	0.279662	0.273891	0.297071	0.262296	0.279822	0.279654	0.363922
450	TRUE	Empty	AAEL002936-PA OS=Aedes aegypti GN=AAEL002936 PE=4 SV=1	Q17GP4_AEDAE	Homology to Vesicle-associated membrane protein-associated protein (Aedes aegypti)(E-value: 0.0 Score: 1,451 Ident.: 99.7%). ER membrane protein, interacts with peroxisomes to help maintain ER-peroxisome contact sites and promote lipid exchange. Disrupting ER-peroxisome contact sites are important for sterol homeostasis.	Hu et al., J Cell Biol 2017	AAEL002936	31 kDa		< 0.0001	-0.18	0.087	0.06	< 0.0001	-0.24	unknown	15.68	15.66	15.8	15.6	15.8	15.78	15.73	15.83	15.83	15.8	15.74	15.83	15.64	15.51	15.41	15.62	15.58	0.269789	0.278518	0.31464	0.320068	0.262137	0.2918	0.310686	0.317665	0.32601	0.335626	0.339063	0.413141	0.286731	0.296617	0.365598	0.434944
167	TRUE	Empty	AAEL003303-PA OS=Aedes aegypti GN=AAEL003303 PE=4 SV=1	Q17FV1_AEDAE	Peptidylprolyl isomerase. Catalyses protein folding, upregulated during unfolded protein response.		AAEL003303	32 kDa		< 0.0001	0.31	0.34	0.03	< 0.0001	0.27	unknown	15.9	15.85	15.6	15.87	15.65	15.71	15.58	15.68	15.69	15.66	15.76	15.82	15.91	16.02	16.01	16	16.06	0	0.260531	0	0	0	0.266574	0.275999	0	0	0	0.26845	0.295109	0	0	0	0.279486
912.1	TRUE	Empty	AAEL003318-PA OS=Aedes aegypti GN=AAEL003318 PE=4 SV=1	Q17FR8_AEDAE	Homology to putative oligopeptide transporter in Aedes albopictus (E-value: 0.0 Score: 3,546 Ident.: 94.3%)		AAEL003318	81 kDa	TRUE	< 0.0001	-0.15	0.05	0.07	< 0.0001	-0.22	unknown	16.45	16.46	16.57	16.42	16.54	16.48	16.46	16.59	16.45	16.67	16.64	16.48	16.48	16.31	16.14	16.44	16.25	0.287185	0.266036	0.319202	0.380016	0.294569	0.272017	0.383576	0.266978	0.310441	0.334516	0.447773	0.416133	0.289405	0.389404	0.525216	0.540136
516.1	TRUE	Empty	AAEL003415-PA OS=Aedes aegypti GN=AAEL003415 PE=4 SV=1	Q17FG6_AEDAE	Homology to Putative nuclear envelope protein lamin intermediate filament superfamily (Aedes albopictus)(E-value: 0.0 Score: 2,681 Ident.: 95.3%)		AAEL003415	64 kDa	TRUE	< 0.0001	0.17	0.016	-0.06	< 0.0001	0.22	unknown	15.95	16	15.87	15.99	15.87	15.88	15.9	15.88	15.87	15.88	15.82	15.81	15.96	16.05	16.11	16.12	16.16	0.263978	0.278857	0.291188	0.343203	0.287172	0.287854	0.265379	0.354119	0.370024	0.345142	0.306134	0.299481	0.303241	0.352966	0.396893	0.404146
304	TRUE	Empty	AAEL003606-PA OS=Aedes aegypti GN=AAEL003606 PE=3 SV=1	Q17F22_AEDAE	Homology to Putative phosphoribosylamidoimidazole-succinocarboxamide synthase (Aedes albopictus)(E-value: 0.0 Score: 2,186 Ident.: 98.6%). Purine nucleotide biosynthesis		AAEL003606	47 kDa		< 0.0001	0.14	0.22	0.02	< 0.0001	0.12	unknown	17.04	17	17.02	16.97	16.91	16.96	17.01	16.98	16.98	17.01	17.02	16.96	17.06	17.09	17.18	17.11	17.13	0.289134	0.265007	0.362713	0.346335	0.356277	0.345579	0.375103	0.353405	0.318443	0.298081	0.29383	0.323438	0.359062	0.391453	0.3684	0.342896
223	TRUE	Empty	AAEL003658-PA OS=Aedes aegypti GN=AAEL003658 PE=4 SV=1	Q17EW2_AEDAE	Homology to Laminin subunit beta-1 (Culex quinquefasciatus)(E-value: 0.0 Score: 8,240 Ident.: 86.9%)		AAEL003658	198 kDa	TRUE	< 0.0001	0.1	0.12	-0.03	< 0.0001	0.13	unknown	16.13	16.12	16.05	16.17	16.04	16.08	16.09	16.09	16.02	16.08	16.08	16.02	16.07	16.2	16.29	16.18	16.21	0.265493	0.285028	0.327877	0.342579	0.27185	0.287775	0.284793	0.395637	0.342375	0.352895	0.2874	0.346968	0.276075	0.381796	0.482541	0.373812
198	TRUE	Empty	AAEL003750-PA OS=Aedes aegypti GN=AAEL003750 PE=4 SV=1	Q0IG01_AEDAE	Homology to Putative nucleoplasmin (Aedes albopictus). Histone chaperone.		AAEL003750	19 kDa		< 0.0001	0.26	0.3	-0.04	< 0.0001	0.3	unknown	16.36	16.36	16.23	16.43	16.28	16.34	16.19	16.21	16.25	16.29	16.29	16.25	16.54	16.53	16.59	16.53	16.62	0.279637	0.268349	0.289817	0.334107	0.297087	0.268048	0.250896	0.302847	0.30326	0.34265	0.344963	0.340781	0.282131	0.279573	0.307039	0.514223
332	TRUE	Empty	AAEL003949-PA OS=Aedes aegypti GN=AAEL003949 PE=4 SV=1	Q17E26_AEDAE			AAEL003949	71 kDa		< 0.0001	0.19	0.34	-0.03	< 0.0001	0.22	unknown	15.12	15.11	15.11	15.13	15.03	14.99	15.03	15.03	15.01	15.06	14.99	15.04	15.14	15.24	15.31	15.25	15.3	0.260622	0.29263	0.28821	0.252211	0.292058	0.302873	0.258564	0.300697	0.299345	0.272628	0.299801	0.266623	0.288234	0.262936	0.285605	0.300299
229	TRUE	Empty	AAEL003970-PA (Fragment) OS=Aedes aegypti GN=AAEL003970 PE=4 SV=1	Q17E30_AEDAE	Homology to Putative amino acid transporter (Culex tarsalis)(E-value: 0.0 Score: 2,070 Ident.: 90.1%)		AAEL003970	48 kDa		< 0.0001	-0.29	0.036	0.1	< 0.0001	-0.39	unknown	16.46	16.41	16.58	16.33	16.45	16.61	16.45	16.62	16.47	16.58	16.57	16.68	16.52	16.07	16.04	16.2	16.06	0.257337	0	0.248342	0.288775	0.262127	0	0	0.285257	0.255252	0.263521	0	0	0.287496	0.283908	0.288232	0
67	TRUE	Empty	AAEL004118-PA OS=Aedes aegypti GN=AAEL004118 PE=4 SV=1	Q17DM9_AEDAE			AAEL004118	36 kDa	TRUE	< 0.0001	0.31	0.34	0.11	< 0.0001	0.21	unknown	16.59	16.58	16.38	16.46	16.38	16.51	16.4	16.45	16.55	16.6	16.54	16.5	16.68	16.72	16.73	16.81	16.78	0.249882	0.250988	0.28383	0.302225	0.250671	0.363499	0.34521	0.552642	0.331703	0.32997	0.377791	0.326978	0.262592	0.30918	0.319202	0.355443
394	TRUE	Empty	AAEL004178-PB OS=Aedes aegypti GN=AAEL004178 PE=3 SV=1	Q0IFT8_AEDAE (+1)	Homology to Putative phosphoribosylpyrophosphate synthetase-associated protein (Aedes albopictus)(E-value: 0.0 Score: 1,782 Ident.: 99.4%)		AAEL004178	39 kDa		< 0.0001	0.17	0.32	0	< 0.0001	0.17	unknown	16.87	16.84	16.81	16.81	16.77	16.8	16.79	16.73	16.77	16.83	16.88	16.79	16.96	16.97	16.96	17	16.98	0.256719	0.292671	0.290138	0.31441	0.263145	0.273384	0.288003	0.33579	0.310346	0.298492	0.298864	0.292968	0.274709	0.327397	0.393327	0.36405
169	TRUE	Empty	AAEL004455-PA OS=Aedes aegypti GN=AAEL004455 PE=4 SV=1	Q17CR8_AEDAE	Homology to Putative ribosome production factor 2 (Corethrella appendiculata)(E-value: 6e-151 Score: 1,130 Ident.: 70.2%)		AAEL004455	38 kDa		< 0.0001	0.25	0.51	-0.04	< 0.0001	0.29	unknown	15.56	15.6	15.47	15.64	15.42	15.41	15.49	15.44	15.47	15.46	15.51	15.41	15.61	15.75	15.83	15.78	15.93	0.277844	0.257987	0.308035	0.271731	0.314765	0.299178	0.262237	0.274155	0.330863	0.286582	0.32381	0.346431	0.284628	0.269578	0.31066	0.341875
153	TRUE	Empty	AAEL004511-PA OS=Aedes aegypti GN=AAEL004511 PE=4 SV=1	Q17CL7_AEDAE			AAEL004511	24 kDa		< 0.0001	0.23	0.073	0.05	< 0.0001	0.18	unknown	15.81	15.86	15.76	15.82	15.77	15.7	15.84	15.86	15.84	15.83	15.71	15.85	15.97	15.99	15.99	16.18	16.05	0.269903	0.282404	0.327668	0.336487	0.294269	0.272509	0.26389	0.327009	0.331305	0.307769	0.272615	0.295171	0.284953	0.379646	0.380108	0.33276
176	TRUE	Empty	AAEL004859-PA (Fragment) OS=Aedes aegypti GN=AAEL004859 PE=4 SV=1	Q0IFJ1_AEDAE	Homology to Dosage compensation regulator maleless (Anopheles darlingi)(E-value: 0.0 Score: 2,154 Ident.: 61.5%). Part of the male specific lethal dosage compensation complex. Mutations disrupt dosage compensation in drosophila	Cugusi et al., Mol Cell Proteomics 2015	AAEL004859	125 kDa		< 0.0001	0.14	0.67	0.01	< 0.0001	0.13	unknown	16	16.06	16.01	16.04	15.95	15.99	15.93	15.94	16	16	15.97	16.03	16.04	16.11	16.21	16.12	16.11	0.251294	0.341654	0.319991	0.339377	0.249446	0.274428	0.279426	0.542234	0.340959	0.352709	0.360873	0.421333	0.271361	0.393122	0.578989	0.595262
200	TRUE	Empty	AAEL004873-PA OS=Aedes aegypti GN=AAEL004873 PE=2 SV=1	Q1HR29_AEDAE	Homology to Putative gamma-interferon inducible lysosomal thiol reductase-like protein (Aedes albopictus)(E-value: 2e-163 Score: 1,194 Ident.: 93.7%). Help to maintain optimal activity of lysosomal cysteine proteases probably by catalysing reduction.	Balce et al., J Biol Chem 2014	AAEL004873	26 kDa	TRUE	< 0.0001	0.23	0.97	-0.02	< 0.0001	0.25	unknown	16.95	17.02	16.83	16.97	16.85	16.92	16.87	16.93	16.87	16.86	16.84	16.81	17.06	17.09	17.16	17.12	17.2	0.27944	0.276937	0.28615	0.328502	0.255825	0.305874	0.261703	0.287061	0.316134	0.301502	0.266262	0.277683	0.258387	0.315707	0.381753	0.259783
433	TRUE	Empty	AAEL005187-PA OS=Aedes aegypti GN=AAEL005187 PE=4 SV=1	Q17AS8_AEDAE	Homology to LANB2 (Anopheles gambiae)(E-value: 0.0 Score: 7,217 Ident.: 79.1%)		AAEL005187	180 kDa	TRUE	< 0.0001	0.08	0.044	-0.02	< 0.0001	0.11	unknown	15.66	15.67	15.61	15.72	15.6	15.63	15.62	15.65	15.57	15.61	15.66	15.54	15.62	15.72	15.8	15.72	15.76	0	0	0	0	0	0	0	0	0	0	0	0	0	0	0	0
239	TRUE	Empty	AAEL005401-PB OS=Aedes aegypti GN=AAEL005401 PE=4 SV=1	Q17A29_AEDAE (+1)	Homology to Putative cellular repressor of transcription (Aedes albopictus)(E-value: 1.8e-162 Score: 1,200 Ident.: 84.6%)		AAEL005401	31 kDa		< 0.0001	0.24	0.31	0.06	< 0.0001	0.17	unknown	16.82	16.84	16.62	16.66	16.89	16.61	16.83	16.79	16.87	16.7	16.69	16.94	16.93	16.88	17.12	16.91	17.01	0.251491	0.268344	0.252867	0.286251	0.255843	0.290488	0.284843	0.314713	0.276225	0.318133	0.328445	0.308857	0.288169	0.319261	0.331498	0.353723
406	TRUE	Empty	AAEL005457-PA OS=Aedes aegypti GN=AAEL005457 PE=4 SV=1	Q179Z6_AEDAE	Homology to Putative tumor suppressor candidate 3 (Aedes albopictus)(E-value: 0.0 Score: 1,695 Ident.: 99.1%)		AAEL005457	37 kDa		< 0.0001	-0.12	0.78	-0.01	< 0.0001	-0.1	unknown	16.87	16.87	17.02	16.89	16.94	16.91	16.91	16.92	16.91	16.93	16.93	16.95	16.84	16.82	16.81	16.82	16.82	0.269368	0.249133	0.437248	0.385839	0.272646	0.298813	0.243726	0.286771	0.38727	0.354857	0.253625	0.302551	0.272387	0.271738	0.294152	0.392251
104	TRUE	Empty	AAEL005477-PA OS=Aedes aegypti GN=AAEL005477 PE=4 SV=1	Q179X9_AEDAE	Homology to Amidase (Culex quinquefasciatus)(E-value: 0.0 Score: 2,481 Ident.: 86.6%)		AAEL005477	63 kDa		< 0.0001	-0.24	0.37	0.03	< 0.0001	-0.28	unknown	16.32	16.29	16.42	16.25	16.45	16.38	16.39	16.41	16.44	16.43	16.37	16.45	16.22	16.17	16.11	16.13	16.09	0.264294	0.296313	0.331815	0.284228	0.309122	0.355475	0.28631	0.358104	0.307321	0.328485	0.314189	0.289261	0.320798	0.345193	0.361235	0.363539
387	TRUE	Empty	AAEL005744-PA OS=Aedes aegypti GN=AAEL005744 PE=3 SV=1	Q178X5_AEDAE	Homology to Putative atp-dependent rna helicase (Aedes albopictus)(E-value: 0.0 Score: 2,979 Ident.: 95.4%)		AAEL005744	68 kDa		< 0.0001	0.11	0.7	-0.02	< 0.0001	0.13	unknown	16.72	16.76	16.72	16.76	16.65	16.72	16.64	16.71	16.66	16.67	16.63	16.7	16.72	16.78	16.82	16.82	16.91	0.270064	0.266725	0.379718	0.464051	0.273646	0.328484	0.336385	0.466333	0.408776	0.431376	0.378198	0.389781	0.355368	0.402574	0.525669	0.707516
172	TRUE	Empty	AAEL005879-PA OS=Aedes aegypti GN=AAEL005879 PE=4 SV=1	Q178I1_AEDAE	Homology to Putative alpha-catenin (Aedes albopictus)(E-value: 0.0 Score: 4,829 Ident.: 99.0%)		AAEL005879	107 kDa		< 0.0001	0.11	0.7	0	< 0.0001	0.11	unknown	16.49	16.46	16.37	16.51	16.43	16.44	16.39	16.38	16.41	16.42	16.46	16.47	16.5	16.6	16.55	16.49	16.56	0.272506	0.256358	0.307103	0.378374	0.261071	0.305149	0.290118	0.410415	0.328157	0.349376	0.279734	0.255408	0.33854	0.375893	0.343746	0.300882
294	TRUE	Empty	AAEL006196-PA OS=Aedes aegypti GN=AAEL006196 PE=4 SV=1	Q177B1_AEDAE	Homology to Putative hemomucin (Aedes aegypti)(E-value: 0.0 Score: 3,151 Ident.: 97.9%). Surface glycoprotein.		AAEL006196	67 kDa	TRUE	< 0.0001	-0.21	0.36	0.02	< 0.0001	-0.23	unknown	17.2	17.18	17.35	17.16	17.3	17.29	17.29	17.29	17.31	17.28	17.33	17.27	17.18	17.08	17	17.01	16.98	0.263531	0	0.294301	0.301447	0.31505	0	0	0.279963	0.263051	0.2763	0	0	0.295843	0.283024	0.279739	0
156	TRUE	Empty	AAEL006222-PA OS=Aedes aegypti GN=AAEL006222 PE=4 SV=1	Q176Z3_AEDAE	putative talin. Links cytoskeleton to cell adhesion proteins.		AAEL006222	297 kDa	TRUE	< 0.0001	0.07	0.25	-0.01	< 0.0001	0.08	unknown	15.92	15.94	15.88	15.95	15.89	15.87	15.9	15.9	15.87	15.91	15.9	15.88	15.93	15.97	16	15.97	16.02	0.263228	0.253488	0.257368	0.276471	0.276745	0.241511	0.2545	0.278614	0.284728	0.28991	0.302392	0.325457	0.269994	0.280601	0.346693	0.358833
228	TRUE	Empty	AAEL006224-PA OS=Aedes aegypti GN=AAEL006224 PE=4 SV=1	Q176Z2_AEDAE	Homology to Dehydrogenase/reductase SDR family member 4 (Culex quinquefasciatus)(E-value: 2.9e-148 Score: 1,101 Ident.: 85.2%)		AAEL006224	29 kDa		< 0.0001	0.14	0.59	0.02	< 0.0001	0.12	unknown	17.19	17.18	17.12	17.11	17.08	17.19	17.1	17.13	17.18	17.19	17.12	17.08	17.19	17.28	17.29	17.29	17.28	0.247885	0.288964	0.304949	0.260788	0.276849	0.334888	0.27903	0.292238	0.268194	0.286204	0.265794	0.298229	0.266771	0.291373	0.307114	0.290046
233	TRUE	Empty	AAEL006751-PA OS=Aedes aegypti GN=AAEL006751 PE=4 SV=1	Q174Z2_AEDAE	Homology to Putative rhogap domain-containing proteinprotein kin (Aedes albopictus)(E-value: 4e-172 Score: 1,331 Ident.: 46.7%)		AAEL006751	72 kDa	TRUE	< 0.0001	0.1	0.34	0.03	< 0.0001	0.07	unknown	16.12	16.1	16.08	16.17	16.06	16.07	16.06	16.12	16.13	16.08	16.08	16.13	16.1	16.14	16.23	16.23	16.24	0.276288	0.300291	0.343052	0.3048	0.28729	0.319576	0.314421	0.311759	0.281703	0.311839	0.29567	0.3241	0.276127	0.300556	0.27636	0.359932
226.5	TRUE	Empty	AAEL006798-PA OS=Aedes aegypti GN=CYP9J10 PE=3 SV=2	Q174T0_AEDAE	Cytochrome P450		CYP9J10	63 kDa	TRUE	< 0.0001	-0.28	0.48	-0.03	< 0.0001	-0.25	unknown	16.2	16.14	16.3	16.08	16.33	16.31	16.35	16.25	16.24	16.21	16.18	16.31	15.96	16	15.87	16.09	16.06	0.268126	0.276512	0.265684	0.275439	0.263604	0.323161	0.284827	0.288584	0.287963	0.298265	0.293794	0.349482	0.292754	0.300079	0.31239	0.387781
105	TRUE	Empty	AAEL007023-PA OS=Aedes aegypti GN=AAEL007023 PE=4 SV=1	Q173X5_AEDAE	Homology to Peroxisomal multifunctional enzyme type 2 (Culex quinquefasciatus)(E-value: 0.0 Score: 3,358 Ident.: 90.1%)		AAEL007023	78 kDa		< 0.0001	0.15	0.016	0.04	< 0.0001	0.11	unknown	16.95	16.96	16.88	16.88	16.87	16.93	16.91	16.82	17.05	16.91	16.88	17.03	17.08	17.02	17.05	17	17.04	0.267543	0.273379	0.261317	0.360678	0.283834	0.284498	0.290508	0.24135	0.253208	0.424164	0.344874	0.375755	0.283617	0.292779	0.753463	0.804227
83	TRUE	Empty	AAEL007042-PC OS=Aedes aegypti GN=AAEL007042 PE=4 SV=1	Q173N8_AEDAE (+1)	Homology to Putative k-similarity type rna binding protein (Aedes albopictus)(E-value: 0.0 Score: 3,546 Ident.: 95.2%)		AAEL007042	75 kDa		< 0.0001	0.18	0.83	0.01	< 0.0001	0.17	unknown	16.36	16.37	16.23	16.28	16.31	16.25	16.21	16.24	16.31	16.24	16.25	16.29	16.37	16.41	16.51	16.47	16.51	0.266825	0.278404	0.403247	0.584802	0.462331	0.567072	0.397198	0.438556	0.306748	0.382417	0.356024	0.345442	0.36571	0.407494	0.481165	0.398929
195	TRUE	Empty	AAEL007054-PA OS=Aedes aegypti GN=AAEL007054 PE=4 SV=1	Q173P6_AEDAE	Homology to Putative nadh dehydrogenase ubiquinone (Aedes albopictus)(E-value: 8.7e-73 Score: 569 Ident.: 95.4%)		AAEL007054	12 kDa		< 0.0001	-0.3	0.82	-0.01	< 0.0001	-0.29	unknown	16.56	16.49	16.85	16.57	16.69	16.76	16.69	16.72	16.68	16.69	16.75	16.68	16.58	16.43	16.37	16.45	16.19	0.243108	0.306684	0.243123	0.235401	0.233746	0.332905	0.329949	0.262127	0.248317	0.234368	0.335905	0.489841	0.235664	0.23764	0.231967	0.305197
252	TRUE	Empty	AAEL007201-PA (Fragment) OS=Aedes aegypti GN=AAEL007201 PE=4 SV=1	Q173A7_AEDAE	Homology to putative puromycin sensitive aminopeptidease in Aedes aegypti (E-value: 0.0 Score: 5,180 Ident.: 97.5%). Promotes clearance of aggregated peptides or proteins by autophagy	Menzies et al., Human Mol Genet 2010	AAEL007201	114 kDa	TRUE	< 0.0001	-0.17	0.025	0.04	< 0.0001	-0.22	unknown	15.59	15.57	15.71	15.47	15.67	15.68	15.66	15.65	15.63	15.72	15.72	15.69	15.66	15.44	15.38	15.39	15.37	0.27659	0.278397	0.353421	0.344888	0.271395	0.301252	0.293506	0.349168	0.358341	0.32923	0.281906	0.312107	0.289221	0.358593	0.377924	0.385488
298	TRUE	Empty	AAEL007366-PA OS=Aedes aegypti GN=AAEL007366 PE=4 SV=1	Q172H7_AEDAE	Homology to Putative microtubule associated complex (Aedes albopictus)(E-value: 1.2e-111 Score: 840 Ident.: 91.1%)		AAEL007366	20 kDa		< 0.0001	0.27	0.34	0.06	< 0.0001	0.21	unknown	17.09	17.19	16.87	17.03	16.93	16.94	17	17.01	17.02	17.06	17.03	16.95	17.17	17.18	17.11	17.33	17.34	0.287638	0.264531	0.338256	0.279463	0.284086	0.34794	0.297066	0.304067	0.320476	0.282126	0.328641	0.321545	0.31494	0.308883	0.327381	0.379116
128	TRUE	Empty	AAEL008134-PA OS=Aedes aegypti GN=AAEL008134 PE=4 SV=1	Q16ZP7_AEDAE	Homology to Abc transporter (Culex quinquefasciatus) (E-value: 0.0 Score: 3,751 Ident.: 85.3%)		AAEL008134	97 kDa	TRUE	< 0.0001	-0.23	0.067	-0.09	< 0.0001	-0.14	unknown	15.8	15.76	15.93	15.92	15.91	15.83	15.92	15.9	15.72	15.79	15.83	15.85	15.73	15.72	15.65	15.67	15.57	0.261597	0.275083	0.304856	0.314312	0.262186	0.333247	0.285936	0.309415	0.291605	0.265745	0.322562	0.304154	0.266871	0.297522	0.303293	0.324154
531.1	TRUE	Empty	AAEL008163-PA OS=Aedes aegypti GN=AAEL008163 PE=4 SV=1	Q16ZL8_AEDAE	Homology to Aminopeptidase N (Culex quinquefasciatus)(E-value: 0.0 Score: 3,063 Ident.: 62.9%)		AAEL008163	106 kDa	TRUE	< 0.0001	-0.27	0.45	0.02	< 0.0001	-0.29	unknown	15.98	15.88	16.04	15.9	16.08	15.93	16.18	16.06	16.01	16.02	16.05	16.09	15.86	15.81	15.65	15.85	15.59	0.287856	0.26316	0.336096	0.329981	0.281581	0.26622	0.257887	0.359946	0.284714	0.324689	0.306499	0.337862	0.283967	0.352643	0.394828	0.338534
375	TRUE	Empty	AAEL008232-PA OS=Aedes aegypti GN=AAEL008232 PE=3 SV=1	Q16ZD3_AEDAE (+1)	Homology to Putative permease of the major facilitator superfamily (Aedes albopictus)(E-value: 0.0 Score: 2,400 Ident.: 95.7%)		AAEL008232	57 kDa		< 0.0001	-0.33	0.19	0.07	< 0.0001	-0.41	unknown	17.24	17.26	17.5	17.31	17.37	17.32	17.37	17.57	17.25	17.55	17.53	17.28	17.28	17.03	16.9	16.96	16.94	0.265598	0.275405	0.283195	0.29992	0.271068	0.275399	0.279875	0.307654	0.283396	0.281113	0.292032	0.298266	0.266443	0.293989	0.288647	0.352581
147	TRUE	Empty	AAEL008575-PA OS=Aedes aegypti GN=AAEL008575 PE=4 SV=1	Q16YE0_AEDAE	Homology to Putative microtubule associated complex (Aedes albopictus)(E-value: 0.0 Score: 2,415 Ident.: 95.4%)		AAEL008575	53 kDa		< 0.0001	0.27	0.78	0.02	< 0.0001	0.25	unknown	15.56	15.61	15.41	15.56	15.46	15.55	15.48	15.41	15.58	15.52	15.47	15.57	15.64	15.76	15.88	15.74	15.79	0.250751	0.278645	0.281688	0.309395	0.259005	0.299307	0.290628	0.394106	0.289723	0.294757	0.281145	0.330005	0.275019	0.338489	0.427646	0.374786
291	TRUE	Empty	AAEL008594-PA OS=Aedes aegypti GN=AAEL008594 PE=4 SV=1	Q16YB4_AEDAE	Homology to Putative mannose-p-dolichol utilization defect 1 protein (Aedes albopictus)(E-value: 2.1e-161 Score: 1,184 Ident.: 92.2%). ER protein required for protein glycosylation.		AAEL008594	28 kDa		< 0.0001	-0.49	0.33	-0.06	< 0.0001	-0.42	unknown	15.46	15.56	15.68	15.26	15.72	15.51	15.66	15.65	15.68	15.4	15.39	15.5	15.28	15.13	15.05	14.78	15.14	0.2599	0.262654	0.353309	0.299792	0.285593	0.332318	0.584453	0.304046	0.344649	0.261205	0.376635	0.325896	0.260931	0.322813	0.354238	0.386964
310	TRUE	Empty	AAEL008609-PA OS=Aedes aegypti GN=AAEL008609 PE=3 SV=1	Q16YB9_AEDAE	Homology to Carboxypeptidase A (Aedes aegypti)(E-value: 0.0 Score: 2,191 Ident.: 99.3%)		AAEL008609	51 kDa		< 0.0001	0.32	0.98	0.01	< 0.0001	0.31	unknown	15.35	15.45	15.18	15.35	15.16	15.17	15.27	15.17	15.32	15.2	15.22	15.26	15.48	15.67	15.54	15.41	15.65	0.266525	0.254869	0.291376	0.291506	0.274022	0.270383	0.283761	0.289011	0.279511	0.277924	0.289018	0.285484	0.270934	0.290352	0.292208	0.297631
74	TRUE	Empty	AAEL008773-PA OS=Aedes aegypti GN=AAEL008773 PE=4 SV=1	Q16XT3_AEDAE	Homology to Laminin subunit alpha (Culex quinquefasciatus)(E-value: 0.0 Score: 17,624 Ident.: 85.8%)		AAEL008773	412 kDa		< 0.0001	0.09	0.91	-0.03	< 0.0001	0.12	unknown	15.69	15.67	15.6	15.74	15.64	15.66	15.67	15.68	15.61	15.65	15.67	15.61	15.66	15.78	15.84	15.73	15.77	0.250895	0.273779	0.330797	0.327286	0.270305	0.290282	0.251086	0.391455	0.320032	0.338947	0.29221	0.280868	0.281954	0.350367	0.398975	0.344124
262	TRUE	Empty	AAEL008862-PA OS=Aedes aegypti GN=AAEL008862 PE=4 SV=1	Q16XJ0_AEDAE	Homology to Putative zn2+-dependent endopeptidase insulinase superfamily protein in Corethrella appendiculata (E-value: 0.0 Score: 3,639 Ident.: 66.4%)		AAEL008862	113 kDa	TRUE	< 0.0001	-0.12	0.19	-0.02	< 0.0001	-0.1	unknown	16.73	16.7	16.81	16.73	16.8	16.77	16.71	16.71	16.74	16.72	16.76	16.8	16.63	16.68	16.71	16.67	16.56	0.256437	0.302614	0.288683	0.286448	0.251836	0.286398	0.282872	0.307274	0.282206	0.322681	0.284392	0.293344	0.25208	0.291526	0.32577	0.349121
2071.1	TRUE	Empty	AAEL008958-PA OS=Aedes aegypti GN=FoxK1 PE=2 SV=1	Q16X93_AEDAE	FoxK1, transcription factor		FoxK1	73 kDa	TRUE	< 0.0001	0.25	0.72	-0.01	< 0.0001	0.26	unknown	14.26	14.25	14.02	14.25	14.09	14.11	14.04	13.98	14.05	14.13	14.17	14.17	14.33	14.31	14.41	14.37	14.4	0.248867	0.284278	0.279091	0.287479	0.268376	0.297323	0.290483	0.286794	0.30082	0.266448	0.276276	0.315304	0.255739	0.279864	0.322861	0.312418
65	TRUE	Empty	AAEL009129-PA OS=Aedes aegypti GN=CYP6Z9 PE=3 SV=1	Q16WQ3_AEDAE	Cytochrome P450		CYP6Z9	56 kDa	TRUE	< 0.0001	-0.38	0.016	-0.1	< 0.0001	-0.28	unknown	16.8	16.76	17.06	16.91	16.96	16.96	16.95	16.95	16.72	16.88	16.91	16.86	16.65	16.68	16.58	16.48	16.46	0.247168	0.258205	0.323244	0.287892	0.271859	0.254835	0.260145	0.300721	0.285163	0.276394	0.300776	0.307848	0.270173	0.289066	0.315865	0.349052
224	TRUE	Empty	AAEL009414-PA OS=Aedes aegypti GN=AAEL009414 PE=4 SV=1	Q16VZ4_AEDAE	Homology to Putative nadh:ubiquinone oxidoreductase ndufa9/39kda subunit (Aedes albopictus)(E-value: 0.0 Score: 2,094 Ident.: 97.3%)		AAEL009414	46 kDa		< 0.0001	-0.21	0.14	-0.07	< 0.0001	-0.13	unknown	17.01	17.04	17.17	17.12	17.16	17.19	17.16	17.1	17.02	17.16	17.22	17.02	17.09	17.05	16.9	16.94	16.86	0.292078	0.300312	0.319156	0.329636	0.293292	0.318549	0.37787	0.388551	0.379182	0.343357	0.336142	0.350277	0.289543	0.366945	0.444358	0.346982
116	TRUE	Empty	AAEL009432-PA OS=Aedes aegypti GN=SCRBQ3 PE=3 SV=2	Q16VV1_AEDAE	SCRBQ3, transmembrane scavengor receptor, may have role in immunity and development	Gonzalez-Lazaro et al., Insect Biochem Mol Biol. 2009	SCRBQ3	55 kDa		< 0.0001	-0.86	0.52	-0.1	< 0.0001	-0.76	unknown	16.38	16.39	16.86	16.17	16.7	16.71	16.78	16.78	16.63	16.44	16.35	16.72	15.88	15.7	15.8	15.91	15.73	0.271054	0.25551	0.273893	0.295075	0.275278	0.288909	0.252223	0.369993	0.31286	0.257928	0.282455	0.297152	0.262032	0.263527	0.311037	0.278229
145	TRUE	Empty	AAEL009601-PA OS=Aedes aegypti GN=AAEL009601 PE=4 SV=1	Q16VB1_AEDAE	Homology to Putative pyridoxal/pyridoxine/pyridoxamine kinase (Aedes albopictus)(E-value: 0.0 Score: 1,397 Ident.: 88.9%)		AAEL009601	34 kDa		< 0.0001	-0.22	0.28	0.01	< 0.0001	-0.23	unknown	17.05	16.96	17.2	16.99	17.13	17.1	17.2	17.14	17.12	17.22	17.2	17.02	16.91	16.87	16.96	16.85	16.97	0.270238	0	0.271112	0.253383	0.261749	0	0	0.247991	0.275024	0.254127	0	0	0.247453	0.256509	0.257875	0
340	TRUE	Empty	AAEL009700-PA OS=Aedes aegypti GN=AAEL009700 PE=4 SV=1	Q16V29_AEDAE	Homology to Glyoxylase (Aedes aegypti)(E-value: 0.0 Score: 1,507 Ident.: 99.3%)		AAEL009700	33 kDa		< 0.0001	0.2	0.061	-0.02	< 0.0001	0.22	unknown	16.53	16.54	16.44	16.6	16.4	16.49	16.47	16.37	16.33	16.57	16.64	16.44	16.76	16.78	16.55	16.65	16.62	0.312425	0.322823	0.350464	0.430123	0.321877	0.347234	0.308935	0.303828	0.321506	0.354173	0.333461	0.363265	0.36698	0.357405	0.440104	0.324823
372	TRUE	Empty	AAEL009795-PA OS=Aedes aegypti GN=AAEL009795 PE=4 SV=1	Q16UT3_AEDAE	Homology to Putative disintegrin metalloproteinases with thrombospondin repeat (Culex tarsalis)(E-value: 0.0 Score: 11,234 Ident.: 76.3%)		AAEL009795	287 kDa		< 0.0001	0.09	0.75	0	< 0.0001	0.09	unknown	15.78	15.79	15.75	15.79	15.73	15.73	15.73	15.73	15.72	15.75	15.77	15.72	15.78	15.81	15.88	15.85	15.87	0.265398	0.315777	0.266142	0.307155	0.257318	0.318967	0.331501	0.295934	0.275382	0.27999	0.353859	0.314469	0.256939	0.308659	0.381569	0.418204
95	TRUE	Empty	AAEL009882-PA OS=Aedes aegypti GN=AAEL009882 PE=4 SV=1	Q16UI5_AEDAE	Homology to Putative nucleosome remodeling factor subunit (Aedes albopictus)(E-value: 0.0 Score: 2,331 Ident.: 99.8%)		AAEL009882	48 kDa	TRUE	< 0.0001	0.3	0.49	-0.01	< 0.0001	0.32	unknown	16.48	16.52	16.3	16.49	16.36	16.43	16.31	16.37	16.41	16.26	16.36	16.45	16.54	16.61	16.78	16.76	16.79	0.291993	0.276095	0.314993	0.29966	0.301715	0.329319	0.3535	0.288574	0.280618	0.261339	0.281834	0.34561	0.25507	0.299396	0.353893	0.348379
333	TRUE	Empty	AAEL009912-PA OS=Aedes aegypti GN=AAEL009912 PE=4 SV=1	Q16UF7_AEDAE	Homology to Putative puf family rna-binding protein (Culex tarsalis)(E-value: 0.0 Score: 2,590 Ident.: 73.2%)		AAEL009912	77 kDa		< 0.0001	0.14	0.31	-0.01	< 0.0001	0.16	unknown	15.96	15.99	15.85	15.97	15.85	15.91	15.83	15.88	15.85	15.91	15.87	15.81	15.97	16	16.09	16.06	16.06	0.269042	0	0.304173	0.336335	0.285181	0	0	0.383103	0.338774	0.275119	0	0	0.272048	0.349959	0.479724	0
268	TRUE	Empty	AAEL009932-PA OS=Aedes aegypti GN=AAEL009932 PE=4 SV=1	Q16UF4_AEDAE	Homology to Lethal giant larva (Culex quinquefasciatus)(E-value: 0.0 Score: 4,799 Ident.: 79.8%)		AAEL009932	129 kDa		< 0.0001	0.15	0.17	0.02	< 0.0001	0.13	unknown	16.15	16.19	16.04	16.21	16.06	16.11	16.06	16.11	16.08	16.13	16.17	16.08	16.16	16.24	16.37	16.15	16.32	0.261853	0.283454	0.286142	0.303056	0.262176	0.275716	0.279446	0.315701	0.296704	0.300791	0.290845	0.299783	0.267256	0.299813	0.343572	0.332334
320	TRUE	Empty	AAEL010065-PA OS=Aedes aegypti GN=AAEL010065 PE=2 SV=1	Q1HQU9_AEDAE	Homology to Putative thioredoxin/protein disulfide isomerase (Aedes albopictus)(E-value: 0.0 Score: 2,251 Ident.: 97.0%)		AAEL010065	48 kDa		< 0.0001	-0.13	0.023	0.05	< 0.0001	-0.18	unknown	16.03	16.04	16.16	15.96	16.09	16.1	16.07	16.14	16.17	16.08	16.1	16.19	16.02	15.96	15.95	15.93	15.9	0.264772	0.275736	0.288838	0.307618	0.279044	0.304822	0.293537	0.316306	0.342964	0.315769	0.283812	0.370439	0.284976	0.305565	0.305965	0.301686
341	TRUE	Empty	AAEL010453-PA OS=Aedes aegypti GN=AAEL010453 PE=4 SV=1	Q16PS8_AEDAE	Homology to Putative exon-exon junction complex magoh component (Aedes albopictus)(E-value: 7.4e-105 Score: 789 Ident.: 100.0%). A component of the exon-junction splicing complex.		AAEL010453	17 kDa		< 0.0001	0.2	0.6	-0.02	< 0.0001	0.22	unknown	17.43	17.53	17.38	17.5	17.41	17.44	17.33	17.36	17.48	17.38	17.31	17.45	17.56	17.59	17.72	17.61	17.61	0.292979	0.298005	0.374344	0.334213	0.285836	0.341821	0.360335	0.309972	0.34858	0.334605	0.341	0.37778	0.278336	0.326567	0.382341	0.424189
446	TRUE	Empty	AAEL010599-PA OS=Aedes aegypti GN=AAEL010599 PE=3 SV=1	Q16SF9_AEDAE	Homology to Neutral alpha-glucosidase AB-like Protein (Tribolium castaneum)(E-value: 0.0 Score: 4,417 Ident.: 51.7%). Involved in trimming of glucose residues from glycosylated proteins in the ER during protein folding. Part of the calnexin/calreticulin protein folding cycle. Interacts with heat shock protein 90.	Hong et al., PLoS One 2017	AAEL010599	191 kDa		< 0.0001	-0.09	0.14	0.04	< 0.0001	-0.13	unknown	16.58	16.57	16.63	16.52	16.6	16.62	16.59	16.6	16.68	16.62	16.63	16.61	16.56	16.5	16.45	16.52	16.48	0.278843	0.268132	0.384553	0.277475	0.275278	0.266961	0.309784	0.324623	0.296314	0.32136	0.277117	0.306497	0.30505	0.308453	0.314462	0.506649
802.1	TRUE	Empty	AAEL010641-PA OS=Aedes aegypti GN=AAEL010641 PE=4 SV=1	Q16SB9_AEDAE	Homology to Putative ubiquitin-activating enzyme e1 (Culex tarsalis)(E-value: 0.0 Score: 3,012 Ident.: 90.4%)		AAEL010641	71 kDa	TRUE	< 0.0001	0.16	0.021	-0.09	< 0.0001	0.25	unknown	16.89	16.89	16.89	16.94	16.84	16.93	16.8	16.81	16.85	16.77	16.73	16.79	16.94	16.97	17.06	17.12	17.08	0	0.292698	0	0	0	0.278815	0.333939	0	0	0	0.284807	0.279266	0	0	0	0.294868
160	TRUE	Empty	AAEL010653-PA OS=Aedes aegypti GN=AAEL010653 PE=4 SV=1	Q16S75_AEDAE	Homology to plasma alpha L fucosidase in Culex quinquefasciatus (E-value: 0.0 Score: 2,112 Ident.: 80.0%). Catalyses hydrolysis of glycan linkages in glycoproteins. In humans deficiency in FUCA1 gene cause abstract fucosidosis, a lysosomal storage disorder.	Fletcher and Taylor, Pediatr Endocrinol Rev, 2016	AAEL010653	55 kDa		< 0.0001	-0.38	0.72	-0.03	< 0.0001	-0.35	unknown	15.58	15.47	15.89	15.65	15.78	15.54	15.65	15.8	15.48	15.6	15.65	15.74	15.31	15.24	15.28	15.3	15.35	0.246988	0.241943	0.237582	0.28478	0.265738	0.390359	0.298077	0.269544	0.259395	0.248067	0.23703	0.249567	0.255918	0.271231	0.281752	0.240808
416	TRUE	Empty	AAEL010661-PA OS=Aedes aegypti GN=AAEL010661 PE=4 SV=1	Q16S90_AEDAE	Phospholipid scramblase. Transfers phospholipids between leaflets of lipid bilayers. Phospholipid scramblases are required in the ER as phospholipids are synthesised on the cytoplasmic side of the ER membrane.		AAEL010661	38 kDa		< 0.0001	-0.14	0.56	-0.01	< 0.0001	-0.13	unknown	15.86	15.85	15.85	15.94	15.91	15.97	15.85	15.93	15.84	15.92	15.87	15.87	15.76	15.7	15.87	15.71	15.84	0.262817	0.275528	0.271716	0.300405	0.257519	0.283892	0.272395	0.334745	0.321651	0.316348	0.32277	0.328095	0.273326	0.297761	0.391236	0.333502
123	TRUE	Empty	AAEL010665-PA OS=Aedes aegypti GN=AAEL010665 PE=4 SV=1	Q16S86_AEDAE	Homology to Putative apoptosis-promoting rna-binding protein tia-1/tiar rrm superfamily (Aedes aegypti)(E-value: 0.0 Score: 1,940 Ident.: 100.0%)		AAEL010665	43 kDa		< 0.0001	0.23	0.14	-0.04	< 0.0001	0.26	unknown	16.08	16.01	15.96	16.13	15.96	15.97	16.01	15.93	15.97	15.96	16.03	15.94	16.13	16.22	16.32	16.28	16.2	0.255053	0.354924	0.34913	0.351379	0.248074	0.263812	0.268421	0.410282	0.350879	0.373627	0.38007	0.348283	0.283751	0.378122	0.401082	0.565265
342	TRUE	Empty	AAEL010776-PA OS=Aedes aegypti GN=AAEL010776 PE=3 SV=1	Q16RZ5_AEDAE	Homology to putative carboxypeptidase in Aedes albopictus (E-value: 0.0 Score: 1,946 Ident.: 84.9%)		AAEL010776	48 kDa	TRUE	< 0.0001	-0.91	0.63	-0.14	< 0.0001	-0.77	unknown	15.85	15.67	16.07	15.16	16.14	16.11	16.36	15.57	16.62	15.69	15.73	16.39	15.83	14.99	14.94	14.96	15.01	0.243519	0.251968	0.247715	0.255041	0.263208	0.33157	0.267836	0.265103	0.254654	0.457407	0.255754	0.290376	0.243034	0.245313	0.301905	0.292318
102	TRUE	Empty	AAEL010827-PA OS=Aedes aegypti GN=AAEL010827 PE=4 SV=1	Q0IED9_AEDAE	Homology to Putative rrna processing protein rrp5 (Culex tarsalis)(E-value: 0.0 Score: 4,783 Ident.: 62.7%)		AAEL010827	174 kDa		< 0.0001	0.22	0.072	0.05	< 0.0001	0.17	unknown	15.35	15.37	15.16	15.33	15.15	15.3	15.27	15.32	15.25	15.28	15.33	15.24	15.39	15.47	15.6	15.39	15.46	0.242059	0.265145	0.276597	0.251108	0.238134	0.26551	0.24793	0.256405	0.247019	0.24347	0.262603	0.271406	0.245904	0.248105	0.336962	0.323081
257	TRUE	Empty	AAEL010901-PA OS=Aedes aegypti GN=AAEL010901 PE=4 SV=1	Q16RM8_AEDAE	Homology to Putative mannose lectin ergic-53 involved in glycoprotein traffic in Aedes aegypti (E-value: 0.0 Score: 1,609 Ident.: 99.7%). ER Golgi intermediate marker, cargo receptor for transport of glycoproteins from ER to Golgi.	Hauri et al., J Cell Sci 2000	AAEL010901	35 kDa		< 0.0001	-0.21	0.16	0.05	< 0.0001	-0.26	unknown	16.58	16.65	16.72	16.55	16.74	16.65	16.71	16.8	16.69	16.69	16.73	16.74	16.58	16.45	16.35	16.48	16.46	0.256918	0.273242	0.262171	0.247291	0.247667	0.321725	0.267698	0.264923	0.254767	0.309478	0.332618	0.261006	0.26916	0.246847	0.256026	0.274718
40	TRUE	Empty	AAEL011089-PC OS=Aedes aegypti GN=AAEL011089 PE=4 SV=1	Q16R26_AEDAE (+1)	Homology to Putative precatalytic spliceosome (Psorophora albipes)(E-value: 0.0 Score: 2,710 Ident.: 60.8%)		AAEL011089	110 kDa		< 0.0001	0.19	0.71	-0.01	< 0.0001	0.2	unknown	16.89	16.93	16.82	16.93	16.8	16.86	16.78	16.87	16.85	16.8	16.81	16.81	16.93	16.99	17.08	17.06	17.12	0.267272	0	0.363071	0.314386	0.257562	0	0	0.327809	0.383282	0.423778	0	0	0.271087	0.30034	0.43001	0
35	TRUE	Empty	AAEL011129-PA OS=Aedes aegypti GN=AAEL011129 PE=3 SV=1	Q16R00_AEDAE	Homology to Sorbitol dehydrogenase (Culex quinquefasciatus)(E-value: 0.0 Score: 1,821 Ident.: 92.9%)		AAEL011129	39 kDa	TRUE	< 0.0001	0.35	0.038	0.05	< 0.0001	0.29	unknown	16.45	16.42	16.43	16.05	16.21	16.62	16.1	16.25	16.6	16.23	16.2	16.42	16.58	16.69	16.65	16.54	16.68	0.258438	0.26703	0.329708	0.328287	0.278874	0.27687	0.30482	0.299144	0.311629	0.297293	0.273934	0.302688	0.276861	0.323993	0.293015	0.339204
89	TRUE	Empty	AAEL011158-PB OS=Aedes aegypti GN=AaeL_AAEL011158 PE=4 SV=1	J9HZJ7_AEDAE	Homology to putative apoptosis inducing factor 3 in Aedes albopictus (E-value: 0.0 Score: 2,651 Ident.: 92.6%)		AaeL_AAEL011158	60 kDa		< 0.0001	-0.18	0.081	0.04	< 0.0001	-0.22	unknown	16.28	16.2	16.35	16.29	16.33	16.29	16.33	16.39	16.26	16.37	16.4	16.4	16.18	16.17	16.1	16.19	16.02	0.315007	0	0.52649	0.299524	0.318342	0	0	0.289333	0.402962	0.326012	0	0	0.384515	0.284595	0.279274	0
125	TRUE	Empty	AAEL011184-PA OS=Aedes aegypti GN=AAEL011184 PE=3 SV=1	Q16QS3_AEDAE	Homology to Putative mitochondrial phosphate carrier protein (Aedes albopictus)(E-value: 0.0 Score: 1,719 Ident.: 98.5%). Transports phosphate into mitochondria for synthesis of ATP.		AAEL011184	39 kDa	TRUE	< 0.0001	-0.35	0.021	-0.11	< 0.0001	-0.24	unknown	17.68	17.6	17.81	17.56	17.91	17.99	17.98	17.81	17.64	17.77	17.8	17.56	17.51	17.5	17.42	17.43	17.53	0	0	0	0	0	0	0	0	0	0	0	0	0	0	0	0
75	TRUE	Empty	AAEL011414-PA OS=Aedes aegypti GN=AAEL011414 PE=2 SV=1	Q1HR93_AEDAE	Homology to Putative high mobility group non-histone protein (Aedes albopictus)(E-value: 6.5e-75 Score: 584 Ident.: 100.0%)		AAEL011414	13 kDa		< 0.0001	0.42	0.11	-0.04	< 0.0001	0.46	unknown	17.71	17.79	17.51	17.76	17.55	17.58	17.56	17.56	17.53	17.58	17.6	17.47	17.85	17.97	18	18.17	18.14	0.305524	0.30241	0.335418	0.339179	0.282602	0.273888	0.277679	0.354428	0.312726	0.270821	0.295219	0.323641	0.354426	0.324871	0.345058	0.370808
397	TRUE	Empty	AAEL011433-PA OS=Aedes aegypti GN=AAEL011433 PE=4 SV=1	Q16Q31_AEDAE	Homology to Putative small ribonucleoprotein particle protein smd3 (Aedes albopictus)(E-value: 3e-98 Score: 745 Ident.: 97.3%)		AAEL011433	15 kDa		< 0.0001	0.24	0.8	-0.01	< 0.0001	0.25	unknown	16.59	16.48	16.32	16.58	16.33	16.45	16.29	16.29	16.31	16.42	16.39	16.42	16.54	16.63	16.75	16.59	16.65	0.267914	0.263098	0.292782	0.266319	0.288356	0.278932	0.291219	0.343375	0.332885	0.31897	0.286068	0.278002	0.272576	0.320381	0.276986	0.314511
120	TRUE	Empty	AAEL011505-PA (Fragment) OS=Aedes aegypti GN=AAEL011505 PE=4 SV=1	Q16PW3_AEDAE	Homology to Gp210 (Culex quinquefasciatus)(E-value: 0.0 Score: 7,604 Ident.: 77.9%), may regulate nuclear envelope/ER homeostasis	Gomez-Cavazos and Hetzer, JCB 2015	AAEL011505	211 kDa		< 0.0001	0.12	0.46	0.02	< 0.0001	0.1	unknown	15.75	15.76	15.68	15.75	15.7	15.71	15.64	15.75	15.7	15.7	15.75	15.7	15.71	15.83	15.91	15.86	15.86	0.268966	0.287226	0.30708	0.335437	0.264279	0.302704	0.296774	0.290683	0.390817	0.256065	0.278045	0.270303	0.295759	0.514788	0.748374	0.325925
417	TRUE	Empty	AAEL011536-PA OS=Aedes aegypti GN=AAEL011536 PE=4 SV=1	Q16PT5_AEDAE	Homology to phosphoacetylglucosamine mutase in Aedes aegypti (E-value: 0.0 Score: 2,838 Ident.: 99.6%). Phosphatidylinositol biosynthesis.		AAEL011536	61 kDa		< 0.0001	-0.12	0.19	0.03	< 0.0001	-0.15	unknown	16.12	16.14	16.27	16.05	16.24	16.19	16.15	16.14	16.11	16.28	16.27	16.25	16.08	16.13	15.98	16.06	16.01	0.274751	0.280282	0.272942	0.374166	0.255664	0.295359	0.302279	0.321587	0.258298	0.287847	0.26453	0.277213	0.257325	0.270713	0.288438	0.363645
109	TRUE	Empty	AAEL011876-PA OS=Aedes aegypti GN=AAEL011876 PE=4 SV=1	Q16NS9_AEDAE	Homology to Putative global transcriptional regulator cell division control protein (Culex tarsalis)(E-value: 0.0 Score: 5,306 Ident.: 92.5%)		AAEL011876	125 kDa	TRUE	< 0.0001	0.22	0.88	0	< 0.0001	0.22	unknown	15.53	15.53	15.42	15.52	15.42	15.43	15.44	15.42	15.45	15.45	15.45	15.46	15.56	15.68	15.67	15.73	15.68	0.260903	0.273613	0.295697	0.295689	0.282652	0.298521	0.289227	0.362644	0.297405	0.297922	0.268402	0.319581	0.320407	0.286529	0.354536	0.443029
110	TRUE	Empty	AAEL012119-PA OS=Aedes aegypti GN=AAEL012119 PE=4 SV=1	Q16N17_AEDAE	Homology to Putative apoptosis-promoting rna-binding protein tia-1/tiar rrm superfamily (Psorophora albipes)(E-value: 2.3e-70 Score: 581 Ident.: 50.4%)		AAEL012119	27 kDa		< 0.0001	0.3	0.93	-0.02	< 0.0001	0.32	unknown	18.46	18.49	18.3	18.45	18.36	18.41	18.25	18.32	18.26	18.34	18.35	18.38	18.52	18.65	18.73	18.6	18.76	0.254791	0.277581	0.286723	0.276204	0.277953	0.271656	0.290039	0.295164	0.29851	0.324326	0.313402	0.279266	0.259981	0.27216	0.325658	0.440832
301	TRUE	Empty	AAEL012171-PA OS=Aedes aegypti GN=AAEL012171 PE=4 SV=1	Q16MW3_AEDAE	Homology to Putative spenito (Aedes albopictus)(E-value: 0.0 Score: 2,944 Ident.: 97.3%). Spenito controls alternative splicing of sxl in Drosophila and is involved in sex determination	Yan and Perrimon, PNAS 2015	AAEL012171	75 kDa		< 0.0001	0.17	0.068	-0.06	< 0.0001	0.23	unknown	16.48	16.5	16.36	16.57	16.45	16.44	16.43	16.42	16.39	16.38	16.36	16.41	16.49	16.59	16.74	16.64	16.68	0.278876	0.24254	0.243456	0.251643	0.26544	0.24711	0.243018	0.265934	0.244126	0.253255	0.24243	0.246855	0.250574	0.254848	0.250707	0.318401
400	TRUE	Empty	AAEL012200-PA OS=Aedes aegypti GN=AAEL012200 PE=2 SV=1	Q1HRC0_AEDAE	Homology to Putative zinc-binding protein of the histidine triad hit family (Aedes albopictus)(E-value: 6.9e-86 Score: 659 Ident.: 99.2%)		AAEL012200	14 kDa		< 0.0001	-0.24	0.056	0.05	< 0.0001	-0.29	unknown	17.26	17.26	17.35	17.23	17.38	17.36	17.28	17.37	17.27	17.47	17.35	17.44	17.17	17.12	17.02	17.1	17.07	0.260447	0.254561	0.273541	0.277004	0.253191	0.27369	0.28979	0.318659	0.278857	0.286853	0.285391	0.287239	0.263838	0.286606	0.380443	0.331684
73	TRUE	Empty	AAEL012621-PA OS=Aedes aegypti GN=AAEL012621 PE=4 SV=1	Q16LJ8_AEDAE	Homology to Putative arginine/serine-rich splicing factor (Aedes albopictus)(E-value: 0.0 Score: 1,480 Ident.: 88.7%)		AAEL012621	40 kDa		< 0.0001	0.23	0.076	0.05	< 0.0001	0.18	unknown	17.14	17.12	17.01	17.05	17.01	17.07	16.95	17.04	17.07	17.02	17.04	17.18	17.14	17.25	17.34	17.26	17.28	0.330147	0.277139	0.475811	0.384963	0.347562	0.276769	0.256592	0.354002	0.405941	0.358979	0.386437	0.285653	0.371846	0.365659	0.417827	0.333505
175	TRUE	Empty	AAEL012826-PA OS=Aedes aegypti GN=AAEL012826 PE=4 SV=1	Q16KY9_AEDAE	Homology to Putative replication protein a 70 (Aedes albopictus)(E-value: 0.0 Score: 2,983 Ident.: 91.8%)		AAEL012826	68 kDa		< 0.0001	0.25	0.12	0.07	< 0.0001	0.18	unknown	15.4	15.37	15.3	15.3	15.18	15.27	15.26	15.19	15.45	15.29	15.24	15.46	15.39	15.52	15.57	15.45	15.59	0.268222	0.262685	0.329824	0.261143	0.271501	0.259392	0.259703	0.274696	0.291809	0.319047	0.26949	0.26343	0.307837	0.338503	0.339128	0.261447
113	TRUE	Empty	AAEL012865-PA OS=Aedes aegypti GN=AAEL012865 PE=4 SV=1	Q16KV5_AEDAE	Homology to Putative rna polymerase i transcription factor uaf (Aedes albopictus)(E-value: 0.0 Score: 1,332 Ident.: 95.9%)		AAEL012865	30 kDa		< 0.0001	0.21	0.13	0.07	< 0.0001	0.14	unknown	16.93	16.93	16.79	16.89	16.78	16.86	16.76	16.84	16.94	16.88	16.86	16.88	16.98	16.98	17.04	17.07	17.12	0.252032	0.242212	0.269833	0.271878	0.238328	0.239274	0.240418	0.237187	0.236144	0.281131	0.268885	0.246636	0.266941	0.244483	0.244203	0.250902
296	TRUE	Empty	AAEL012964-PA OS=Aedes aegypti GN=AAEL012964 PE=4 SV=1	Q16KK3_AEDAE	Homology to Putative trna-specific adenosine deaminase 1 (Aedes albopictus)(E-value: 0.0 Score: 1,558 Ident.: 91.8%)		AAEL012964	40 kDa		< 0.0001	0.17	0.62	-0.01	< 0.0001	0.18	unknown	17.01	17.01	16.85	16.98	16.88	16.9	16.86	16.82	16.95	16.87	16.88	16.93	16.98	17.07	17.14	17.04	17.15	0.263914	0.28332	0.324206	0.294391	0.26735	0.294704	0.349651	0.331258	0.318196	0.295223	0.323757	0.305271	0.285196	0.32243	0.411903	0.333102
411	TRUE	Empty	AAEL014413-PA OS=Aedes aegypti GN=CYP304C1 PE=4 SV=1	Q16GE0_AEDAE	Cytochrome P450		CYP304C1	59 kDa		< 0.0001	-0.28	0.044	0.13	< 0.0001	-0.41	unknown	14.32	14.3	14.55	14.18	14.5	14.25	14.39	14.49	14.57	14.43	14.67	14.49	14.15	14.16	14.05	14.1	14.03	0.300551	0.280546	0.491693	0.470198	0.368944	0.349255	0.296625	0.365954	0.380954	0.426791	0.345729	0.410761	0.309729	0.466815	0.503475	0.360356
165	TRUE	Empty	AAEL014414-PA OS=Aedes aegypti GN=AAEL014414 PE=3 SV=1	Q16GE2_AEDAE	Homology to DEAD box ATP-dependent RNA helicase (Anopheles darlingi)(E-value: 0.0 Score: 2,016 Ident.: 98.3%)		AAEL014414	46 kDa	TRUE	< 0.0001	0.18	0.58	0.03	< 0.0001	0.15	unknown	16.68	16.73	16.67	16.59	16.57	16.66	16.49	16.65	16.69	16.58	16.55	16.65	16.72	16.75	16.78	16.92	16.81	0.256265	0.239517	0.270162	0.335018	0.242611	0.244085	0.255811	0.340144	0.317536	0.271225	0.293505	0.322891	0.264771	0.360312	0.379995	0.332676
227	TRUE	Empty	AAEL014606-PA OS=Aedes aegypti GN=CYP9J7 PE=3 SV=1	Q16FW8_AEDAE	Cytochrome P450		CYP9J7	60 kDa		< 0.0001	0.22	0.41	0.01	< 0.0001	0.21	unknown	15.09	15.15	15.12	15.04	14.95	14.95	14.95	14.97	15.11	14.96	15.02	15.03	15.18	15.14	15.41	15.12	15.26	0.310959	0.300996	2.25053	0.993526	0.735634	2.37646	1.78234	0.374161	0.250178	0.254021	0.306629	0.351778	0.421381	0.333975	0.421371	0.649186
266	TRUE	Empty	AAEL014821-PA OS=Aedes aegypti GN=AAEL014821 PE=4 SV=1	Q16FC8_AEDAE	Homology to Putative flavin reductase nadph (Psorophora albipes)(E-value: 1.5e-111 Score: 844 Ident.: 81.6%)		AAEL014821	23 kDa	TRUE	< 0.0001	-0.24	0.66	0.01	< 0.0001	-0.25	unknown	17.35	17.3	17.36	17.39	17.64	17.44	17.4	17.57	17.28	17.51	17.48	17.37	17.24	17.27	17.16	17.2	17.11	0.249591	0.274609	0.246447	0.255185	0.254837	0.275006	0.278166	0.248801	0.249703	0.257805	0.274678	0.277836	0.243769	0.259892	0.256963	0.467911
276	TRUE	Empty	AAEL014943-PA OS=Aedes aegypti GN=AAEL014943 PE=4 SV=1	Q16F10_AEDAE	Homology to Putative hsp90 co-chaperone p23 (Psorophora albipes)(E-value: 1.5e-117 Score: 878 Ident.: 92.0%)		AAEL014943	20 kDa		< 0.0001	0.27	0.41	0	< 0.0001	0.27	unknown	16.79	16.8	16.69	16.69	16.61	16.64	16.63	16.59	16.7	16.6	16.63	16.75	16.9	16.91	16.89	17.07	16.88	0.323927	0.319434	0.549206	0.432772	0.273249	0.275973	0.272065	0.555354	0.423272	0.461277	0.3265	0.342134	0.293302	0.488449	0.57208	0.402731
57	TRUE	Empty	AAEL017116-PA OS=Aedes aegypti GN=AaeL_AAEL017116 PE=4 SV=1	J9HFH4_AEDAE	Homology to Putative rna-binding protein p54nrb rrm superfamily (Aedes albopictus)(E-value: 0.0 Score: 2,876 Ident.: 91.4%)		AaeL_AAEL017116	68 kDa		< 0.0001	0.19	0.09	0.04	< 0.0001	0.15	unknown	16.43	16.48	16.35	16.44	16.34	16.39	16.32	16.41	16.41	16.4	16.37	16.41	16.46	16.53	16.6	16.61	16.66	0.267254	0.295397	0.346452	0.305683	0.265957	0.298672	0.312439	0.343805	0.33165	0.334513	0.290682	0.297327	0.287631	0.353757	0.338858	0.353851
139	TRUE	Empty	AAEL017421-PA OS=Aedes aegypti GN=AaeL_AAEL017421 PE=4 SV=1	J9EAN1_AEDAE	Homology to Putative ribosome bioproteinsis protein (Aedes albopictus)(E-value: 0.0 Score: 2,451 Ident.: 97.2%)		AaeL_AAEL017421	55 kDa	TRUE	< 0.0001	0.17	0.42	-0.03	< 0.0001	0.2	unknown	16.24	16.26	16.18	16.36	16.16	16.25	16.12	16.2	16.07	16.22	16.26	16.12	16.33	16.39	16.43	16.41	16.37	0.258788	0.266115	0.245188	0.268911	0.268203	0.274616	0.321553	0.246916	0.269888	0.359802	0.255265	0.320707	0.252683	0.255448	0.247393	0.25917
344	TRUE	Empty	AAEL017508-PA OS=Aedes aegypti GN=AaeL_AAEL017508 PE=3 SV=1	J9EB97_AEDAE	Homology to Putative mitochondrial fatty acid anion carrier protein/uncoupling protein (Aedes albopictus)(E-value: 0.0 Score: 1,446 Ident.: 97.9%)		AaeL_AAEL017508	32 kDa		< 0.0001	-0.15	0.29	0.02	< 0.0001	-0.17	unknown	15.85	15.85	15.96	15.87	15.88	15.83	16.01	15.96	15.93	15.92	15.95	15.91	15.82	15.79	15.74	15.71	15.74	0.250413	0.295686	0.272843	0.327094	0.249332	0.269981	0.261981	0.352553	0.264444	0.317929	0.301334	0.330435	0.270894	0.334568	0.402523	0.364339
318	TRUE	Empty	Aspartate aminotransferase OS=Aedes aegypti GN=mAAT PE=2 SV=1	Q5K6H3_AEDAE	Aspartate aminotransferase		mAAT	47 kDa	TRUE	< 0.0001	-0.13	0.15	0.01	< 0.0001	-0.14	unknown	17.3	17.25	17.34	17.28	17.31	17.36	17.35	17.36	17.29	17.38	17.42	17.26	17.24	17.27	17.21	17.19	17.15	0.257535	0.306892	0.272467	0.282529	0.25289	0.595042	0.598488	0.322444	0.374306	0.324082	0.318681	0.825852	0.251375	0.294468	0.298323	0.318471
92	TRUE	Empty	Clustered mitochondria protein homolog OS=Aedes aegypti GN=AAEL000794 PE=3 SV=1	CLU_AEDAE	Clustered mitochondria protein homolog		AAEL000794	162 kDa	TRUE	< 0.0001	0.14	0.083	0.04	< 0.0001	0.1	unknown	15.86	15.87	15.82	15.74	15.84	15.71	15.8	15.82	16	15.71	15.66	15.9	15.86	15.92	15.93	16	15.99	0.3152	0.302161	0.337932	0.319769	0.268003	0.422976	0.336474	0.378211	0.315381	0.291569	0.32997	0.357976	0.27958	0.328696	0.358415	0.3791
90	TRUE	Empty	DNA helicase OS=Aedes aegypti GN=AAEL012546 PE=3 SV=1	Q16LS4_AEDAE	DNA helicase		AAEL012546	92 kDa	TRUE	< 0.0001	0.6	0.041	0.17	< 0.0001	0.44	unknown	14.56	14.53	14.25	14.33	14.33	14.3	14.2	14.39	14.55	14.25	14.3	14.67	14.72	14.97	14.95	14.87	14.92	0.257072	0	0.248108	0.253758	0.322397	0	0	0.237176	0.237857	0.271091	0	0	0.261478	0.339081	0.513821	0
2609.1	TRUE	Empty	Eukaryotic translation initiation factor 3 subunit I OS=Aedes aegypti GN=AAEL013144 PE=3 SV=1	EIF3I_AEDAE	Eukaryotic translation initiation factor 3 subunit I		AAEL013144	36 kDa	TRUE	< 0.0001	0.14	0.58	0	< 0.0001	0.14	unknown	16.17	16.18	16.11	16.19	16.16	16.13	16.14	16.06	16.17	16.16	16.12	16.23	16.25	16.29	16.32	16.29	16.29	0.266738	0.2799	0.314903	0.256742	0.266412	0.353043	0.321765	0.292668	0.28155	0.259162	0.408772	0.285318	0.252994	0.400738	0.342179	0.397755
287	TRUE	Empty	Eukaryotic translation initiation factor 5A (Fragment) OS=Aedes aegypti GN=AAEL003835 PE=2 SV=1	Q1HRN6_AEDAE	Eukaryotic translation initiation factor 5A		AAEL003835	18 kDa		< 0.0001	-0.21	0.57	-0.02	< 0.0001	-0.2	unknown	17.6	17.59	17.82	17.58	17.73	17.66	17.66	17.71	17.66	17.65	17.67	17.67	17.62	17.44	17.34	17.35	17.52	0.261353	0.45304	0.453822	0.536685	0.264871	0.299256	0.253688	1.25363	1.05397	0.453564	0.41366	0.799364	0.452973	0.952911	2.39322	1.05818
129	TRUE	Empty	Glycerol-3-phosphate dehydrogenase OS=Aedes aegypti GN=AAEL003873 PE=3 SV=1	Q17E81_AEDAE (+1)	Glycerol-3-phosphate dehydrogenase		AAEL003873	81 kDa		< 0.0001	0.17	0.35	0.05	< 0.0001	0.13	unknown	16.53	16.56	16.49	16.62	16.39	16.51	16.39	16.48	16.53	16.52	16.6	16.42	16.64	16.62	16.65	16.64	16.67	0.265134	0.313041	0.336365	0.351393	0.290186	0.332863	0.305796	0.319582	0.290945	0.304685	0.25561	0.338841	0.261882	0.292437	0.377972	0.379791
1828.1	TRUE	Empty	Histone H3 OS=Aedes aegypti GN=AAEL000482 PE=3 SV=1	Q16N56_AEDAE	Histone H3		AAEL000482	15 kDa	TRUE	< 0.0001	0.53	0.28	0.06	< 0.0001	0.46	unknown	15.12	15.11	14.77	14.95	14.64	15.01	14.76	14.91	14.85	14.92	14.91	14.9	15.16	15.48	15.36	15.55	15.41	0	0	0	0	0	0	0	0	0	0	0	0	0	0	0	0
108	TRUE	Empty	Isocitrate dehydrogenase [NADP] OS=Aedes aegypti GN=AAEL000746 PE=2 SV=1	Q1HQW5_AEDAE	Isocitrate dehydrogenase [NADP]		AAEL000746	46 kDa	TRUE	< 0.0001	-0.15	0.5	0.02	< 0.0001	-0.17	unknown	16.47	16.48	16.7	16.47	16.58	16.54	16.49	16.53	16.63	16.52	16.58	16.62	16.47	16.37	16.39	16.41	16.38	0.240336	0	0.241692	0.244724	0.261025	0	0	0.251466	0.256112	0.348063	0	0	0.239794	0.244654	0.270443	0
79	TRUE	Empty	L-lactate dehydrogenase OS=Aedes aegypti GN=AAEL012014 PE=3 SV=1	Q16ND1_AEDAE	L-lactate dehydrogenase		AAEL012014	36 kDa		< 0.0001	-0.25	0.4	0.03	< 0.0001	-0.28	unknown	16.22	16.22	16.18	16.4	16.46	16.3	16.14	16.29	16.45	16.24	16.3	16.43	16.06	16.07	16.03	16.1	16	0.265127	0.257048	0.291636	0.315459	0.287472	0.280713	0.268767	0.366045	0.312908	0.328634	0.273471	0.287265	0.271026	0.31221	0.379148	0.333901
248	TRUE	Empty	Reticulon-like protein OS=Aedes aegypti GN=AAEL000713 PE=4 SV=1	Q17NG9_AEDAE	Reticulon-like protein		AAEL000713	54 kDa		< 0.0001	-0.34	0.049	0.03	< 0.0001	-0.37	unknown	17.85	17.77	18.03	17.84	17.97	17.99	18	18.1	17.92	18.06	17.97	18	17.85	17.66	17.48	17.63	17.52	0.24996	0	0.32709	0.25969	0.254842	0	0	0.310011	0.280044	0.265048	0	0	0.384443	0.358205	0.260149	0
130	TRUE	Empty	RuvB-like helicase 2 OS=Aedes aegypti GN=rept PE=3 SV=1	RUVB2_AEDAE	RuvB-like helicase 2		rept	52 kDa	TRUE	< 0.0001	0.22	0.11	0.04	< 0.0001	0.18	unknown	16.18	16.17	16.1	16.12	16.06	16.1	16.01	16.09	16.16	16.1	16.09	16.16	16.23	16.29	16.36	16.28	16.33	0.262455	0.274554	0.330169	0.281627	0.268738	0.261736	0.262473	0.337946	0.321461	0.285557	0.285518	0.296305	0.282638	0.313697	0.372747	0.431385
85	TRUE	Empty	S-adenosylmethionine synthase OS=Aedes aegypti GN=AAEL004501 PE=3 SV=1	Q0IFM6_AEDAE	S-adenosylmethionine synthase		AAEL004501	45 kDa		< 0.0001	0.39	0.021	0.1	< 0.0001	0.29	unknown	16.2	16.14	15.95	16.05	16.02	16.01	15.98	16.07	16.19	15.94	16.13	16.2	16.13	16.48	16.51	16.48	16.4	0	0	0	0	0	0	0	0	0	0	0	0	0	0	0	0
208	TRUE	Empty	Small ubiquitin-related modifier OS=Aedes aegypti GN=AAEL015064 PE=3 SV=1	Q16EQ3_AEDAE	Small ubiquitin-related modifier		AAEL015064	11 kDa		< 0.0001	0.5	0.086	0.15	< 0.0001	0.35	unknown	16.9	16.82	16.56	16.78	16.63	16.63	16.48	16.71	16.8	16.74	16.77	16.82	17.05	17.14	17.25	17.03	17.12	0.315558	0.308079	0.508501	0.51177	0.47565	1.77102	1.10955	0.478209	0.315056	0.315663	0.248527	0.321812	0.411397	0.304157	0.470929	0.359938
377	TRUE	Empty	Tetraspanin OS=Aedes aegypti GN=AAEL013875 PE=3 SV=1	Q16HX5_AEDAE (+1)	Tetraspanin. Plasma membrane protein, form networks of protein-protein interactions in the membrane.	Dahmane et al., Viruses 2014	AAEL013875	24 kDa		< 0.0001	-0.36	0.38	-0.04	< 0.0001	-0.32	unknown	14.2	14.14	14.22	14.56	14.22	14.23	14.48	14.47	14.03	14.39	14.42	14.01	13.9	14.14	13.78	14.16	13.75	0	0	0	0	0	0	0	0	0	0	0	0	0	0	0	0
164	TRUE	Empty	Transaldolase OS=Aedes aegypti GN=AAEL009389 PE=3 SV=1	Q16VW8_AEDAE	Transaldolase		AAEL009389	37 kDa	TRUE	< 0.0001	0.17	0.79	0.07	< 0.0001	0.09	unknown	16.95	16.92	16.82	16.86	16.78	16.85	16.82	16.92	16.87	16.93	16.89	16.89	16.97	17.02	16.97	16.99	17.05	0.249417	0.260321	0.288338	0.289951	0.261792	0.24476	0.260304	0.289646	0.28962	0.259199	0.250949	0.269642	0.248338	0.258697	0.280106	0.272648
171	TRUE	Empty	Transmembrane 9 superfamily member OS=Aedes aegypti GN=AAEL012833 PE=3 SV=1	Q16KY5_AEDAE (+1)	Transmembrane 9 superfamily member		AAEL012833	67 kDa		< 0.0001	-0.21	0.006	0.09	< 0.0001	-0.29	unknown	15.02	14.97	15.11	14.94	15.1	15.05	15.08	15.17	15.18	15.06	15.12	15.18	14.95	14.9	14.77	14.81	14.79	0.259511	0.271379	0.340092	0.319564	0.264004	0.29471	0.288668	0.349504	0.323428	0.320254	0.285149	0.29597	0.283976	0.327893	0.428332	0.373327
213	TRUE	Empty	Trypsin 5G1 OS=Aedes aegypti GN=AAEL013712 PE=2 SV=2	TRY5_AEDAE	Serine peptidase, expressed in late phase after bloodmeal, aids in digestion of blood. Silencing of trypsin 5G1 increases DENV titre in mosquitoes so possible role in DENV supression. Identified in a genetic mapping experiment as being a determinant of vector competence for DENV2.	Brackney et al. 2008; Bennett et al. Genetics 2005	AAEL013712	28 kDa	TRUE	< 0.0001	-1.28	0.36	0.38	< 0.0001	-1.66	unknown	15.19	14.81	14.65	14.92	16.04	15.31	14.94	15.57	16.24	14.67	14.75	15.73	14.03	13.54	13.66	14.02	13.62	0.254469	0.284642	0.27449	0.297804	0.269437	0.282227	0.277506	0.279934	0.278729	0.285231	0.349205	0.322376	0.246857	0.333685	0.383836	0.432296
455	TRUE	Empty	Polypeptide N-acetylgalactosaminyltransferase OS=Aedes aegypti GN=AAEL001121 PE=3 SV=1	Q17M64_AEDAE	Polypeptide N-acetylgalactosaminyltransferase, Golgi protein involved in protein glycosylation.		AAEL001121	73 kDa		0.0001	-0.15	0.48	0.01	< 0.0001	-0.16	unknown	15.44	15.47	15.54	15.5	15.58	15.51	15.51	15.6	15.61	15.38	15.51	15.58	15.46	15.37	15.27	15.43	15.39	0.243449	0.258816	0.245542	0.25247	0.266921	0.265185	0.259381	0.322113	0.293519	0.321638	0.557817	0.307685	0.252981	0.241925	0.330489	0.465337
457	TRUE	Empty	AAEL007431-PA OS=Aedes aegypti GN=AAEL007431 PE=4 SV=1	Q0IF00_AEDAE	Homology to H/ACA ribonucleoprotein complex subunit 3 (Culex quinquefasciatus)(E-value: 1.6e-39 Score: 318 Ident.: 84.4%)		AAEL007431	8 kDa	TRUE	0.00011	0.27	0.036	-0.11	< 0.0001	0.38	unknown	15.48	15.61	15.32	15.73	15.34	15.47	15.36	15.29	15.26	15.39	15.47	15.17	15.6	15.78	15.83	15.5	15.83	0.264311	0.263539	0.292325	0.306345	0.293698	0.27321	0.278892	0.315562	0.317306	0.29931	0.286008	0.2793	0.288593	0.324706	0.394971	0.330485
464	TRUE	Empty	Transcription factor BTF3 OS=Aedes aegypti GN=AAEL012271 PE=2 SV=1	Q1HRK3_AEDAE	Transcription factor BTF3		AAEL012271	17 kDa		0.00012	0.1	0.031	-0.04	< 0.0001	0.15	unknown	17.13	17.19	17.11	17.18	17.11	17.08	17.09	17.06	17.13	17.06	16.99	17.15	17.19	17.19	17.25	17.2	17.28	0.269413	0.287385	0.293949	0.286279	0.251859	0.299238	0.291809	0.30674	0.318922	0.262694	0.287412	0.291023	0.262896	0.3082	0.336571	0.328905
480	TRUE	Empty	AAEL003213-PA OS=Aedes aegypti GN=AAEL003213 PE=4 SV=1	Q17FY0_AEDAE	Homology to Putative atrazine chlorohydrolase/guanine deaminase (Culex tarsalis)(E-value: 0.0 Score: 1,960 Ident.: 79.9%)		AAEL003213	51 kDa		0.00014	0.15	0.21	-0.05	< 0.0001	0.2	unknown	15.95	15.99	15.96	15.89	15.84	15.99	15.9	15.86	15.89	15.81	15.86	15.9	16.01	16.09	16.09	16.04	16.08	0.298362	0.397472	0.31712	0.347695	0.261488	0.451932	0.468736	0.487082	0.341937	0.33643	0.507417	0.445918	0.314204	0.395174	0.419065	0.392425
489	TRUE	Empty	AAEL013628-PA OS=Aedes aegypti GN=AAEL013628 PE=3 SV=1	Q16IK2_AEDAE	Homology to Serine protease III (Aedes aegypti)(E-value: 0.0 Score: 1,536 Ident.: 100.0%)		AAEL013628	33 kDa	TRUE	0.00016	-0.89	0.019	0.29	< 0.0001	-1.18	unknown	15.68	15.51	15.56	15.52	15.82	15.65	15.9	16.75	15.59	16.03	16.3	15.66	15.55	14.91	14.37	13.56	13.99	0.254169	0.267051	0.304326	0.283195	0.266381	0.302911	0.266763	0.285316	0.284703	0.280208	0.285418	0.294299	0.267504	0.277073	0.302023	0.402728
490	TRUE	Empty	NADH-ubiquinone oxidoreductase chain 4 OS=Aedes aegypti GN=mt:ND4 PE=2 SV=1	NU4M_AEDAE	NADH-ubiquinone oxidoreductase chain 4		mt	52 kDa		0.00017	-0.44	0.77	0.01	< 0.0001	-0.45	unknown	16.25	16.17	16.29	16.39	16.48	16.43	16.43	16.51	16.46	16.38	16.47	16.33	16.19	16.11	15.89	15.89	15.9	0.264475	0.270991	0.269879	0.292996	0.252672	0.260545	0.29633	0.314387	0.325666	0.306964	0.276493	0.299731	0.281871	0.323282	0.319514	0.368016
495	TRUE	Empty	AAEL010467-PA OS=Aedes aegypti GN=AAEL010467 PE=4 SV=1	Q16SW8_AEDAE	Homology to Putative rna-binding protein musashi/mrna cleavage and polyadenylation factor i complex subunit hrp1 (Aedes albopictus)(E-value: 0.0 Score: 1,829 Ident.: 94.3%). RNA binding protein, master regulator of stem cell populations.	Sutherland et al., Adv Exp Med Biol 2013	AAEL010467	38 kDa		0.00018	0.16	0.12	-0.04	< 0.0001	0.2	unknown	16.33	16.37	16.38	16.35	16.3	16.31	16.21	16.31	16.3	16.21	16.24	16.28	16.36	16.38	16.52	16.58	16.5	0.318825	0.424428	0.331602	0.296721	0.327604	0.423515	0.313449	0.315643	0.316177	0.407739	0.417074	0.308573	0.307526	0.397351	0.372285	0.504018
492	TRUE	Empty	Lysine--tRNA ligase OS=Aedes aegypti GN=AAEL014702 PE=3 SV=1	Q16FM7_AEDAE	Lysine--tRNA ligase		AAEL014702	66 kDa		0.00018	-0.15	0.18	0.05	< 0.0001	-0.2	unknown	16.6	16.57	16.68	16.47	16.64	16.66	16.59	16.68	16.69	16.63	16.65	16.69	16.52	16.48	16.44	16.44	16.43	0.30269	0.263184	0.3026	0.309365	0.313696	0.279641	0.269021	0.342473	0.295501	0.272554	0.308413	0.287421	0.374594	0.296732	0.271627	0.320523
496	TRUE	Empty	AAEL001526-PA (Fragment) OS=Aedes aegypti GN=AAEL001526 PE=4 SV=1	Q17KZ9_AEDAE	Homology to Putative c2h2-type zn-finger protein (Aedes aegypti)(E-value: 0.0 Score: 3,810 Ident.: 98.5%)		AAEL001526	80 kDa		0.00019	0.19	0.21	-0.04	< 0.0001	0.23	unknown	16.47	16.53	16.54	16.66	16.44	16.38	16.4	16.39	16.45	16.44	16.48	16.5	16.56	16.61	16.86	16.67	16.76	0.38007	0	0.291401	0.305398	0.320769	0	0	0.300504	0.320927	0.401023	0	0	0.322289	0.294428	0.654868	0
512	TRUE	Empty	AAEL009496-PA OS=Aedes aegypti GN=AAEL009496 PE=4 SV=1	Q0IEM1_AEDAE	S7 ribosomal protein		AAEL009496	22 kDa		0.00022	0.09	0.025	-0.05	< 0.0001	0.14	unknown	16.92	16.91	16.93	16.91	16.85	16.9	16.85	16.8	16.84	16.84	16.85	16.87	16.99	16.97	16.93	17.03	16.93	0.252522	0.262633	0.255824	0.270999	0.301685	0.257143	0.258746	0.266735	0.355414	0.291023	0.250867	0.27179	0.294724	0.278037	0.304646	0.262107
521	TRUE	Empty	AAEL000427-PA OS=Aedes aegypti GN=AAEL000427 PE=4 SV=1	Q17P93_AEDAE	Homology to Glycerol-3-phosphate acyltransferase 3-like (Habropoda laboriosa)(E-value: 0.0 Score: 1,910 Ident.: 62.8%)		AAEL000427	66 kDa		0.00026	-0.22	0.16	0.06	< 0.0001	-0.27	unknown	15.7	15.69	15.83	15.61	15.81	15.65	15.92	15.87	15.73	15.84	15.85	15.83	15.68	15.57	15.52	15.43	15.52	0	0	0	0	0	0	0	0	0	0	0	0	0	0	0	0
525	TRUE	Empty	3-hydroxyisobutyrate dehydrogenase OS=Aedes aegypti GN=AAEL013904 PE=3 SV=1	Q16HU0_AEDAE	3-hydroxyisobutyrate dehydrogenase. Branched chain amino acid catabolisis		AAEL013904	34 kDa		0.00028	0.14	0.69	-0.01	< 0.0001	0.15	unknown	15.99	15.99	15.86	16.08	15.92	16.01	15.76	15.89	15.85	15.99	16.05	15.83	16.07	16.14	16.07	15.99	16.06	0.328529	0.336436	1.2238	1.19173	0.964595	1.42294	1.10809	0.412255	0.292879	0.285325	0.256583	0.284169	0.612607	0.402058	0.6617	0.513982
534	TRUE	Empty	40S ribosomal protein S21 OS=Aedes aegypti GN=AAEL000529 PE=2 SV=1	Q1HR25_AEDAE	40S ribosomal protein S21		AAEL000529	9 kDa		0.00031	0.14	0.27	-0.03	< 0.0001	0.16	unknown	17.08	17.09	17.03	17.1	17.01	16.97	16.96	16.98	16.95	17.06	17.01	16.95	17.16	17.1	17.16	17.19	17.22	0.26703	0.336961	0.274031	0.634973	0.296653	0.300873	0.306046	0.276602	0.414043	0.422026	0.294277	0.295493	0.375849	0.506984	1.08098	0.315834
542	TRUE	Empty	AAEL012286-PA OS=Aedes aegypti GN=AAEL012286 PE=4 SV=1	Q16MI7_AEDAE	Homology to Putative apoptosis inhibitor 5/fibroblast growth factor 2-interacting factor 2 (Aedes albopictus)(E-value: 0.0 Score: 2,386 Ident.: 95.5%)		AAEL012286	61 kDa		0.00034	0.11	0.2	-0.03	< 0.0001	0.13	unknown	15.77	15.79	15.68	15.77	15.68	15.68	15.72	15.68	15.73	15.67	15.62	15.69	15.69	15.82	15.87	15.82	15.91	0.288448	0.248008	0.274872	0.297098	0.25235	0.28635	0.272598	0.387839	0.254892	0.319921	0.267032	0.257727	0.327005	0.360907	0.435898	0.261666
558	TRUE	Empty	AAEL008849-PA OS=Aedes aegypti GN=AAEL008849 PE=4 SV=1	Q16XK1_AEDAE	Homology to Putative selenophosphate synthetase (Aedes albopictus)(E-value: 0.0 Score: 2,061 Ident.: 99.5%). May play a role in redox homeostasis.	Tobe et al., Biochem J 2016	AAEL008849	43 kDa		0.00039	0.16	0.64	-0.03	< 0.0001	0.19	unknown	16.71	16.74	16.69	16.72	16.63	16.69	16.62	16.62	16.7	16.65	16.64	16.6	16.76	16.79	16.89	16.87	16.93	0.259679	0.27732	0.294175	0.333024	0.269835	0.295344	0.345784	0.336015	0.316085	0.34866	0.315163	0.293571	0.277243	0.305893	0.371827	0.330847
571	TRUE	Empty	AAEL007819-PA OS=Aedes aegypti GN=AAEL007819 PE=4 SV=1	Q170R8_AEDAE	Homology to Putative insulin receptor substrate-1 (Nyssomyia neivai)(E-value: 1.2e-41 Score: 402 Ident.: 55.3%)		AAEL007819	48 kDa		0.00043	0.26	0.85	0.01	< 0.0001	0.25	unknown	16.29	16.38	16.16	16.35	16.19	16.18	16.17	16.14	16.23	16.29	16.23	16.19	16.29	16.45	16.42	16.61	16.6	0.245581	0.273011	0.285183	0.282501	0.251094	0.271819	0.293387	0.325932	0.300117	0.273408	0.285456	0.299093	0.280348	0.280656	0.296516	0.348997
2846.1	TRUE	Empty	AAEL010506-PA OS=Aedes aegypti GN=AAEL010506 PE=4 SV=1	Q16SS3_AEDAE	Homology to Putative g-protein alpha subunit (Psorophora albipes)(E-value: 0.0 Score: 1,821 Ident.: 100.0%)		AAEL010506	42 kDa	TRUE	0.00043	-0.14	0.052	0.09	< 0.0001	-0.23	unknown	15.77	15.75	15.9	15.76	15.79	15.88	15.92	15.98	15.86	15.92	16.07	15.84	15.74	15.68	15.66	15.7	15.74	0.266098	0.261435	0.297271	0.361916	0.26388	0.266805	0.271408	0.384828	0.327941	0.314109	0.284099	0.327221	0.33421	0.380235	0.431926	0.388247
611	TRUE	Empty	AAEL001080-PA OS=Aedes aegypti GN=AAEL001080 PE=4 SV=1	Q17MD2_AEDAE	Homology to RNA 3' terminal phosphate cyclase (Culex quinquefasciatus)(E-value: 0.0 Score: 1,770 Ident.: 86.6%)		AAEL001080	43 kDa		0.00071	0.31	0.071	-0.19	< 0.0001	0.5	unknown	14.66	14.72	14.32	14.77	14.46	14.45	14.51	14.01	14.02	14.28	14.4	14.48	14.65	14.75	14.93	14.75	14.87	0.448357	0.377417	2.14068	1.16709	0.823297	2.54289	1.52497	0.53069	0.25152	0.299194	0.276221	0.264117	0.597461	0.690312	0.890027	0.45452
621	TRUE	Empty	AAEL016982-PA OS=Aedes aegypti GN=AaeL_AAEL016982 PE=4 SV=1	J9E8W5_AEDAE	Homology to Putative high mobility group protein i (Aedes albopictus)(E-value: 7.3e-33 Score: 301 Ident.: 68.8%)		AaeL_AAEL016982	9 kDa		0.00079	0.25	0.21	-0.07	< 0.0001	0.32	unknown	18.49	18.52	18.34	18.57	18.45	18.42	18.44	18.46	18.34	18.4	18.36	18.29	18.56	18.62	18.79	18.67	18.83	0	0	0	0	0	0	0	0	0	0	0	0	0	0	0	0
632	TRUE	Empty	AAEL006771-PA OS=Aedes aegypti GN=AAEL006771 PE=4 SV=1	Q174U6_AEDAE			AAEL006771	11 kDa		0.00083	-0.18	0.046	0.11	< 0.0001	-0.29	unknown	16.66	16.61	16.74	16.71	16.79	16.77	16.79	16.8	16.8	16.89	16.83	16.97	16.71	16.65	16.72	16.47	16.48	0.254953	0.250247	0.360349	0.332638	0.239079	0.246095	0.246676	0.27161	0.252975	0.23788	0.276368	0.243943	0.259364	0.254353	0.312702	0.252166
638	TRUE	Empty	AAEL012779-PA OS=Aedes aegypti GN=AAEL012779 PE=4 SV=1	Q16L30_AEDAE	Homology to Putative puromycin-sensitive aminopeptidase (Aedes albopictus)(E-value: 0.0 Score: 3,395 Ident.: 88.6%)		AAEL012779	93 kDa	TRUE	0.00086	-0.23	0.13	0.07	< 0.0001	-0.3	unknown	14.77	14.66	14.9	14.66	14.9	14.84	14.85	14.85	14.85	14.99	14.91	14.94	14.67	14.5	14.64	14.67	14.45	0.271495	0.256953	0.294389	0.274589	0.282933	0.271563	0.317706	0.313796	0.299257	0.27885	0.268026	0.271772	0.284998	0.29053	0.280664	0.251706
643	TRUE	Empty	AAEL003670-PA OS=Aedes aegypti GN=AAEL003670 PE=4 SV=1	Q17EV4_AEDAE			AAEL003670	59 kDa		0.0009	0.13	0.092	-0.03	< 0.0001	0.15	unknown	16.37	16.33	16.31	16.42	16.26	16.32	16.31	16.32	16.33	16.26	16.26	16.3	16.33	16.46	16.55	16.42	16.49	0.259715	0.266376	0.356426	0.3175	0.305634	0.315237	0.262282	0.305952	0.273393	0.301071	0.2761	0.290758	0.304998	0.311763	0.352331	0.269522
645	TRUE	Empty	Glutamine synthetase OS=Aedes aegypti GN=AAEL001887 PE=3 SV=1	Q17JX2_AEDAE	Glutamine synthetase		AAEL001887	45 kDa		0.00094	0.09	0.021	-0.04	< 0.0001	0.13	unknown	16.68	16.74	16.64	16.59	16.7	16.69	16.63	16.57	16.67	16.6	16.66	16.57	16.76	16.67	16.79	16.79	16.77	0.289042	0.297917	0.48361	0.413017	0.310614	0.302331	0.295194	0.478193	0.432701	0.402723	0.339741	0.419419	0.334842	0.434987	0.583561	0.425696
754	TRUE	Empty	AAEL000385-PA OS=Aedes aegypti GN=AAEL000385 PE=4 SV=1	Q0IGF3_AEDAE	Homology to Putative rna-binding protein cugbp1/bruno rrm superfamily (Aedes albopictus)(E-value: 0.0 Score: 2,055 Ident.: 95.4%)		AAEL000385	46 kDa		0.001	0.14	0.057	-0.1	< 0.0001	0.24	unknown	16.52	16.44	16.48	16.51	16.31	16.57	16.54	16.32	16.39	16.35	16.42	16.39	16.5	16.54	16.74	16.5	16.78	0.302381	0.260143	0.427088	0.292345	0.280746	0.291341	0.316316	0.294676	0.332904	0.29605	0.306594	0.328106	0.336237	0.331398	0.320875	0.372381
696	TRUE	Empty	AAEL002065-PA OS=Aedes aegypti GN=AAEL002065 PE=4 SV=1	Q17JE1_AEDAE	Homology to Hydroxymethylglutaryl-CoA lyase (Culex quinquefasciatus)(E-value: 0.0 Score: 1,484 Ident.: 90.0%). Catalyses final step in ketogenesis and leucine catabolism.	Arnedo et al., J Lipid Res 2012	AAEL002065	35 kDa		0.001	0.14	0.49	-0.07	< 0.0001	0.21	unknown	15.29	15.35	15.11	15.38	15.25	15.28	15.22	15.16	15.13	15.22	15.27	15.15	15.32	15.45	15.41	15.4	15.39	0.266845	0.300961	0.341674	0.36441	0.274942	0.28567	0.279567	0.383101	0.418763	0.384238	0.314414	0.325559	0.2994	0.382804	0.480392	0.424034
723	TRUE	Empty	AAEL002115-PA OS=Aedes aegypti GN=AAEL002115 PE=4 SV=1	Q17J87_AEDAE			AAEL002115	56 kDa		0.001	0.1	0.11	-0.05	< 0.0001	0.15	unknown	16.4	16.43	16.36	16.46	16.36	16.27	16.36	16.28	16.29	16.3	16.42	16.31	16.47	16.4	16.59	16.39	16.49	0.259054	0.266398	0.292906	0.290688	0.264129	0.255363	0.259158	0.324716	0.29225	0.299609	0.256914	0.286674	0.267685	0.305948	0.346648	0.339239
656	TRUE	Empty	AAEL005722-PA OS=Aedes aegypti GN=AAEL005722 PE=4 SV=1	Q0IFE0_AEDAE	Putative 60s ribosomal protein l7a (Aedes albopictus)(E-value: 0.0 Score: 1,457 Ident.: 98.6%)		AAEL005722	39 kDa		0.001	0.06	0.0087	-0.05	< 0.0001	0.11	unknown	17.29	17.31	17.33	17.26	17.24	17.24	17.25	17.16	17.2	17.23	17.25	17.19	17.34	17.29	17.29	17.39	17.3	0.251649	0.283315	0.27459	0.266696	0.270981	0.304196	0.295088	0.313624	0.274097	0.26798	0.277912	0.306795	0.271117	0.280204	0.332996	0.344313
707	TRUE	Empty	AAEL011696-PA OS=Aedes aegypti GN=AAEL011696 PE=4 SV=1	Q16PD1_AEDAE (+1)	Homology to Putative wd repeat protein 74 (Culex tarsalis)(E-value: 0.0 Score: 1,569 Ident.: 75.1%)		AAEL011696	44 kDa		0.001	0.17	0.2	-0.04	< 0.0001	0.21	unknown	15.27	15.28	15.23	15.28	15.21	15.27	15.19	15.26	15.29	15.17	15.06	15.18	15.28	15.38	15.56	15.37	15.45	0.341247	0.30679	0.378725	0.373766	0.404753	0.291301	0.29126	0.289856	0.433951	0.326899	0.269504	0.30435	0.289645	0.349116	0.295533	1.32187
694	TRUE	Empty	AAEL012272-PA OS=Aedes aegypti GN=AAEL012272 PE=4 SV=1	Q16MK5_AEDAE (+1)	Peptidylprolyl isomerase		AAEL012272	44 kDa		0.001	-0.16	0.5	0.02	< 0.0001	-0.18	unknown	16.04	16.03	16.16	16.06	16.15	16.06	16.11	16.14	16.16	16.15	16.05	16.11	15.94	15.98	15.85	15.99	15.92	0.313363	0.245759	0.25384	0.310666	0.260822	0.250932	0.293761	0.274107	0.273902	0.254403	0.249365	0.246008	0.271039	0.279417	0.285798	0.274276
701	TRUE	Empty	AAEL014360-PA OS=Aedes aegypti GN=AAEL014360 PE=4 SV=1	Q16GJ3_AEDAE	Homology to Sec-23 interacting protein P125 (Culex quinquefasciatus)(E-value: 0.0 Score: 4,732 Ident.: 62.6%)		AAEL014360	174 kDa		0.001	-0.14	0.19	0.13	< 0.0001	-0.27	unknown	15.54	15.57	15.59	15.45	15.62	15.63	15.6	15.82	15.72	15.71	15.68	15.59	15.52	15.46	15.33	15.43	15.45	0.25118	0.266673	0.276734	0.441966	0.2838	0.287762	0.276394	0.438716	0.332128	0.311335	0.318845	0.347586	0.28293	0.374199	0.463477	0.341827
746	TRUE	Empty	AAEL014799-PB OS=Aedes aegypti GN=AAEL014799 PE=4 SV=1	Q16FE9_AEDAE			AAEL014799	29 kDa		0.001	-0.22	0.61	0.02	< 0.0001	-0.25	unknown	15.26	15.22	15.59	15.15	15.29	15.33	15.41	15.43	15.51	15.38	15.26	15.37	15.16	15.07	15.03	15.27	15.1	0.249898	0.256275	0.290027	0.321372	0.251407	0.273603	0.275794	0.312609	0.320655	0.297898	0.289339	0.299232	0.275911	0.320008	0.348632	0.322619
678	TRUE	Empty	Mitochondrial import inner membrane translocase subunit TIM44 OS=Aedes aegypti GN=AAEL012845 PE=3 SV=1	Q16KX3_AEDAE (+1)	Mitochondrial import inner membrane translocase subunit TIM44		AAEL012845	49 kDa		0.001	-0.07	0.34	0.06	< 0.0001	-0.13	unknown	15.94	16	16.03	15.98	16.03	15.97	15.96	16.1	16.01	16.03	16.14	16.02	15.93	15.95	15.94	15.95	15.88	0.267385	0.243069	0.239509	0.274586	0.235704	0.244842	0.240452	0.235434	0.250374	0.272215	0.244932	0.239104	0.237388	0.241587	0.270472	0.260145
695	TRUE	Empty	Putative rRNA methyltransferase OS=Aedes aegypti GN=AAEL001037 PE=3 SV=1	Q17ME6_AEDAE	Putative rRNA methyltransferase		AAEL001037	98 kDa		0.001	0.12	0.21	-0.05	< 0.0001	0.17	unknown	15.82	15.83	15.73	15.93	15.81	15.81	15.69	15.77	15.74	15.79	15.65	15.76	15.87	15.88	15.99	15.92	15.97	0.23824	0.267444	0.247207	0.338827	0.24639	0.267329	0.268028	0.316162	0.281125	0.279695	0.284172	0.298375	0.259299	0.318386	0.388765	0.33945
829	TRUE	Empty	AAEL001252-PA OS=Aedes aegypti GN=AAEL001252 PE=4 SV=1	Q17LP7_AEDAE	Homology to Putative rho/rac gtpase guanine nucleotide exchange factor smggds/vimar (Aedes albopictus)(E-value: 0.0 Score: 2,944 Ident.: 96.2%). Involved in trafficking of GTPases to plasma membrane.	Schuld et al., J Biol Chem 2014	AAEL001252	68 kDa		0.002	-0.15	0.22	0.15	< 0.0001	-0.3	unknown	16.03	16.03	16.06	15.88	16.12	15.99	15.93	16.12	16.32	16.07	15.98	16.27	15.87	15.86	15.64	15.92	15.96	0	0	0	0	0	0	0	0	0	0	0	0	0	0	0	0
827	TRUE	Empty	AAEL002110-PA OS=Aedes aegypti GN=AAEL002110 PE=4 SV=1	Q17J77_AEDAE	Homology to Larval cuticle protein A3A (Culex quinquefasciatus)(E-value: 4.3e-65 Score: 525 Ident.: 83.3%)		AAEL002110	15 kDa	TRUE	0.002	0.31	0.097	-0.14	< 0.0001	0.45	unknown	15.97	15.95	15.67	16.18	15.79	15.96	15.83	15.8	15.65	15.79	15.86	15.67	16.06	16.31	16.39	16.05	16.17	0.266579	0.284449	0.303452	0.380884	0.26949	0.282519	0.273233	0.402094	0.393265	0.3598	0.362125	0.363677	0.274702	0.343808	0.467671	0.409226
807	TRUE	Empty	AAEL007043-PA OS=Aedes aegypti GN=AAEL007043 PE=4 SV=1	Q173N5_AEDAE	Homology to Putative chromatin-associated protein dek (Aedes albopictus)(E-value: 0.0 Score: 2,664 Ident.: 88.7%). Plays a role in homologous recombination, dek knockout cells have more unstable genomes and are more senstive to double strand breaks.	Smith et al., Sci Rep 2017	AAEL007043	68 kDa		0.002	0.06	0.12	-0.05	< 0.0001	0.11	unknown	16.39	16.35	16.32	16.39	16.36	16.44	16.36	16.29	16.35	16.34	16.36	16.28	16.41	16.46	16.49	16.36	16.46	0.276173	0.259649	0.303462	0.387636	0.29338	0.291628	0.300213	0.361609	0.361151	0.35553	0.279187	0.315004	0.325609	0.363359	0.46919	0.373295
847	TRUE	Empty	AAEL007568-PA OS=Aedes aegypti GN=AAEL007568 PE=4 SV=1	Q171Q8_AEDAE	Homology to DNA-directed RNA polymerase I 40 kDa polypeptide (Culex quinquefasciatus)(E-value: 0.0 Score: 1,626 Ident.: 91.3%)	Synthesises rRNA	AAEL007568	38 kDa		0.002	0.17	0.02	-0.08	< 0.0001	0.25	unknown	17.01	17.1	17.03	17.04	16.98	16.94	16.96	16.89	16.86	16.8	16.96	16.94	16.98	17.07	17.2	17.19	17.23	0	0	0	0	0	0	0	0	0	0	0	0	0	0	0	0
845	TRUE	Empty	AAEL008100-PA OS=Aedes aegypti GN=AAEL008100 PE=4 SV=1	Q0IER5_AEDAE	Homology to Putative polyadenylation factor i complex subunit fip1 (Aedes albopictus)(E-value: 0.0 Score: 2,416 Ident.: 84.1%)		AAEL008100	63 kDa		0.002	0.16	0.41	-0.03	< 0.0001	0.19	unknown	15.58	15.66	15.53	15.63	15.43	15.59	15.52	15.56	15.54	15.5	15.5	15.43	15.56	15.67	15.83	15.7	15.71	0.219356	0.21891	0.22123	0.21877	0.23562	0.426897	0.383397	0.220947	0.224605	0.223116	0.245668	0.266706	0.220018	0.220827	0.231345	0.216492
822	TRUE	Empty	AAEL011019-PA OS=Aedes aegypti GN=AAEL011019 PE=4 SV=1	Q16RB5_AEDAE	Homology to Putative dynein light intermediate chain (Aedes albopictus)(E-value: 0.0 Score: 2,468 Ident.: 97.2%)		AAEL011019	55 kDa		0.002	-0.1	0.097	0.04	< 0.0001	-0.14	unknown	15.74	15.69	15.75	15.76	15.73	15.74	15.77	15.77	15.78	15.78	15.78	15.84	15.66	15.64	15.73	15.64	15.58	0.258604	0.27016	0.280857	0.307872	0.248302	0.264212	0.267337	0.343463	0.333767	0.29944	0.28062	0.315296	0.261585	0.311147	0.441995	0.301411
886	TRUE	Empty	AAEL002560-PB OS=Aedes aegypti GN=AAEL002560 PE=4 SV=1	Q17HV0_AEDAE	Homology to Putative cell death abnormality protein 1 (Culex tarsalis)(E-value: 0.0 Score: 1,981 Ident.: 65.9%)		AAEL002560	61 kDa		0.003	-0.37	0.59	-0.1	< 0.0001	-0.27	unknown	15.12	15.01	15.66	15.28	15.49	15.04	15.32	15.34	15.34	15.11	15.39	15.33	15.07	15	14.86	15.12	15.13	0.26517	0.254163	0.299722	0.39826	0.353965	0.368511	0.491656	0.410013	0.279611	0.312163	0.252672	0.373534	0.271517	0.36874	0.585584	0.277603
889	TRUE	Empty	AAEL013950-PA OS=Aedes aegypti GN=AAEL013950 PE=3 SV=1	Q16HQ7_AEDAE	Homology to Putative atp-dependent rna helicase (Aedes albopictus)(E-value: 0.0 Score: 2,419 Ident.: 96.0%)		AAEL013950	55 kDa		0.003	0.42	0.23	-0.05	< 0.0001	0.46	unknown	17.07	17.11	16.84	17.13	17.65	16.99	16.91	16.86	16.9	16.87	16.96	17.03	17.21	17.6	17.89	17.29	17.36	0.247284	0.273724	0.296989	0.28141	0.312726	0.246796	0.255797	0.28595	0.256105	0.276505	0.249089	0.260685	0.253789	0.26732	0.293285	0.280036
936	TRUE	Empty	AAEL011150-PA OS=Aedes aegypti GN=AAEL011150 PE=4 SV=1	Q16QW9_AEDAE	Homology to Putative rna-binding protein elav/hu rrm superfamily (Aedes albopictus)(E-value: 0.0 Score: 1,467 Ident.: 98.9%)		AAEL011150	32 kDa		0.004	0.16	0.048	-0.12	< 0.0001	0.27	unknown	16.05	16.04	16	16.22	15.99	16.1	16.05	15.91	15.89	15.88	16.01	16.05	16.1	16.21	16.35	16.26	16.24	0.25911	0.259504	0.286835	0.292487	0.264407	0.259914	0.254603	0.276394	0.270351	0.270274	0.258536	0.267071	0.25649	0.254845	0.290063	0.283176
907	TRUE	Empty	Coatomer subunit alpha OS=Aedes aegypti GN=AAEL013098 PE=4 SV=1	Q16K68_AEDAE	Coatomer subunit alpha. The coatomer complex is a cytosolic protein complex involved in vesicular trafficking. Coatomer subunit alpha is part of the COPI complex which mediates Golgi to ER retrograde transport.	Watkin et al., Nat Genet 2015	AAEL013098	139 kDa		0.004	-0.07	0.034	0.04	< 0.0001	-0.11	unknown	16.09	16.08	16.14	16.04	16.16	16.11	16.11	16.19	16.18	16.1	16.1	16.22	16.11	16.02	16.01	16.06	16.05	0.263992	0.277783	0.324826	0.320143	0.284588	0.300827	0.280298	0.287151	0.303223	0.295563	0.297954	0.321166	0.277991	0.293042	0.318509	0.316145
945	TRUE	Empty	AAEL010227-PA OS=Aedes aegypti GN=AAEL010227 PE=2 SV=1	Q1HR12_AEDAE	dolichol-phosphate mannosyltransferase		AAEL010227	27 kDa		0.0047	-0.18	0.018	0.1	< 0.0001	-0.29	unknown	16.96	16.9	16.91	16.86	16.9	16.95	16.89	17.01	16.99	17.05	16.97	16.98	16.75	16.69	16.54	16.75	16.78	0.294393	0.258039	0.328516	0.278705	0.363413	0.32461	0.543473	0.293305	0.326931	0.302366	0.255404	0.252111	0.308508	0.27722	0.436063	0.64504
983	TRUE	Empty	AAEL011087-PA OS=Aedes aegypti GN=AAEL011087 PE=3 SV=1	Q16R36_AEDAE	Homology to Putative dna-directed rna polymerases i ii and iii subunit rpabc1 (Culex tarsalis)(E-value: 2.3e 147 Score: 1,082 Ident.: 100.0%)		AAEL011087	24 kDa		0.0055	0.14	0.069	-0.08	< 0.0001	0.22	unknown	15.78	15.79	15.74	15.83	15.58	15.73	15.7	15.71	15.69	15.56	15.66	15.55	15.7	15.92	15.97	15.78	15.95	0.264261	0.287468	0.287651	0.26931	0.263358	0.306488	0.318879	0.302345	0.271365	0.274454	0.267329	0.284686	0.255392	0.310383	0.312953	0.371975
2226.1	TRUE	Empty	Putative oxidoreductase GLYR1 homolog OS=Aedes aegypti GN=AAEL006684 PE=3 SV=1	GLYR1_AEDAE	Putative oxidoreductase GLYR1 homolog		AAEL006684	61 kDa	TRUE	0.013	0.2	0.051	-0.08	< 0.0001	0.27	unknown	14.88	14.97	14.84	15.07	14.77	14.81	14.75	14.84	14.7	14.72	14.78	14.71	14.96	14.98	15.15	14.96	15.2	0.296	0.270388	0.349347	0.272835	0.287641	0.379425	0.405068	0.351406	0.351817	0.322483	0.326832	0.310228	0.258714	0.25436	0.279728	0.284189
537	TRUE	Empty	AAEL010362-PA OS=Aedes aegypti GN=AAEL010362 PE=4 SV=1	Q16T84_AEDAE	Homology to putative tRNA pseudouridine synthase Pus10 (Drosophila ficusphila)(E-value: 3.7e-152 Score: 1,173 Ident.: 47.2%)		AAEL010362	57 kDa		0.00031	0.14	0.52	-0.04	0.0001	0.17	unknown	15.19	15.09	15.08	15.16	15.02	15.06	14.97	15.07	15.03	14.94	14.97	15.03	15.14	15.07	15.25	15.18	15.2	0.248983	0	0.24822	0.26503	0.287604	0	0	0.262975	0.343893	0.252526	0	0	0.260214	0.25041	0.261175	0
498	TRUE	Empty	AAEL017161-PA OS=Aedes aegypti GN=AaeL_AAEL017161 PE=3 SV=1	J9HS06_AEDAE	Homology to Putative small nuclear ribonucleoprotein f (Haematobia irritans)(E-value: 2.8e-58 Score: 436 Ident.: 100.0%)		AaeL_AAEL017161	9 kDa		0.00019	0.22	0.16	-0.07	0.00011	0.29	unknown	16.98	17.13	16.94	17.06	16.91	17.05	16.93	16.99	17.04	16.96	16.84	16.75	17.01	17.2	17.09	17.29	17.38	0.265257	0.272524	0.295865	0.319883	0.281135	0.288234	0.27302	0.309962	0.336354	0.290632	0.296697	0.309612	0.264494	0.301987	0.336294	0.326528
729	TRUE	Empty	AAEL000947-PA OS=Aedes aegypti GN=AAEL000947 PE=2 SV=1	Q1HRQ4_AEDAE	Homology to Putative signal peptidase complex subunit (Aedes albopictus)(E-value: 4.1e-127 Score: 942 Ident.: 98.3%). Removes signal peptides and other N-terminal peptides as they are translocates into the ER lumen. Knockdown of signal peptidase complex subunit 1 reduces hepatitis c virus production.	Suzuki et al., PLoS Pathog 2013	AAEL000947	21 kDa		0.001	-0.21	0.15	0.08	0.00011	-0.29	unknown	15.9	15.82	15.92	15.83	16.03	15.91	15.95	15.97	15.96	15.93	16.11	16.07	15.82	15.77	15.76	15.68	15.6	0.287697	0.306939	0.36753	0.42979	0.297043	0.295298	0.281318	0.450865	0.470449	0.43228	0.312723	0.405427	0.340546	0.432133	0.550367	0.451468
2047.2	TRUE	Empty	AAEL001427-PA OS=Aedes aegypti GN=AAEL001427 PE=4 SV=1	Q17L80_AEDAE	Homology to Putative hydroxysteroid dehydrogenase-like protein 2 (Aedes albopictus)(E-value: 1.4e-149 Score: 1,120 Ident.: 75.2%)		AAEL001427	31 kDa	TRUE	0.002	-0.63	0.9	-0.01	0.00012	-0.62	unknown	16.21	16.17	16.36	15.91	16.2	16.58	16.65	16.32	16.24	16.3	16.23	16.26	15.93	15.78	15.74	15.39	15.34	0.269676	0.257595	0.326982	0.336233	0.293701	0.272776	0.321368	0.364192	0.341162	0.365541	0.425349	0.346636	0.334405	0.386551	0.479026	0.394746
549	TRUE	Empty	AAEL003895-PA OS=Aedes aegypti GN=AAEL003895 PE=4 SV=1	Q17E79_AEDAE	Homology to Putative lysophospholipase (Aedes aegypti)(E-value: 1.3e-123 Score: 927 Ident.: 97.8%). Hydrolyses phospholipids.		AAEL003895	21 kDa		0.00035	0.18	0.42	-0.04	0.00013	0.22	unknown	16.83	16.97	16.76	16.81	16.81	16.83	16.71	16.67	16.76	16.84	16.66	16.82	16.92	16.93	16.94	17.32	16.91	0.260938	0.270868	0.28785	0.25452	0.258363	0.267956	0.275241	0.27905	0.267963	0.265273	0.28347	0.291824	0.262483	0.27849	0.269534	0.297828
617	TRUE	Empty	AAEL010248-PA (Fragment) OS=Aedes aegypti GN=AAEL010248 PE=3 SV=1	Q16TF1_AEDAE	Homology to Fibrillarin (Culex quinquefasciatus)(E-value: 0.0 Score: 1,523 Ident.: 93.1%). Ribosomal RNA methyltransferase, involved in ribosomal assembly.		AAEL010248	33 kDa		0.00074	0.11	0.12	-0.02	0.00013	0.13	unknown	16.94	16.97	16.85	17.02	16.85	16.91	16.87	16.92	16.76	16.91	16.97	16.79	16.94	17.03	17.1	16.95	17.05	0.257998	0.284991	0.487436	0.289606	0.287915	0.294692	0.354148	0.33999	0.403746	0.283798	0.313552	0.303991	0.373591	0.281213	0.266928	0.452705
454	TRUE	Empty	AAEL008905-PA OS=Aedes aegypti GN=AAEL008905 PE=4 SV=1	Q16XE7_AEDAE	Homology to Putative host cell transcription factor hcfc1 (Aedes aegypti)(E-value: 0.0 Score: 6,675 Ident.: 72.2%). In humans, forms part of MLL histone methyltransferase complex.	Dheekollu J et al, J Virol 2016	AAEL008905	181 kDa		< 0.0001	0.15	0.93	0	0.00014	0.15	unknown	15.45	15.45	15.35	15.45	15.36	15.34	15.25	15.37	15.41	15.32	15.37	15.27	15.45	15.41	15.62	15.55	15.52	0.260967	0.27194	0.290549	0.287536	0.266508	0.280215	0.275956	0.407481	0.321451	0.318616	0.29623	0.275996	0.295903	0.301486	0.377972	0.326181
659	TRUE	Empty	AAEL002457-PB OS=Aedes aegypti GN=AAEL002457 PE=4 SV=1	Q17I81_AEDAE	Homology to Putative tan (Aedes albopictus)(E-value: 0.0 Score: 1,993 Ident.: 97.2%)		AAEL002457	43 kDa		0.001	-0.12	0.077	0.07	0.00014	-0.2	unknown	17.31	17.32	17.18	17.37	17.5	17.28	17.39	17.64	17.25	17.35	17.37	17.52	17.38	17.24	17.07	17.24	17.14	0.311478	0.301946	0.403599	0.318254	0.3694	0.591383	0.265435	0.315039	0.477616	0.323757	1.52085	0.810748	0.301608	0.309936	0.342395	0.663893
197	TRUE	Empty	AAEL008403-PA OS=Aedes aegypti GN=AAEL008403 PE=4 SV=1	Q16YW5_AEDAE	Homology to Putative cpij012562 26s proteasome non-atpase regulatory subunit 10 (Aedes albopictus)(E-value: 8e-141 Score: 1,041 Ident.: 91.7%). Can mediate autophagic degradation of the proteasome.	Wen and Klionsky, Autophagy 2016	AAEL008403	25 kDa		< 0.0001	0.18	0.17	0.04	0.00015	0.15	unknown	17.32	17.17	17.16	17.17	17.18	17.27	17.14	17.08	17.29	17.17	17.23	17.35	17.34	17.35	17.4	17.38	17.35	0.269156	0.315517	0.29471	0.412209	0.310517	0.285089	0.271596	0.330031	0.334008	0.317373	0.347046	0.339122	0.365571	0.357005	0.487879	0.492247
241	TRUE	Empty	DNA topoisomerase 2 (Fragment) OS=Aedes aegypti GN=AAEL012584 PE=3 SV=1	Q0IEA2_AEDAE	DNA topoisomerase 2		AAEL012584	149 kDa		< 0.0001	0.17	0.31	0.05	0.00016	0.13	unknown	15.45	15.44	15.4	15.33	15.33	15.37	15.37	15.4	15.56	15.36	15.33	15.41	15.39	15.46	15.58	15.59	15.62	0.255153	0.360483	0.335903	0.420622	0.257516	0.273866	0.277459	0.405133	0.377531	0.404315	0.365993	0.43744	0.294531	0.442815	0.556332	0.702097
207	TRUE	Empty	Serrate RNA effector molecule homolog OS=Aedes aegypti GN=Ars2 PE=3 SV=1	SRRT_AEDAE	Ars2, component of Drosophila antiviral immunity. Plays a role in defence against RNA viruses, loss leads to increased susceptibility to RNA viruses.	Sabin et al., Cell 2009	Ars2	107 kDa		< 0.0001	0.13	0.16	0.06	0.00016	0.07	unknown	16.33	16.34	16.3	16.36	16.27	16.31	16.29	16.38	16.38	16.34	16.34	16.37	16.41	16.4	16.44	16.46	16.46	0.262219	0.254784	0.43118	0.398264	0.278447	0.266106	0.256043	0.691891	0.408201	0.43888	0.255465	0.265649	0.308292	0.553272	0.672785	0.288555
529	TRUE	Empty	AAEL006363-PA OS=Aedes aegypti GN=AAEL006363 PE=4 SV=1	Q176H6_AEDAE	Homology to Putative ribose-phosphate pyrophosphokinase (Aedes albopictus)(E-value: 0.0 Score: 1,814 Ident.: 99.4%), nucleotide synthesis		AAEL006363	39 kDa		0.00029	0.22	0.69	0.05	0.00016	0.17	unknown	14.86	14.86	14.7	14.78	14.73	14.65	14.84	14.69	14.8	14.83	14.83	14.78	14.94	14.96	14.97	14.98	14.96	0.263361	0.332915	0.3114	0.343621	0.26217	0.313044	0.281593	0.5093	0.376071	0.485101	0.334575	0.369455	0.281899	0.485154	0.663307	0.443502
334	TRUE	Empty	AAEL013075-PA OS=Aedes aegypti GN=AAEL013075 PE=4 SV=1	Q16K91_AEDAE	Homology to FK506-binding protein (Aedes aegypti)(E-value: 7.6e-78 Score: 629 Ident.: 100.0%). Has proly cis trans isomerase activity, may act as protein folding chaperone.		AAEL013075	14 kDa		< 0.0001	0.34	0.4	0.05	0.00017	0.3	unknown	15.72	15.76	15.48	15.66	15.54	15.6	15.47	15.62	15.52	15.63	15.62	15.63	15.76	15.88	15.99	15.92	15.96	0.238413	0.242902	0.272744	0.238925	0.249089	0.246881	0.237946	0.344513	0.242407	0.295105	0.255651	0.253631	0.231509	0.26276	0.365183	0.370263
899	TRUE	Empty	AAEL012282-PC OS=Aedes aegypti GN=AAEL012282 PE=4 SV=1	Q16MJ2_AEDAE	Homology to Putative prohibitin-like protein (Culex tarsalis)(E-value: 0.0 Score: 1,526 Ident.: 87.4%). Probhiitin is a transmembrane protein with a role in the cell cycle. Chikungunya virus has been shown to use prohibitin as a receptor.	Theiss and Sitaraman 2011; Wintachai 2015	AAEL012282	39 kDa		0.0037	0.07	0.15	-0.02	0.00018	0.09	unknown	15.97	16	15.94	16.05	15.91	16.01	15.93	15.89	15.89	15.98	16.06	15.92	16	16.09	16.03	16.03	15.98	0.273989	0.301985	0.354637	0.371468	0.302447	0.326953	0.472164	0.454841	0.407823	0.339327	0.314656	0.570567	0.370207	0.443008	0.626234	0.799397
838	TRUE	Empty	AAEL001779-PA (Fragment) OS=Aedes aegypti GN=AAEL001779 PE=2 SV=1	Q1HR31_AEDAE	Homology to Putative bax-mediated apoptosis inhibitor tegt/bi-1 (Aedes albopictus)(E-value: 9.2e-160 Score: 1,170 Ident.: 96.7%). Inhibits stress induced apoptosis. An ER protein that inhibits activity of the ER stress sensor IRE1 alpha. BI-1 also has a dual role in inhibiting autophagy	Castillo et al., EMBO J 2011	AAEL001779	26 kDa		0.002	-0.16	0.14	0.11	0.00019	-0.28	unknown	16.34	16.37	16.49	16.37	16.31	16.43	16.32	16.57	16.42	16.52	16.6	16.39	16.4	16.17	16.07	16.24	16.17	0.263918	0.267303	0.261381	0.414039	0.268593	0.344724	0.298286	0.329908	0.427122	0.392231	0.592512	0.486257	0.26721	0.377747	0.408461	0.310161
1020	TRUE	Empty	AAEL001052-PA OS=Aedes aegypti GN=AAEL001052 PE=3 SV=1	Q17MF2_AEDAE	Homology to Putative heat shock protein (Aedes albopictus)(E-value: 7.1e-61 Score: 489 Ident.: 98.0%)		AAEL001052	11 kDa		0.008	0.06	0.061	-0.1	0.00022	0.16	unknown	17.48	17.46	17.41	17.65	17.4	17.48	17.44	17.36	17.33	17.32	17.49	17.35	17.52	17.56	17.55	17.54	17.47	0.256665	0.268795	0.362169	0.552482	0.297162	0.301292	0.272816	0.338329	0.407053	0.400207	0.290348	0.318783	0.3023	0.386359	0.46527	0.391913
426	TRUE	Empty	AAEL003916-PA OS=Aedes aegypti GN=AAEL003916 PE=4 SV=1	Q17E60_AEDAE	Homology to Putative splicing factor (Aedes albopictus)(E-value: 8.4e-160 Score: 1,177 Ident.: 90.0%)		AAEL003916	31 kDa		< 0.0001	-0.2	0.23	-0.04	0.00024	-0.16	unknown	15.51	15.55	15.6	15.69	15.61	15.62	15.61	15.61	15.64	15.49	15.52	15.69	15.42	15.38	15.48	15.52	15.34	0.29248	0.291491	0.443567	0.46883	0.284561	0.292377	0.274225	0.322212	0.359652	0.462177	0.327658	0.360109	0.294963	0.344536	0.466069	0.450973
187	TRUE	Empty	DNA helicase OS=Aedes aegypti GN=AAEL002810 PE=3 SV=1	Q17H38_AEDAE	DNA helicase		AAEL002810	82 kDa	TRUE	< 0.0001	0.33	0.023	0.11	0.00025	0.22	unknown	15.24	15.21	14.96	15.19	15.07	15.09	15.09	15.1	15.3	15.17	15.07	15.31	15.29	15.47	15.56	15.26	15.45	0.260955	0.259286	0.368148	0.433664	0.264194	0.262475	0.253967	0.470329	0.468116	0.431342	0.396184	0.351173	0.29814	0.451992	0.547963	0.384712
1040	TRUE	Empty	3-hydroxyisobutyryl-CoA hydrolase, mitochondrial OS=Aedes aegypti GN=AAEL010008 PE=3 SV=1	Q16U65_AEDAE	3-hydroxyisobutyryl-CoA hydrolase, mitochondrial, involved in valine degradation		AAEL010008	41 kDa		0.009	0.09	0.049	-0.03	0.00026	0.12	unknown	15.84	15.91	15.89	15.9	15.86	15.88	15.91	15.75	15.82	15.89	15.91	15.88	15.99	16.04	15.98	15.97	15.89	0.255864	0.316439	0.263751	0.278228	0.258032	0.427201	0.264058	0.26362	0.271492	0.257048	0.332365	0.267579	0.270391	0.271919	0.2555	0.293646
467	TRUE	Empty	AAEL017419-PA OS=Aedes aegypti GN=AAEL801114 PE=4 SV=1	J9HTV7_AEDAE			AAEL801114	17 kDa		0.00012	0.15	0.58	0.03	0.00027	0.12	unknown	15.5	15.45	15.39	15.54	15.37	15.38	15.36	15.4	15.44	15.41	15.4	15.55	15.47	15.57	15.67	15.53	15.56	0.244917	0.247082	0.26715	0.319632	0.255327	0.249506	0.253583	0.353757	0.299855	0.328365	0.287338	0.33377	0.273127	0.346652	0.424359	0.316463
247	TRUE	Empty	AAEL004320-PA OS=Aedes aegypti GN=AAEL004320 PE=4 SV=1	Q17D61_AEDAE			AAEL004320	184 kDa		< 0.0001	0.15	0.18	0.03	0.00029	0.12	unknown	15.31	15.35	15.23	15.31	15.21	15.23	15.18	15.21	15.29	15.33	15.27	15.22	15.31	15.32	15.47	15.39	15.5	0.330049	0.259541	0.49196	0.603259	0.310813	0.270767	0.238597	0.585334	0.471305	0.42938	0.264996	0.27738	0.265124	0.747863	1.09282	0.259415
910	TRUE	Empty	60S ribosomal protein L17 OS=Aedes aegypti GN=RpL17 PE=2 SV=1	RL17_AEDAE			RpL17	22 kDa		0.004	0.04	0.36	-0.01	0.00029	0.05	unknown	17.59	17.62	17.56	17.63	17.6	17.54	17.59	17.58	17.57	17.61	17.6	17.56	17.61	17.66	17.63	17.66	17.61	0.261949	0.277602	0.306211	0.327371	0.261916	0.274754	0.263607	0.378226	0.314211	0.336576	0.271839	0.355882	0.270366	0.361599	0.389395	0.35843
425	TRUE	Empty	AAEL005904-PA OS=Aedes aegypti GN=AAEL005904 PE=4 SV=1	Q0IFB8_AEDAE			AAEL005904	44 kDa		< 0.0001	0.2	0.61	0.02	0.0003	0.17	unknown	14.78	14.77	14.65	14.65	14.69	14.67	14.55	14.66	14.78	14.48	14.63	14.75	14.69	14.86	14.88	14.89	14.91	0.265854	0.258099	0.277053	0.283378	0.252372	0.275389	0.244797	0.324685	0.291199	0.304426	0.279629	0.266952	0.253426	0.29255	0.346716	0.286949
173	TRUE	Empty	AAEL008152-PA OS=Aedes aegypti GN=AAEL008152 PE=4 SV=1	Q16ZI8_AEDAE			AAEL008152	27 kDa	TRUE	< 0.0001	-0.27	0.061	-0.07	0.0003	-0.2	unknown	15.97	15.99	16.15	16.01	16.09	16.23	16.2	16.13	16.06	16.12	16.07	15.91	15.82	15.92	15.86	15.75	15.96	0.258534	0.334278	0.305173	0.288374	0.255677	0.281134	0.253843	0.361276	0.34125	0.292606	0.269124	0.335617	0.25304	0.330798	0.363184	0.365513
473	TRUE	Empty	AAEL001496-PA OS=Aedes aegypti GN=AAEL001496 PE=4 SV=1	Q17L48_AEDAE			AAEL001496	34 kDa		0.00013	0.17	0.85	0	0.0003	0.17	unknown	15.24	15.29	15.19	15.25	15.21	15.2	15.14	15.27	15.24	15.17	15.13	15.19	15.28	15.33	15.42	15.46	15.51	0.26902	0.329134	0.270756	0.320159	0.283456	0.264866	0.242602	0.43915	0.321395	0.357036	0.273199	0.346484	0.290463	0.357405	0.503212	0.62109
502	TRUE	Empty	AAEL014071-PA OS=Aedes aegypti GN=AAEL014071 PE=4 SV=1	Q16HC7_AEDAE (+1)			AAEL014071	90 kDa		0.00019	0.15	0.75	-0.01	0.0003	0.16	unknown	15.79	15.86	15.78	15.77	15.76	15.81	15.76	15.77	15.87	15.73	15.7	15.74	15.88	15.87	15.96	15.96	15.97	0.30886	0.341685	0.377053	0.41672	0.354142	0.293278	0.345912	0.628362	0.535084	0.413701	0.367466	0.386451	0.321646	0.435838	0.481647	0.424451
504	TRUE	Empty	AAEL001159-PA OS=Aedes aegypti GN=AAEL001159 PE=2 SV=1	Q1HQZ4_AEDAE			AAEL001159	37 kDa		0.0002	0.22	0.49	-0.01	0.00031	0.22	unknown	17.08	17.11	17.03	17.04	16.91	17.12	16.97	17.06	16.92	17.07	17.03	16.96	17.12	17.22	17.33	17.27	17.24	0.258625	0.259193	0.300924	0.282896	0.286683	0.279566	0.274627	0.337005	0.305781	0.278686	0.290361	0.306365	0.289747	0.314667	0.332673	0.348915
974	TRUE	Empty	AAEL008067-PC OS=Aedes aegypti GN=AAEL008067 PE=4 SV=1	Q16ZT3_AEDAE (+1)			AAEL008067	62 kDa		0.005	-0.22	0.018	0.13	0.00031	-0.35	unknown	15.27	15.17	15.28	15.17	15.36	15.3	15.48	15.38	15.51	15.38	15.48	15.48	15.26	15.07	15.04	15.05	14.94	0	0	0	0	0	0	0	0	0	0	0	0	0	0	0	0
226.8	TRUE	Empty	AAEL006793-PA OS=Aedes aegypti GN=CYP9J9 PE=3 SV=2	Q174T1_AEDAE			CYP9J9	63 kDa	TRUE	0.008	-0.15	0.3	0.05	0.00033	-0.19	unknown	16.31	16.17	16.2	16.09	16.3	16.28	16.3	16.19	16.39	16.33	16.17	16.31	16.11	16.11	15.97	16.05	16.17	0.245231	0.336072	0.263464	0.234711	0.239667	0.335498	0.429146	0.272624	0.241154	0.261182	0.301538	0.383593	0.258738	0.237884	0.247147	0.382355
244	TRUE	Empty	AAEL004017-PA OS=Aedes aegypti GN=AAEL004017 PE=4 SV=1	Q17DX3_AEDAE			AAEL004017	134 kDa	TRUE	< 0.0001	0.16	0.55	0.01	0.00034	0.14	unknown	15.61	15.63	15.52	15.57	15.49	15.6	15.54	15.57	15.54	15.61	15.54	15.52	15.66	15.7	15.73	15.65	15.81	0.236964	0.26169	0.256111	0.244514	0.240821	0.295739	0.313651	0.294388	0.266534	0.255149	0.253293	0.308026	0.241002	0.251525	0.425918	0.464675
222	TRUE	Empty	AAEL014959-PA OS=Aedes aegypti GN=AAEL014959 PE=4 SV=1	Q16EZ6_AEDAE			AAEL014959	46 kDa		< 0.0001	0.17	0.26	0.04	0.00034	0.13	unknown	16.41	16.44	16.29	16.39	16.27	16.35	16.28	16.4	16.38	16.32	16.34	16.38	16.4	16.45	16.56	16.51	16.58	0.249077	0.24196	0.283836	0.241765	0.245478	0.263955	0.285868	0.237862	0.25621	0.315145	0.259194	0.249397	0.250982	0.247585	0.325218	0.256499
402	TRUE	Empty	AAEL017437-PA OS=Aedes aegypti GN=AaeL_AAEL017437 PE=4 SV=1	J9HSJ4_AEDAE			AaeL_AAEL017437	59 kDa		< 0.0001	0.14	0.16	0.01	0.00035	0.12	unknown	15.32	15.35	15.29	15.35	15.26	15.35	15.18	15.34	15.23	15.34	15.4	15.2	15.37	15.44	15.46	15.43	15.44	0.310002	0.30004	0.329496	0.310495	0.349029	0.27921	0.36993	0.348156	0.28882	0.30762	0.291539	0.327284	0.287741	0.323971	0.362771	0.301224
713	TRUE	Empty	AAEL011912-PA OS=Aedes aegypti GN=AAEL011912 PE=2 SV=1	Q1HQX1_AEDAE			AAEL011912	47 kDa		0.001	-0.1	0.65	0.01	0.00035	-0.11	unknown	15.32	15.38	15.45	15.37	15.43	15.4	15.37	15.34	15.5	15.37	15.42	15.45	15.36	15.26	15.3	15.32	15.3	0.274086	0.288852	0.339005	0.313068	0.296562	0.285336	0.296194	0.325279	0.326349	0.315592	0.27692	0.306555	0.289747	0.34331	0.378553	0.354708
927	TRUE	Empty	AAEL017030-PA OS=Aedes aegypti GN=AaeL_AAEL017030 PE=4 SV=1	J9HGY8_AEDAE			AaeL_AAEL017030	20 kDa		0.004	0.22	0.39	-0.05	0.00035	0.27	unknown	16.22	16.35	16.16	16.34	16.05	16.11	16.15	16.15	16.09	16.05	16.1	16.2	16.25	16.33	16.43	16.69	16.5	0.245226	0.303089	0.246461	0.251262	0.238867	0.254297	0.262451	0.238448	0.25373	0.244179	0.299358	0.272154	0.250635	0.245714	0.247327	0.382476
904	TRUE	Empty	V-type proton ATPase catalytic subunit A OS=Aedes aegypti GN=VhaA PE=2 SV=2	VATA_AEDAE			VhaA	68 kDa		0.004	-0.13	0.28	0.06	0.00035	-0.19	unknown	15.96	15.93	16.01	15.86	15.98	15.97	16	16.04	15.96	16.04	16.05	16.02	16.01	15.85	15.77	15.76	15.75	0.276475	0.265772	0.317185	0.27009	0.272003	0.293661	0.297961	0.304315	0.284148	0.275384	0.255881	0.297889	0.270596	0.317178	0.362737	0.433477
180	TRUE	Empty	AAEL005921-PA OS=Aedes aegypti GN=AAEL005921 PE=4 SV=1	Q178E1_AEDAE			AAEL005921	57 kDa		< 0.0001	0.27	0.42	0.11	0.00037	0.15	unknown	15.7	15.69	15.56	15.58	15.49	15.54	15.46	15.55	15.63	15.7	15.68	15.65	15.8	15.83	15.76	15.76	15.79	0.294312	0.328633	0.415948	0.781046	0.495496	0.322357	0.341489	0.467026	0.337473	0.397962	0.34162	0.48688	0.332379	0.307349	0.278988	0.830151
328	TRUE	Empty	AAEL007803-PA OS=Aedes aegypti GN=AAEL007803 PE=4 SV=1	Q170U8_AEDAE			AAEL007803	74 kDa	TRUE	< 0.0001	0.15	0.82	0.01	0.00038	0.14	unknown	15.32	15.38	15.3	15.32	15.19	15.3	15.27	15.33	15.33	15.25	15.22	15.1	15.38	15.37	15.5	15.47	15.52	0	0.266481	0	0	0	0.311516	0.322585	0	0	0	0.281743	0.592654	0	0	0	0.278813
439	TRUE	Empty	AAEL013287-PA OS=Aedes aegypti GN=AAEL013287 PE=4 SV=1	Q16JL8_AEDAE			AAEL013287	11 kDa		< 0.0001	-0.42	0.11	-0.14	0.00038	-0.28	unknown	15.58	15.53	15.85	15.51	15.73	15.76	15.77	15.59	15.74	15.48	15.4	15.58	15.33	15.33	15.26	15.28	15.2	0.267176	0.267756	0.280765	0.287085	0.292694	0.289452	0.273482	0.317369	0.309245	0.293951	0.278811	0.357909	0.302225	0.292536	0.349702	0.399633
299	TRUE	Empty	AAEL001861-PA OS=Aedes aegypti GN=AAEL001861 PE=4 SV=1	Q17JY3_AEDAE			AAEL001861	154 kDa		< 0.0001	0.17	0.41	0.06	0.00039	0.11	unknown	15.65	15.62	15.57	15.64	15.55	15.51	15.52	15.61	15.64	15.61	15.63	15.67	15.63	15.74	15.76	15.85	15.78	0.245566	0.255783	0.343317	0.404751	0.260808	0.245863	0.250516	0.450335	0.38023	0.411091	0.309145	0.365948	0.254587	0.422975	0.556845	0.42948
409	TRUE	Empty	Proteasome subunit beta type OS=Aedes aegypti GN=AAEL007049 PE=3 SV=1	Q173N6_AEDAE			AAEL007049	30 kDa	TRUE	< 0.0001	0.16	0.86	0.02	0.00039	0.14	unknown	15.38	15.4	15.24	15.33	15.3	15.3	15.3	15.24	15.28	15.32	15.33	15.38	15.43	15.47	15.51	15.37	15.46	0.245434	0.249461	0.281402	0.245909	0.256272	0.251103	0.259414	0.264388	0.274226	0.275146	0.345521	0.300712	0.244828	0.255737	0.254184	0.299973
351	TRUE	Empty	RuvB-like helicase 1 OS=Aedes aegypti GN=pont PE=3 SV=1	RUVB1_AEDAE			pont	50 kDa		< 0.0001	0.22	0.87	0	0.00039	0.23	unknown	16.06	16.06	15.9	15.99	15.96	15.94	15.87	15.94	15.96	15.91	15.83	16.03	16.1	16.16	16.17	16.21	16.19	0.277821	0.309365	0.322028	0.333228	0.269694	0.282477	0.252353	0.374059	0.325434	0.356524	0.267736	0.323647	0.278258	0.34583	0.397167	0.403614
556	TRUE	Empty	AAEL008569-PA OS=Aedes aegypti GN=AAEL008569 PE=4 SV=1	Q16YE8_AEDAE			AAEL008569	25 kDa		0.00039	0.18	0.68	0.02	0.00039	0.16	unknown	16.1	16.12	15.95	16.01	16.08	16.07	15.96	15.83	16.08	16.18	16.16	15.93	16.17	16.05	16.33	16.11	16.37	0.254763	0.250599	0.293487	0.333153	0.279532	0.25146	0.26159	0.40783	0.365356	0.27662	0.266253	0.337294	0.267237	0.283537	0.3872	0.391569
798	TRUE	Empty	AAEL004977-PA OS=Aedes aegypti GN=AAEL004977 PE=4 SV=1	Q17BF4_AEDAE			AAEL004977	120 kDa	TRUE	0.002	-0.08	0.2	0.02	0.00039	-0.1	unknown	16.11	16.11	16.14	16.08	16.19	16.12	16.21	16.16	16.15	16.17	16.19	16.19	16.11	16.07	16.07	15.99	16.06	0.246136	0.261684	0.284563	0.289776	0.263032	0.270227	0.26127	0.282254	0.286936	0.270056	0.2515	0.277504	0.265862	0.272663	0.325836	0.323129
273	TRUE	Empty	AAEL011425-PA OS=Aedes aegypti GN=AAEL011425 PE=4 SV=1	Q0IEB2_AEDAE			AAEL011425	81 kDa		< 0.0001	0.14	0.65	0.04	0.0004	0.1	unknown	17.11	17.08	17.04	17	16.99	17.01	17.03	17.03	17.08	17.04	17.09	17.05	17.11	17.15	17.22	17.16	17.15	0.272508	0.260655	0.24959	0.315152	0.274834	0.262598	0.266139	0.284189	0.393109	0.264941	0.262137	0.285472	0.280617	0.266436	0.386018	0.280824
491	TRUE	Empty	AAEL012569-PA OS=Aedes aegypti GN=AAEL012569 PE=4 SV=1	Q16LN6_AEDAE			AAEL012569	39 kDa		0.00018	0.29	0.32	0.1	0.00041	0.2	unknown	14.7	14.63	14.32	14.58	14.4	14.5	14.44	14.45	14.55	14.56	14.48	14.67	14.63	14.72	14.96	14.64	14.65	0.273483	0	0.264891	0.465484	0.253419	0	0	0.326943	0.305488	0.683419	0	0	0.262824	0.25512	0.255146	0
254	TRUE	Empty	60S ribosome subunit biogenesis protein NIP7 homolog OS=Aedes aegypti GN=AAEL005163 PE=3 SV=1	Q17AX1_AEDAE			AAEL005163	20 kDa		< 0.0001	0.16	0.71	-0.04	0.00042	0.2	unknown	16.78	16.76	16.64	16.78	16.65	16.76	16.64	16.58	16.6	16.66	16.76	16.82	16.77	16.87	16.92	16.81	16.9	0	0.262287	0	0	0	0.26667	0.271431	0	0	0	0.25165	0.249642	0	0	0	0.26811
649	TRUE	Empty	AAEL005709-PA OS=Aedes aegypti GN=AAEL005709 PE=4 SV=1	Q178Z8_AEDAE			AAEL005709	24 kDa		0.00096	0.13	0.32	-0.03	0.00044	0.16	unknown	16.64	16.69	16.57	16.67	16.55	16.66	16.59	16.44	16.58	16.64	16.62	16.62	16.69	16.78	16.8	16.64	16.82	0.243994	0.26763	0.357935	0.30064	0.274124	0.279484	0.285689	0.267329	0.368642	0.271783	0.292971	0.27009	0.255653	0.247244	0.24259	0.561629
867	TRUE	Empty	AAEL005097-PA OS=Aedes aegypti GN=AAEL005097 PE=4 SV=1	Q17B41_AEDAE			AAEL005097	16 kDa	TRUE	0.003	0.11	0.14	0	0.00044	0.11	unknown	16.5	16.62	16.45	16.48	16.46	16.44	16.43	16.44	16.43	16.42	16.48	16.51	16.65	16.52	16.53	16.55	16.56	0.269681	0.271027	0.312655	0.314148	0.262142	0.283157	0.288196	0.332863	0.301915	0.302721	0.291161	0.348032	0.283482	0.313013	0.422074	0.344273
920	TRUE	Empty	Hydroxypyruvate isomerase OS=Aedes aegypti GN=AAEL002165 PE=3 SV=1	Q17J21_AEDAE			AAEL002165	31 kDa	TRUE	0.004	0.15	0.22	-0.02	0.00045	0.17	unknown	16.82	16.87	16.7	16.88	16.74	16.76	16.77	16.75	16.76	16.75	16.79	16.68	16.82	16.93	17	16.94	16.93	0.251788	0.296518	0.312421	0.340605	0.263742	0.29789	0.28825	0.342388	0.32656	0.316261	0.315063	0.332333	0.279098	0.328166	0.364526	0.359519
143	TRUE	Empty	AAEL002861-PA OS=Aedes aegypti GN=AAEL002861 PE=4 SV=1	Q17GX0_AEDAE			AAEL002861	48 kDa	TRUE	< 0.0001	-0.19	0.086	-0.05	0.0005	-0.13	unknown	16.22	16.21	16.35	16.25	16.33	16.37	16.28	16.2	16.38	16.18	16.2	16.34	16.1	16.15	16.11	16.14	16.15	0.24858	0.264953	0.25408	0.356138	0.29372	0.362311	0.346776	0.349585	0.371582	0.298108	0.281521	0.303751	0.253625	0.314352	0.337035	0.401095
530	TRUE	Empty	AAEL001819-PA OS=Aedes aegypti GN=AAEL001819 PE=4 SV=1	Q17K58_AEDAE			AAEL001819	37 kDa		0.00029	-0.21	0.68	0	0.00052	-0.2	unknown	16.4	16.41	16.67	16.45	16.52	16.44	16.5	16.62	16.57	16.49	16.41	16.5	16.34	16.21	16.25	16.35	16.4	0.244788	0.259782	0.26866	0.271543	0.250659	0.247241	0.258612	0.280879	0.257662	0.286495	0.276978	0.260678	0.260615	0.262142	0.314946	0.269771
501	TRUE	Empty	Palmitoyltransferase (Fragment) OS=Aedes aegypti GN=AAEL011342 PE=3 SV=1	Q16QB4_AEDAE			AAEL011342	46 kDa		0.00019	-0.15	0.23	0.07	0.00053	-0.21	unknown	15.95	15.88	16.04	16	16.09	15.99	16.03	16.1	16.14	15.91	16.13	16.22	15.91	15.91	15.9	15.89	15.79	0.257395	0.334417	0.470678	0.411362	0.35393	0.361407	0.345359	0.303888	0.287544	0.342466	0.295662	0.29689	0.30481	0.364285	0.457824	0.317899
824	TRUE	Empty	AAEL014265-PA OS=Aedes aegypti GN=AAEL014265 PE=4 SV=1	Q16GT8_AEDAE			AAEL014265	91 kDa	TRUE	0.002	0.1	0.53	-0.02	0.00053	0.12	unknown	15.7	15.71	15.73	15.68	15.6	15.71	15.68	15.63	15.7	15.61	15.65	15.72	15.72	15.78	15.81	15.8	15.78	0.264843	0.257092	0.289671	0.328456	0.265583	0.298542	0.270044	0.314711	0.314336	0.252412	0.264482	0.270535	0.255621	0.315357	0.332764	0.287706
791	TRUE	Empty	AAEL009309-PA OS=Aedes aegypti GN=AAEL009309 PE=4 SV=1	Q16W77_AEDAE			AAEL009309	56 kDa	TRUE	0.0017	0.13	0.063	-0.08	0.00055	0.21	unknown	15.7	15.71	15.69	15.69	15.6	15.72	15.68	15.57	15.59	15.7	15.55	15.54	15.66	15.79	15.89	15.8	15.95	0.847148	0.251342	0.313163	0.29247	0.290063	0.251342	0.307833	0.337004	0.455611	0.311504	0.250536	0.258059	0.287501	0.967741	0.789416	0.537948
864	TRUE	Empty	40S ribosomal protein S15/S22 OS=Aedes aegypti GN=AAEL009151 PE=2 SV=1	Q1HRQ6_AEDAE			AAEL009151	15 kDa	TRUE	0.003	0.09	0.22	0.01	0.00058	0.08	unknown	17.5	17.51	17.44	17.52	17.43	17.5	17.48	17.46	17.39	17.49	17.55	17.51	17.62	17.57	17.52	17.49	17.53	0.258622	0	0.253211	0.32181	0.271512	0	0	0.252907	0.339961	0.252657	0	0	0.251169	0.25152	0.255468	0
863	TRUE	Empty	40S ribosomal protein S23 OS=Aedes aegypti GN=AAEL012686 PE=2 SV=1	Q1HRM5_AEDAE			AAEL012686	16 kDa		0.003	0.07	0.081	0	0.00058	0.08	unknown	16.97	16.97	16.9	16.98	16.91	16.86	16.88	16.9	16.89	16.9	16.88	16.9	16.91	16.99	16.87	17.06	17.04	0.284061	0	0.39362	0.30144	0.275403	0	0	0.312426	0.292567	0.467218	0	0	0.325601	0.356068	0.354237	0
642	TRUE	Empty	AAEL002818-PA OS=Aedes aegypti GN=AAEL002818 PE=4 SV=1	Q17H60_AEDAE			AAEL002818	47 kDa		0.00088	0.21	0.86	0.04	0.00059	0.17	unknown	16.22	16.23	16.13	16.2	16.09	16.1	16.1	16.14	16.13	16.16	16.18	16.19	16.19	16.37	16.39	16.37	16.39	0.299574	0.288737	0.369992	0.276285	0.249967	0.296678	0.299739	0.269063	0.281332	0.261093	0.34996	0.277471	0.302067	0.320312	0.258318	0.335716
811	TRUE	Empty	AAEL002170-PA OS=Aedes aegypti GN=AAEL002170 PE=4 SV=1	Q17J45_AEDAE			AAEL002170	25 kDa		0.002	-0.1	0.13	0.05	0.00059	-0.15	unknown	16.05	16.05	16.13	15.98	16.11	16.1	16.06	16.15	16.21	16.03	16.09	16.22	16	15.94	16.04	15.95	15.98	0.285317	0.270819	0.26586	0.280754	0.372131	0.289677	0.339637	0.450349	0.269793	0.327459	0.312487	0.324055	0.306522	0.310378	0.284611	1.00056
813	TRUE	Empty	AAEL010906-PA OS=Aedes aegypti GN=AAEL010906 PE=4 SV=1	Q16RM7_AEDAE			AAEL010906	17 kDa		0.002	0.19	0.57	0.05	0.00063	0.14	unknown	16.42	16.53	16.42	16.43	16.41	16.36	16.37	16.44	16.46	16.42	16.48	16.43	16.48	16.61	16.65	16.57	16.62	0.261701	0.259469	0.325335	0.271768	0.282324	0.33184	0.345448	0.284315	0.353332	0.273326	0.274404	0.344289	0.262172	0.347536	0.296455	0.424022
670	TRUE	Empty	V-type proton ATPase subunit F OS=Aedes aegypti GN=AAEL002464 PE=2 SV=1	VATF_AEDAE			AAEL002464	14 kDa	TRUE	0.001	-0.13	0.55	0.02	0.00065	-0.16	unknown	14.49	14.49	14.55	14.54	14.62	14.54	14.56	14.53	14.46	14.64	14.63	14.64	14.55	14.43	14.37	14.43	14.35	0.48778	0	0.417979	0.323759	0.337314	0	0	0.334394	0.320683	0.317417	0	0	0.442786	0.45126	0.360404	0
1083	TRUE	Empty	AAEL009049-PA OS=Aedes aegypti GN=AAEL009049 PE=4 SV=1	Q16X01_AEDAE			AAEL009049	26 kDa		0.012	0.17	0.82	-0.04	0.00065	0.21	unknown	15.42	15.47	15.15	15.41	15.12	15.21	15.36	15.25	15.07	15.21	15.29	15.25	15.41	15.42	15.44	15.54	15.33	0.26758	0.294184	0.331886	0.356845	0.294584	0.314758	0.330555	0.447063	0.393757	0.364575	0.35775	0.381388	0.296707	0.390253	0.413268	0.415157
582	TRUE	Empty	AAEL011447-PA OS=Aedes aegypti GN=AAEL011447 PE=4 SV=1	Q16Q18_AEDAE			AAEL011447	26 kDa		0.00051	0.09	0.55	0.03	0.00066	0.07	unknown	17.45	17.46	17.42	17.39	17.39	17.41	17.38	17.38	17.42	17.44	17.42	17.46	17.48	17.47	17.46	17.61	17.47	0.329398	0.250174	0.560633	0.325017	0.254215	0.247019	0.246659	0.600179	0.391212	0.359882	0.260034	0.318522	0.272706	0.440774	0.634078	0.247868
763	TRUE	Empty	AAEL013384-PA OS=Aedes aegypti GN=AAEL013384 PE=4 SV=1	Q16JC1_AEDAE			AAEL013384	30 kDa		0.001	0.24	0.35	-0.04	0.00066	0.28	unknown	15.5	15.52	15.32	15.43	15.31	15.38	15.3	15.28	15.4	15.34	15.11	15.36	15.41	15.56	15.67	15.8	15.51	0.259821	0.281292	0.298661	0.294618	0.282354	0.286337	0.297777	0.290452	0.294115	0.297957	0.298668	0.314977	0.27502	0.290689	0.335905	0.3335
150	TRUE	Empty	AAEL000417-PA (Fragment) OS=Aedes aegypti GN=AAEL000417 PE=4 SV=1	Q17P96_AEDAE			AAEL000417	81 kDa		< 0.0001	-0.28	0.036	-0.13	0.00073	-0.15	unknown	15.76	15.87	16.03	15.91	16.04	16.09	16.09	16.01	15.8	15.84	16	15.85	15.86	15.64	15.7	15.74	15.73	0.28058	0.307589	0.301973	0.328549	0.279078	0.331471	0.262781	0.274979	0.321108	0.315087	0.29917	0.30591	0.275924	0.364116	0.336511	0.302341
665	TRUE	Empty	Aspartate aminotransferase OS=Aedes aegypti GN=AAEL012579 PE=4 SV=1	Q16LN3_AEDAE			AAEL012579	45 kDa	TRUE	0.001	-0.11	0.42	0.02	0.00075	-0.13	unknown	16.27	16.27	16.42	16.19	16.36	16.31	16.37	16.38	16.43	16.28	16.3	16.38	16.24	16.2	16.22	16.22	16.23	0.252157	0.2599	0.279962	0.312906	0.264311	0.28384	0.281736	0.319972	0.317744	0.270349	0.272081	0.315073	0.2867	0.279703	0.341147	0.32413
708	TRUE	Empty	Metalloendopeptidase OS=Aedes aegypti GN=AAEL011542 PE=3 SV=1	Q16PS5_AEDAE			AAEL011542	29 kDa		0.001	-0.27	0.67	0.02	0.00075	-0.29	unknown	16.33	16.47	16.5	16.13	16.71	16.4	16.73	16.5	16.79	16.29	16.11	17.03	16.47	16.23	16.04	16.14	16.08	0.240141	0.248165	0.304723	0.245615	0.268225	0.248165	0.249448	0.263296	0.302447	0.294798	0.246499	0.266113	0.270641	0.241788	0.274999	0.246961
837	TRUE	Empty	AAEL013188-PA OS=Aedes aegypti GN=AAEL013188 PE=4 SV=1	Q16JW3_AEDAE			AAEL013188	29 kDa		0.002	0.21	0.71	0.06	0.00078	0.15	unknown	15.48	15.61	15.33	15.44	15.47	15.45	15.35	15.51	15.46	15.5	15.47	15.4	15.5	15.61	15.59	15.72	15.74	0.296741	0.299227	0.37653	0.354939	0.300432	0.385232	0.337249	0.365317	0.294468	0.338547	0.302217	0.353639	0.308682	0.332697	0.254379	0.380746
398	TRUE	Empty	Protein disulfide-isomerase OS=Aedes aegypti GN=AAEL000641 PE=2 SV=1	Q1HR78_AEDAE			AAEL000641	56 kDa	TRUE	< 0.0001	-0.14	0.85	0.04	0.00079	-0.17	unknown	17.75	17.76	17.87	17.7	17.81	17.83	17.78	17.79	17.86	17.8	17.82	17.9	17.79	17.69	17.61	17.6	17.58	0.243048	0.26897	0.239992	0.298645	0.245156	0.279921	0.254755	0.289258	0.295187	0.272554	0.278555	0.292544	0.269659	0.306007	0.344296	0.3114
463.1	TRUE	Empty	Dolichyl-diphosphooligosaccharide--protein glycosyltransferase 48 kDa subunit OS=Aedes aegypti GN=AAEL002174 PE=3 SV=1	Q17J35_AEDAE			AAEL002174	49 kDa	TRUE	0.00095	-0.18	0.54	0.01	0.00081	-0.19	unknown	15.91	15.89	16	15.88	15.96	15.98	15.99	16.02	15.98	16.01	15.96	15.9	15.83	15.81	15.7	15.79	15.79	0.356475	0.273172	0.468458	0.329694	0.294239	0.318169	0.339165	0.415833	0.319951	0.271024	0.287376	0.265489	0.342215	0.343999	0.391558	0.317795
806	TRUE	Empty	60S ribosomal protein L35 OS=Aedes aegypti GN=AAEL005629 PE=2 SV=1	Q1HRM8_AEDAE			AAEL005629	14 kDa		0.002	0.12	0.17	-0.01	0.00083	0.13	unknown	17.95	18.01	17.94	17.99	17.88	17.87	17.92	17.84	17.94	17.89	17.95	17.83	18.02	17.98	18.01	18.15	18.09	0.271325	0.2629	0.269189	0.331382	0.2977	0.269722	0.286222	0.322625	0.264644	0.294406	0.269844	0.299826	0.297939	0.291199	0.339119	0.297874
442	TRUE	Empty	Peptidyl-prolyl cis-trans isomerase OS=Aedes aegypti GN=AAEL003477 PE=3 SV=1	Q17FA3_AEDAE			AAEL003477	20 kDa	TRUE	< 0.0001	0.15	0.3	0.02	0.00085	0.13	unknown	15.38	15.37	15.31	15.37	15.3	15.25	15.32	15.23	15.36	15.33	15.38	15.42	15.42	15.5	15.49	15.45	15.5	0.267654	0.303527	0.260078	0.280184	0.276488	0.274733	0.317447	0.296745	0.269653	0.276855	0.274062	0.294129	0.272587	0.275922	0.341124	0.279465
1044	TRUE	Empty	AAEL011565-PA OS=Aedes aegypti GN=AAEL011565 PE=4 SV=1	Q16PP6_AEDAE			AAEL011565	270 kDa	TRUE	0.009	0.09	0.33	-0.09	0.00091	0.19	unknown	15.86	15.83	15.82	15.95	15.75	15.7	15.82	15.68	15.73	15.65	15.78	15.71	15.8	15.87	15.94	15.94	15.96	0.276976	0.27253	0.318124	0.350333	0.254644	0.270206	0.251204	0.373357	0.30702	0.297221	0.297937	0.294779	0.287766	0.332816	0.362924	0.304226
1099	TRUE	Empty	AAEL003103-PA OS=Aedes aegypti GN=AAEL003103 PE=2 SV=1	Q1HR02_AEDAE			AAEL003103	17 kDa		0.013	0.15	0.17	-0.04	0.00092	0.2	unknown	15.87	15.73	15.6	15.81	15.75	15.82	15.76	15.66	15.75	15.63	15.79	15.73	15.82	16.04	16.04	15.86	15.75	0.251019	0.397315	0.247646	0.255222	0.294557	0.308059	0.303111	0.25211	0.249937	0.2779	0.329178	0.349084	0.309799	0.265284	0.247566	0.364504
460	TRUE	Empty	AAEL011738-PA OS=Aedes aegypti GN=AAEL011738 PE=4 SV=1	Q16P65_AEDAE			AAEL011738	40 kDa		0.00011	0.16	0.34	0.04	0.00093	0.11	unknown	15.95	15.87	15.81	15.87	15.74	15.74	15.81	15.86	15.77	15.88	15.73	15.91	15.9	15.97	15.95	15.91	16.07	0.324034	0.333621	0.335267	0.333153	0.293304	0.343486	0.339997	0.345291	0.290336	0.302407	0.295197	0.341181	0.285038	0.285439	0.283264	0.282027
201	TRUE	Empty	AAEL001863-PA OS=Aedes aegypti GN=AAEL001863 PE=3 SV=1	Q17K11_AEDAE			AAEL001863	46 kDa		< 0.0001	-0.37	0.035	-0.17	0.001	-0.2	unknown	16	15.91	16.25	15.71	16.22	16.16	16.35	15.83	16.27	15.8	15.69	16.26	16.09	15.68	15.53	15.69	15.67	0.276914	0.279005	1.59636	0.275121	0.276514	0.265554	0.268878	0.532542	0.280073	0.275104	0.286517	0.269329	2.12984	0.275585	0.82373	0.331722
346	TRUE	Empty	AAEL003944-PA OS=Aedes aegypti GN=AAEL003944 PE=4 SV=1	Q0IFX1_AEDAE			AAEL003944	24 kDa		< 0.0001	0.22	0.62	0.02	0.001	0.2	unknown	16.52	16.54	16.41	16.42	16.35	16.39	16.35	16.38	16.43	16.48	16.39	16.33	16.51	16.59	16.66	16.61	16.68	0.253274	0.25881	0.378166	0.309337	0.26529	0.280819	0.297809	0.326958	0.31326	0.283103	0.273946	0.305728	0.251643	0.362053	0.409025	0.407409
386	TRUE	Empty	AAEL003986-PB OS=Aedes aegypti GN=AAEL003986 PE=2 SV=1	Q1HR45_AEDAE			AAEL003986	11 kDa		< 0.0001	-0.53	0.64	-0.14	0.001	-0.39	unknown	17	17.07	17.21	16.93	17.24	17.37	17.3	17.18	17.08	17.05	16.92	17.48	16.98	16.53	16.51	16.77	16.59	0.263679	0.332657	0.289942	0.267295	0.336492	0.345818	0.309632	0.277224	0.347522	0.284574	0.400408	0.426179	0.250089	0.321827	0.327156	0.427658
432	TRUE	Empty	AAEL004532-PA OS=Aedes aegypti GN=AAEL004532 PE=3 SV=1	Q17CL4_AEDAE			AAEL004532	36 kDa	TRUE	< 0.0001	0.22	0.2	0.03	0.001	0.19	unknown	16.42	16.45	16.21	16.44	16.33	16.33	16.34	16.31	16.35	16.42	16.47	16.19	16.49	16.53	16.57	16.42	16.72	0.27875	0.249436	0.267413	0.311343	0.281909	0.251895	0.274217	0.419026	0.34058	0.382916	0.266024	0.307615	0.282003	0.338795	0.398773	0.288044
281	TRUE	Empty	AAEL004587-PA OS=Aedes aegypti GN=AAEL004587 PE=4 SV=1	Q17CF5_AEDAE			AAEL004587	159 kDa	TRUE	< 0.0001	-0.19	0.018	-0.07	0.001	-0.12	unknown	16.58	16.54	16.74	16.61	16.64	16.61	16.71	16.66	16.68	16.51	16.48	16.65	16.43	16.49	16.42	16.55	16.49	0.244025	0.275649	0.271302	0.259739	0.257724	0.386963	0.285852	0.260304	0.246276	0.247053	0.249058	0.274582	0.244353	0.265532	0.297102	0.261715
336	TRUE	Empty	AAEL007488-PA OS=Aedes aegypti GN=AAEL007488 PE=4 SV=1	Q171X2_AEDAE			AAEL007488	57 kDa		< 0.0001	-0.29	0.27	-0.07	0.001	-0.23	unknown	16.08	15.99	16.32	15.91	16.25	16.16	16.31	16.11	16.16	16.22	16.26	15.98	15.94	15.81	15.82	15.99	15.98	0.247212	0.254314	0.284963	0.357156	0.286286	0.271788	0.269879	0.266401	0.278298	0.273858	0.296909	0.295146	0.257409	0.268337	0.294663	0.335273
434	TRUE	Empty	AAEL007820-PA OS=Aedes aegypti GN=AAEL007820 PE=4 SV=1	Q170S3_AEDAE			AAEL007820	21 kDa		< 0.0001	0.35	0.24	0.09	0.001	0.25	unknown	16.65	16.65	16.33	16.56	16.47	16.32	16.25	16.52	16.42	16.5	16.55	16.59	16.7	16.68	16.84	16.77	16.88	0.287074	0.318704	0.357745	0.32775	0.295578	0.354071	0.366166	0.365705	0.338687	0.379579	0.402826	0.405126	0.29228	0.312485	0.355786	0.360612
280	TRUE	Empty	AAEL007962-PA OS=Aedes aegypti GN=GSTe4 PE=2 SV=1	Q5PY78_AEDAE			GSTe4	25 kDa		< 0.0001	0.23	0.23	0.1	0.001	0.13	unknown	16.84	16.84	16.8	16.62	16.72	16.74	16.8	16.79	16.91	16.88	16.81	16.81	16.99	16.89	17.01	16.89	17.02	0.250899	0.243691	0.244785	0.24423	0.246523	0.262335	0.255004	0.246399	0.245333	0.279118	0.328719	0.247309	0.26858	0.253842	0.245331	0.346077
390	TRUE	Empty	AAEL009402-PA OS=Aedes aegypti GN=AAEL009402 PE=3 SV=1	Q16VX5_AEDAE			AAEL009402	42 kDa		< 0.0001	0.13	0.88	0.02	0.001	0.11	unknown	16.79	16.85	16.79	16.8	16.77	16.75	16.78	16.74	16.83	16.72	16.77	16.88	16.86	16.91	16.96	16.86	16.93	0.424348	0.324999	0.74804	0.355839	0.421683	0.289723	0.303478	0.570813	0.414375	0.258513	0.265734	0.264275	0.364842	0.409547	0.380179	0.378467
421	TRUE	Empty	AAEL009526-PA OS=Aedes aegypti GN=AAEL009526 PE=4 SV=1	Q16VJ9_AEDAE			AAEL009526	11 kDa		< 0.0001	-0.16	0.92	-0.04	0.001	-0.13	unknown	17.41	17.36	17.53	17.4	17.44	17.44	17.36	17.44	17.55	17.33	17.41	17.34	17.29	17.22	17.32	17.33	17.27	0.278756	0.293566	0.334634	0.31169	0.268427	0.263643	0.295855	0.333961	0.274018	0.280936	0.301743	0.301304	0.289719	0.311169	0.330544	0.274451
142	TRUE	Empty	AAEL010340-PA OS=Aedes aegypti GN=AAEL010340 PE=2 SV=1	Q1HQW9_AEDAE			AAEL010340	20 kDa		< 0.0001	0.19	0.32	0.01	0.001	0.17	unknown	17.06	17.03	17	17.09	16.97	16.91	16.93	16.99	17.01	17	17.02	16.99	17.05	17.13	17.26	17.25	17.2	0.271464	0.285422	0.333261	0.350314	0.270993	0.348254	0.256341	0.305722	0.38093	0.273756	0.276745	0.265816	0.305224	0.295853	0.339176	0.282627
370	TRUE	Empty	AAEL010809-PA OS=Aedes aegypti GN=AAEL010809 PE=3 SV=1	Q0IEE3_AEDAE			AAEL010809	29 kDa		< 0.0001	0.34	0.3	0.07	0.001	0.27	unknown	15.27	15.34	15.11	15.24	15.05	15.23	14.97	15.08	15.32	15.21	15.11	15.26	15.46	15.51	15.49	15.25	15.6	0.334022	0.285159	0.405065	0.405052	0.297962	0.295713	0.256153	0.384548	0.350958	0.353409	0.302009	0.266695	0.290812	0.45467	0.574909	0.331819
264	TRUE	Empty	AAEL011113-PA OS=Aedes aegypti GN=AAEL011113 PE=4 SV=1	Q16QZ1_AEDAE			AAEL011113	44 kDa		< 0.0001	0.18	0.11	0.05	0.001	0.13	unknown	14.56	14.49	14.44	14.49	14.51	14.48	14.57	14.45	14.66	14.5	14.62	14.51	14.57	14.72	14.74	14.62	14.74	0.255793	0.308418	0.326035	0.368838	0.275314	0.337318	0.320255	0.347121	0.343697	0.321696	0.394651	0.559281	0.279692	0.316139	0.420879	0.344668
311	TRUE	Empty	AAEL013982-PA OS=Aedes aegypti GN=AAEL013982 PE=4 SV=1	Q16HL9_AEDAE			AAEL013982	38 kDa		< 0.0001	0.12	0.56	0.02	0.001	0.11	unknown	16.89	16.92	16.84	16.93	16.85	16.86	16.87	16.88	16.88	16.86	16.87	16.93	16.9	16.96	17.06	17.06	17.01	0.237808	0.261741	0.337387	0.284947	0.245164	0.285583	0.332095	0.352628	0.323231	0.339787	0.376178	0.272915	0.242571	0.241943	0.322915	0.339869
290	TRUE	Empty	CDP-diacylglycerol--inositol 3-phosphatidyltransferase OS=Aedes aegypti GN=AAEL014142 PE=3 SV=1	Q16H63_AEDAE			AAEL014142	25 kDa		< 0.0001	-0.34	0.21	-0.06	0.001	-0.28	unknown	16.5	16.47	16.78	16.49	16.65	16.53	16.73	16.52	16.69	16.55	16.48	16.63	16.29	16.14	16.4	16.41	16.21	0.25882	0.257269	0.309405	0.252119	0.296787	0.264849	0.325875	0.318633	0.281551	0.250201	0.260275	0.253187	0.293819	0.319535	0.281569	1.12883
279	TRUE	Empty	Dihydrolipoyl dehydrogenase OS=Aedes aegypti GN=AAEL006928 PE=4 SV=1	Q174D6_AEDAE			AAEL006928	54 kDa	TRUE	< 0.0001	-0.13	0.065	-0.03	0.001	-0.1	unknown	15.14	15.17	15.27	15.18	15.21	15.25	15.21	15.2	15.12	15.25	15.27	15.15	15.15	15.14	15.05	15.06	15.08	0	0.239297	0	0	0	0.303379	0.48386	0	0	0	0.250981	0.240691	0	0	0	0.256866
424	TRUE	Empty	Eukaryotic translation initiation factor 6 OS=Aedes aegypti GN=EIF6 PE=3 SV=1	Q17EW3_AEDAE			EIF6	26 kDa		< 0.0001	0.24	0.079	0.06	0.001	0.18	unknown	17.11	17.19	17.01	17.18	16.95	17.13	16.97	17.07	17.16	17.07	17.03	17.14	17.14	17.21	17.49	17.23	17.34	0.268444	0.534515	0.276514	0.439671	0.885234	0.281424	0.302561	0.417206	0.315983	0.610908	0.699688	0.561463	0.265934	0.272159	0.270409	0.290578
436	TRUE	Empty	Proteasome subunit alpha type OS=Aedes aegypti GN=AAEL015007 PE=3 SV=1	Q16EV7_AEDAE			AAEL015007	31 kDa		< 0.0001	0.09	0.88	0.02	0.001	0.07	unknown	16.44	16.43	16.4	16.36	16.36	16.36	16.35	16.37	16.46	16.29	16.34	16.46	16.45	16.44	16.51	16.48	16.44	0.378099	0.598456	0.436997	0.564024	0.404215	0.319096	0.311338	0.450178	0.35876	0.531501	0.568304	0.343114	0.419243	1.09214	0.450997	0.38189
474	TRUE	Empty	AAEL000091-PA OS=Aedes aegypti GN=AAEL000091 PE=4 SV=1	Q0C785_AEDAE			AAEL000091	37 kDa		0.00014	0.12	0.92	-0.01	0.001	0.14	unknown	16.23	16.27	16.17	16.23	16.21	16.26	16.11	16.22	16.22	16.17	16.1	16.2	16.25	16.33	16.38	16.42	16.34	0.265424	0	0.26634	0.266161	0.27421	0	0	0.2995	0.510033	0.39168	0	0	0.301022	0.273847	0.439424	0
500	TRUE	Empty	AAEL009047-PA OS=Aedes aegypti GN=AAEL009047 PE=4 SV=1	Q16WZ6_AEDAE (+1)			AAEL009047	54 kDa		0.00019	0.3	0.75	-0.04	0.001	0.34	unknown	15.6	15.64	15.5	15.76	15.57	15.51	15.43	15.34	15.5	15.36	15.61	15.59	15.72	15.86	16.01	15.83	15.8	0.287974	0.247624	0.253785	0.245967	0.250386	0.271027	0.256214	0.51598	0.277198	0.27535	0.251501	0.318851	0.246464	0.278828	0.288705	0.388193
536	TRUE	Empty	AAEL009672-PA OS=Aedes aegypti GN=AAEL009672 PE=4 SV=1	Q16V66_AEDAE			AAEL009672	70 kDa		0.00031	0.17	0.015	0.08	0.001	0.09	unknown	15.85	15.78	15.76	15.81	15.75	15.71	15.72	15.84	15.85	15.85	15.82	15.87	15.87	15.91	15.93	15.99	16.06	0.248592	0.265541	0.276122	0.259596	0.260861	0.340402	0.307369	0.27807	0.269425	0.260601	0.309994	0.363916	0.255093	0.273386	0.266834	0.400761
561	TRUE	Empty	AAEL000859-PA OS=Aedes aegypti GN=AAEL000859 PE=4 SV=1	Q17MY0_AEDAE			AAEL000859	57 kDa		0.0004	0.12	0.58	0.03	0.001	0.09	unknown	16.09	16.11	16.01	16.04	16.13	16.01	16.03	16.02	16.14	15.99	16.04	16.16	16.08	16.12	16.21	16.3	16.17	0	0	0	0	0	0	0	0	0	0	0	0	0	0	0	0
562	TRUE	Empty	AAEL003066-PB OS=Aedes aegypti GN=AAEL003066 PE=3 SV=1	Q0IG65_AEDAE (+1)			AAEL003066	40 kDa		0.0004	-0.2	0.88	0.01	0.001	-0.21	unknown	16.2	16.21	16.31	16.2	16.34	16.25	16.2	16.29	16.45	16.11	15.99	16.45	16.06	15.98	16.17	16.14	15.93	0.258687	0.258912	0.289261	0.297159	0.265571	0.262931	0.291277	0.369924	0.28922	0.300432	0.383053	0.324962	0.272625	0.281538	0.326275	0.33137
3105.1	TRUE	Empty	AAEL005432-PB OS=Aedes aegypti GN=AAEL005432 PE=4 SV=1	Q17A20_AEDAE			AAEL005432	163 kDa	TRUE	0.0004	-0.23	0.42	-0.03	0.001	-0.2	unknown	17.21	17.28	17.3	17.31	17.25	17.34	17.13	17.27	17.19	17.26	17.21	17.31	17.2	16.88	16.99	17.13	17.04	0.260823	0.279924	0.318105	0.333187	0.299758	0.282042	0.267812	0.355923	0.291714	0.307438	0.314584	0.283209	0.314861	0.308001	0.359315	0.370708
566	TRUE	Empty	AAEL014831-PA OS=Aedes aegypti GN=AAEL014831 PE=2 SV=1	Q1HRB0_AEDAE			AAEL014831	8 kDa		0.00042	0.17	0.78	0.01	0.001	0.16	unknown	16.89	16.92	16.75	16.88	16.8	16.83	16.74	16.76	16.79	16.89	16.8	16.79	16.87	16.95	17.01	17.04	17.03	0.238731	0	0.243545	0.243014	0.238978	0	0	0.237692	0.238301	0.247709	0	0	0.246609	0.239216	0.269007	0
578	TRUE	Empty	AAEL008393-PA OS=Aedes aegypti GN=AAEL008393 PE=4 SV=1	Q16YY0_AEDAE			AAEL008393	55 kDa		0.00049	-0.15	0.91	0.01	0.001	-0.16	unknown	15.66	15.52	15.69	15.59	15.72	15.83	15.88	15.78	15.72	15.67	15.74	15.81	15.59	15.57	15.58	15.59	15.6	0.252938	0.2599	0.281732	0.289819	0.266548	0.268239	0.281149	0.284244	0.29859	0.288585	0.278554	0.292001	0.287771	0.301873	0.309159	0.296571
226.6	TRUE	Empty	AAEL014607-PA OS=Aedes aegypti GN=AAEL014607 PE=3 SV=1	Q16FX1_AEDAE			AAEL014607	62 kDa	TRUE	0.00069	-0.62	0.21	-0.09	0.001	-0.53	unknown	15.95	15.79	15.99	15.98	16.02	16.66	16.13	16	16.09	16.4	16.16	15.98	15.56	15.42	15.43	15.3	15.88	0.25298	0.248013	0.25316	0.255609	0.267502	0.326602	0.288406	0.303089	0.255609	0.272163	0.299055	0.264064	0.265783	0.256237	0.261404	0.329433
608	TRUE	Empty	AAEL009225-PA OS=Aedes aegypti GN=AAEL009225 PE=4 SV=1	Q16WG4_AEDAE			AAEL009225	29 kDa		0.0007	0.13	0.56	-0.06	0.001	0.19	unknown	16.34	16.33	16.35	16.35	16.29	16.26	16.29	16.16	16.3	16.27	16.33	16.18	16.33	16.37	16.44	16.51	16.49	0.243192	0.303734	0.235136	0.240409	0.293792	0.441853	0.522715	0.238426	0.243121	0.236969	0.376431	0.442376	0.235517	0.235673	0.235334	0.325095
628	TRUE	Empty	DNA-directed RNA polymerase subunit beta OS=Aedes aegypti GN=AaeL_AAEL017010 PE=3 SV=1	J9E9J9_AEDAE			AaeL_AAEL017010	128 kDa		0.0008	0.2	0.36	0.03	0.001	0.17	unknown	14.97	14.98	14.82	14.95	14.98	14.64	14.61	14.86	14.89	14.88	14.84	14.88	14.9	15.02	15.22	15.05	15.08	0.250905	0.308814	0.265741	0.259151	0.271968	0.266735	0.288415	0.271324	0.265105	0.278867	0.306184	0.334045	0.257199	0.272772	0.282319	0.282526
629	TRUE	Empty	Pescadillo homolog OS=Aedes aegypti GN=AAEL012980 PE=3 SV=1	PESC_AEDAE			AAEL012980	72 kDa		0.00081	0.17	0.93	-0.01	0.001	0.18	unknown	15.61	15.7	15.57	15.69	15.57	15.58	15.57	15.57	15.61	15.57	15.61	15.54	15.66	15.72	15.81	15.81	15.84	0.279936	0.291823	0.368147	0.318845	0.349495	0.33163	0.28619	0.341239	0.300181	0.302433	0.284345	0.320925	0.288715	0.386618	0.452163	0.341615
704	TRUE	Empty	AAEL001166-PA OS=Aedes aegypti GN=AAEL001166 PE=4 SV=1	Q17M29_AEDAE			AAEL001166	38 kDa		0.001	0.1	0.24	-0.04	0.001	0.14	unknown	15.76	15.74	15.83	15.77	15.81	15.8	15.77	15.66	15.84	15.76	15.74	15.81	15.91	15.92	15.88	15.82	15.94	0.288032	0	0.335507	0.295433	0.345158	0	0	0.419957	0.560215	0.274645	0	0	0.298146	0.62743	0.533031	0
722	TRUE	Empty	AAEL004415-PA OS=Aedes aegypti GN=AAEL004415 PE=4 SV=1	Q17CW3_AEDAE			AAEL004415	73 kDa		0.001	0.13	0.93	-0.02	0.001	0.14	unknown	14.15	14.13	14.01	14.23	14.08	14.13	14.14	14.14	14.12	14.11	14.02	14.09	14.07	14.29	14.34	14.19	14.33	0.255772	0.254119	0.24811	0.285306	0.247822	0.270723	0.263307	0.439165	0.253557	0.297336	0.359978	0.368846	0.281709	0.259537	0.313778	0.496232
660	TRUE	Empty	AAEL006040-PA (Fragment) OS=Aedes aegypti GN=AAEL006040 PE=4 SV=1	Q177S9_AEDAE			AAEL006040	106 kDa	TRUE	0.001	-0.07	0.68	0.01	0.001	-0.09	unknown	16.3	16.29	16.31	16.28	16.37	16.32	16.35	16.35	16.38	16.33	16.27	16.42	16.31	16.26	16.21	16.23	16.26	0.25567	0.268724	0.300897	0.367655	0.259781	0.254533	0.246454	0.463884	0.377287	0.366477	0.281566	0.334458	0.297761	0.384051	0.470984	0.340669
711	TRUE	Empty	AAEL006337-PA OS=Aedes aegypti GN=AAEL006337 PE=4 SV=1	Q176I2_AEDAE			AAEL006337	67 kDa		0.001	-0.14	0.82	0.01	0.001	-0.15	unknown	15.72	15.77	15.8	15.65	15.78	15.71	15.75	15.75	15.75	15.75	15.76	15.72	15.59	15.58	15.57	15.64	15.64	0.269817	0.254167	0.387739	0.267411	0.288053	0.259539	0.254386	0.301165	0.292953	0.315326	0.277281	0.252625	0.269046	0.267278	0.325363	0.333008
721	TRUE	Empty	AAEL007441-PA OS=Aedes aegypti GN=AAEL007441 PE=2 SV=1	Q1HRN7_AEDAE			AAEL007441	21 kDa		0.001	-0.13	0.47	0.04	0.001	-0.16	unknown	17.27	17.19	17.32	17.18	17.29	17.36	17.25	17.29	17.24	17.37	17.37	17.31	17.21	17.2	17.1	17.18	16.97	0.281285	0.24864	0.312488	0.254372	0.266101	0.25473	0.252793	0.254406	0.248985	0.259982	0.255155	0.268457	0.257027	0.323903	0.336296	0.283436
706	TRUE	Empty	AAEL009637-PA OS=Aedes aegypti GN=CAT-B3 PE=2 SV=1	Q1EGF0_AEDAE			CAT-B3	37 kDa		0.001	0.21	0.92	0.09	0.001	0.12	unknown	16.68	16.62	16.44	16.68	16.47	16.59	16.58	16.67	16.46	16.71	16.81	16.47	16.67	16.77	16.84	16.78	16.74	0.281384	0.38397	0.288615	0.304654	0.268412	0.335174	0.384854	0.267424	0.281018	0.265534	0.294426	0.273979	0.276131	0.27272	0.307953	0.323722
2378.2	TRUE	Empty	AAEL011176-PA OS=Aedes aegypti GN=AAEL011176 PE=3 SV=1	Q16QU0_AEDAE			AAEL011176	26 kDa	TRUE	0.001	-0.56	0.12	-0.14	0.001	-0.43	unknown	18.46	18.58	18.97	18.64	18.8	18.6	19.12	18.82	18.61	18.62	18.62	18.64	18.29	18.13	17.91	18.27	18.42	0.27721	0	1.89883	1.75298	0.859307	0	0	0.457738	0.272151	0.347692	0	0	2.2582	0.287431	0.280073	0
740	TRUE	Empty	AAEL011568-PA OS=Aedes aegypti GN=AAEL011568 PE=4 SV=1	Q16PP1_AEDAE			AAEL011568	60 kDa		0.001	0.15	0.7	-0.01	0.001	0.16	unknown	15.65	15.56	15.51	15.69	15.53	15.65	15.56	15.52	15.56	15.46	15.72	15.73	15.66	15.67	15.91	15.71	15.72	0.271787	0.286319	0.291069	0.306304	0.267039	0.299158	0.299951	0.380882	0.265958	0.26445	0.323464	0.292172	0.261539	0.296059	0.363348	0.410786
788	TRUE	Empty	AAEL013867-PA (Fragment) OS=Aedes aegypti GN=AAEL013867 PE=4 SV=1	Q16HX9_AEDAE			AAEL013867	99 kDa		0.001	-0.58	0.079	-0.18	0.001	-0.4	unknown	14.49	14.52	14.85	14.52	14.69	14.97	14.9	14.64	14.56	14.52	14.39	14.76	14.4	14.18	14.04	13.95	14.07	0.271133	0.325967	0.306537	0.301787	0.283686	0.29606	0.282051	0.310239	0.310381	0.299074	0.292438	0.364408	0.258203	0.30555	0.384896	0.433373
771	TRUE	Empty	Peptidyl-prolyl cis-trans isomerase (Fragment) OS=Aedes aegypti GN=AAEL005799 PE=3 SV=1	Q178Q1_AEDAE			AAEL005799	24 kDa	TRUE	0.001	0.28	0.43	-0.04	0.001	0.32	unknown	13.31	13.42	13.22	13.38	13.07	13.3	13.31	13.3	13.23	13.18	13.08	13.26	13.39	13.5	13.57	13.63	13.71	0.247749	0.282552	0.240481	0.248394	0.249915	0.258028	0.258458	0.23955	0.24211	0.248176	0.304841	0.264267	0.244698	0.355921	0.242673	0.298417
718	TRUE	Empty	Serine--pyruvate aminotransferase OS=Aedes aegypti GN=AAEL010480 PE=1 SV=1	Q3LSM4_AEDAE			AAEL010480	43 kDa		0.001	0.18	0.62	0.01	0.001	0.17	unknown	15.7	15.65	15.68	15.57	15.56	15.59	15.64	15.49	15.71	15.62	15.63	15.64	15.69	15.78	15.86	15.72	15.91	0.247776	0.262842	0.24498	0.243772	0.246691	0.249004	0.24844	0.262845	0.249593	0.256278	0.285373	0.256956	0.244795	0.252536	0.27055	0.248867
828	TRUE	Empty	AAEL004566-PA OS=Aedes aegypti GN=AAEL004566 PE=4 SV=1	Q17CJ1_AEDAE			AAEL004566	38 kDa		0.002	-0.12	0.36	0.03	0.001	-0.15	unknown	15.61	15.65	15.76	15.54	15.64	15.68	15.55	15.67	15.65	15.64	15.69	15.72	15.58	15.51	15.49	15.41	15.54	0.274806	0.276117	0.317822	0.30181	0.283899	0.273852	0.278074	0.302004	0.318772	0.313282	0.326878	0.301826	0.279002	0.33082	0.3257	0.322162
794	TRUE	Empty	AAEL011584-PA OS=Aedes aegypti GN=AAEL011584 PE=3 SV=1	Q16PM9_AEDAE			AAEL011584	61 kDa		0.002	0.05	0.074	-0.02	0.001	0.07	unknown	16.61	16.64	16.6	16.67	16.59	16.61	16.53	16.56	16.54	16.59	16.68	16.55	16.67	16.66	16.65	16.66	16.62	0	0.296892	0	0	0	0.286282	0.26722	0	0	0	0.284049	0.270288	0	0	0	0.268553
830	TRUE	Empty	AAEL017379-PA OS=Aedes aegypti GN=AaeL_AAEL017379 PE=4 SV=1	J9E8V9_AEDAE			AaeL_AAEL017379	41 kDa	TRUE	0.002	0.16	0.91	-0.04	0.001	0.2	unknown	15.12	15.15	15.07	15.15	15.23	15.11	15.05	15.04	15.23	15.07	14.97	15.1	15.19	15.33	15.2	15.26	15.36	0.260075	0.270962	0.308064	0.279555	0.275813	0.291434	0.273919	0.317868	0.319876	0.297611	0.286582	0.292745	0.263061	0.314814	0.348899	0.321035
856	TRUE	Empty	AAEL001798-PB OS=Aedes aegypti GN=AAEL001798 PE=4 SV=1	Q17K22_AEDAE (+1)			AAEL001798	20 kDa		0.0027	0.09	0.89	0.01	0.001	0.08	unknown	16.72	16.71	16.66	16.76	16.67	16.62	16.63	16.64	16.66	16.68	16.74	16.74	16.77	16.82	16.76	16.75	16.72	0.321855	0.302544	0.307229	0.328482	0.311345	0.355359	0.348949	0.312549	0.303609	0.306745	0.345542	0.324721	0.277496	0.324293	0.351437	0.382755
894	TRUE	Empty	AAEL008370-PA (Fragment) OS=Aedes aegypti GN=SCRB17 PE=3 SV=2	Q16YZ7_AEDAE			SCRB17	54 kDa		0.003	-0.34	0.096	0.13	0.001	-0.46	unknown	12.49	12.61	12.61	12.66	12.71	12.89	12.29	12.76	12.76	12.67	12.91	13	12.45	12.3	12.38	12.01	12.14	0.27572	0.265047	0.276519	0.263579	0.282528	0.268228	0.262485	0.318195	0.286027	0.277612	0.285743	0.262586	0.266477	0.311476	0.301463	0.275061
877	TRUE	Empty	AAEL008786-PA OS=Aedes aegypti GN=AAEL008786 PE=4 SV=1	Q16XQ8_AEDAE			AAEL008786	52 kDa		0.003	-0.17	0.14	0.08	0.001	-0.25	unknown	15.96	15.87	16.05	15.75	15.97	15.96	16	16.07	16.04	16.06	15.96	16	15.87	15.86	15.67	15.7	15.76	0.259184	0.251694	0.33219	0.426947	0.294363	0.255429	0.290471	0.27843	0.304991	0.280462	0.250993	0.26907	0.292171	0.344822	0.459634	0.263434
890	TRUE	Empty	AAEL009224-PB OS=Aedes aegypti GN=AAEL009224 PE=4 SV=1	Q16WH4_AEDAE (+1)			AAEL009224	31 kDa		0.003	0.18	0.64	0.04	0.001	0.14	unknown	16.55	16.54	16.47	16.44	16.47	16.4	16.24	16.46	16.49	16.46	16.41	16.5	16.46	16.59	16.7	16.67	16.67	0.257533	0.401428	0.286203	0.264156	0.303818	0.29807	0.347576	0.245941	0.292345	0.27782	0.317485	0.371239	0.288367	0.266329	0.296794	0.304581
900	TRUE	Empty	AAEL007066-PA OS=Aedes aegypti GN=AAEL007066 PE=4 SV=1	Q173P7_AEDAE			AAEL007066	40 kDa		0.0037	0.09	0.51	-0.04	0.001	0.13	unknown	14.6	14.55	14.55	14.62	14.57	14.52	14.56	14.46	14.5	14.53	14.6	14.54	14.63	14.64	14.66	14.65	14.72	0.268817	0.298839	0.342793	0.391817	0.271805	0.281082	0.303382	0.466036	0.376549	0.377836	0.365032	0.368863	0.331893	0.388548	0.475333	0.451828
915	TRUE	Empty	AAEL010012-PA OS=Aedes aegypti GN=AAEL010012 PE=2 SV=1	Q1HR30_AEDAE			AAEL010012	22 kDa		0.004	-0.12	0.26	0.03	0.001	-0.16	unknown	15.81	15.79	15.79	15.85	15.83	15.83	15.86	15.87	15.86	15.84	15.86	15.9	15.81	15.77	15.69	15.59	15.7	0.279399	0.272836	0.378103	0.284892	0.300295	0.308247	0.292215	0.347273	0.357572	0.325195	0.276089	0.327891	0.266706	0.330151	0.391039	0.489103
933	TRUE	Empty	AAEL011480-PA OS=Aedes aegypti GN=AAEL011480 PE=4 SV=1	Q16PY9_AEDAE			AAEL011480	127 kDa		0.004	0.16	0.72	-0.06	0.001	0.22	unknown	15.1	15.06	14.87	15.06	15.01	14.88	14.8	14.76	15	14.89	14.71	15.05	15	15.15	15.15	15.53	14.99	0.24312	0	0.24252	0.242472	0.254801	0	0	0.24465	0.23884	0.324085	0	0	0.243049	0.247551	0.240149	0
926	TRUE	Empty	Protein kinase C (Fragment) OS=Aedes aegypti GN=AAEL002885 PE=3 SV=1	Q17GR4_AEDAE			AAEL002885	55 kDa		0.004	0.11	0.63	-0.02	0.001	0.12	unknown	16.21	16.23	16.21	16.31	16.13	16.08	16.17	16.22	16.25	16.04	16.11	16.18	16.23	16.28	16.23	16.31	16.31	0	0.345623	0	0	0	0.573696	0.371582	0	0	0	0.424415	0.631142	0	0	0	0.564134
975	TRUE	Empty	AAEL003001-PA OS=Aedes aegypti GN=AAEL003001 PE=4 SV=1	Q17GJ0_AEDAE			AAEL003001	38 kDa		0.005	0.21	0.55	-0.05	0.001	0.26	unknown	0	15.44	0	0	0	15.26	15.28	0	0	0	15.2	15.25	0	0	0	15.49	15.47	0.252432	0.259504	0.338771	0.281332	0.280116	0.269068	0.285342	0.299123	0.31054	0.292224	0.258183	0.34755	0.270368	0.327612	0.300306	0.323641
957	TRUE	Empty	AAEL013275-PA OS=Aedes aegypti GN=AAEL013275 PE=4 SV=1	Q0IE87_AEDAE			AAEL013275	98 kDa		0.005	0.16	0.66	-0.03	0.001	0.19	unknown	16.01	16.04	15.9	15.97	15.98	16	15.93	15.94	15.96	15.9	15.89	15.96	16.02	16.1	16.21	16.11	16.2	0.484963	0.254606	1.03533	0.239191	0.395925	0.251212	0.249272	0.428652	0.265216	0.237753	0.247757	0.289124	0.339897	0.331572	0.268348	0.270503
979	TRUE	Empty	AAEL014694-PA OS=Aedes aegypti GN=AAEL014694 PE=4 SV=1	Q16FN6_AEDAE			AAEL014694	160 kDa		0.005	-0.24	0.57	-0.04	0.001	-0.2	unknown	13.41	0	13.75	13.47	13.48	0	0	13.53	13.52	13.51	0	0	13.35	13.32	13.3	0	0	0.255966	0.269804	0.27117	0.275806	0.261691	0.284935	0.289474	0.293858	0.284973	0.278097	0.298545	0.318047	0.256993	0.283028	0.300702	0.319886
1022	TRUE	Empty	AAEL012427-PA OS=Aedes aegypti GN=AAEL012427 PE=4 SV=1	Q16M47_AEDAE			AAEL012427	50 kDa		0.008	-0.09	0.27	0.03	0.001	-0.12	unknown	16.67	16.68	16.76	16.61	16.77	16.68	16.75	16.72	16.76	16.67	16.75	16.84	16.69	16.62	16.61	16.6	16.6	0.272996	0.315052	0.280069	0.385056	0.315589	0.294434	0.276641	0.31093	0.284914	0.356731	0.343698	0.313293	0.303564	0.343748	0.550773	0.479378
1037	TRUE	Empty	60S ribosomal protein L23 OS=Aedes aegypti GN=RpL23-A PE=2 SV=1	RL23_AEDAE			RpL23-A	15 kDa		0.009	0.07	0.26	-0.01	0.001	0.07	unknown	16.38	16.48	16.41	16.39	16.39	16.38	16.34	16.36	16.36	16.4	16.37	16.39	16.46	16.4	16.34	16.56	16.47	0.28552	0.253151	0.513549	0.339296	0.471453	0.387117	0.320148	0.354368	0.376742	0.300496	0.293554	0.361629	0.465532	0.761123	0.715817	0.473017
1197.1	TRUE	Empty	AAEL007390-PA OS=Aedes aegypti GN=AAEL007390 PE=3 SV=1	Q172F3_AEDAE			AAEL007390	38 kDa	TRUE	0.009	-0.09	0.31	0.04	0.001	-0.13	unknown	15.49	15.54	15.55	15.53	15.6	15.44	15.55	15.56	15.45	15.59	15.65	15.58	15.49	15.48	15.39	15.38	15.46	0.243069	0	0.238307	0.235507	0.247414	0	0	0.236561	0.235496	0.235637	0	0	0.23571	0.238372	0.236746	0
1053	TRUE	Empty	AAEL004043-PA OS=Aedes aegypti GN=AAEL004043 PE=4 SV=1	Q17DT9_AEDAE			AAEL004043	35 kDa		0.01	-0.1	0.43	0.04	0.001	-0.14	unknown	16.08	16.14	16.2	16.03	16.17	16.11	16.1	16.17	16.19	16.18	16.18	16.01	16.08	15.97	15.98	16.05	16.02	0.253013	0	0.283356	0.239893	0.26737	0	0	0.249604	0.25089	0.237087	0	0	0.239313	0.295039	0.335215	0
1051	TRUE	Empty	AAEL014768-PA OS=Aedes aegypti GN=AAEL014768 PE=4 SV=1	Q16FG2_AEDAE			AAEL014768	230 kDa	TRUE	0.01	0.06	0.21	-0.03	0.001	0.09	unknown	15.9	15.9	15.92	16.04	15.83	15.88	15.85	15.79	15.78	15.92	15.94	15.88	15.95	15.95	15.96	15.91	16.01	0.234747	0.237046	0.262783	0.242527	0.254387	0.487482	0.41052	0.244537	0.236855	0.250212	0.251815	0.367204	0.240995	0.240428	0.241371	0.731267
1080	TRUE	Empty	AAEL003119-PA OS=Aedes aegypti GN=CTL6 PE=4 SV=1	Q17GC2_AEDAE			CTL6	57 kDa		0.012	0.12	0.19	-0.05	0.001	0.17	unknown	16.01	16.12	15.89	16.15	16.05	16	16.12	16.01	15.96	15.92	16.04	16.03	16.12	16.22	16.26	16.05	16.15	0.244272	0.350367	0.311557	0.324468	0.290012	0.265051	0.266424	0.391579	0.313983	0.35203	0.370485	0.399118	0.258684	0.412047	0.547668	0.36902
1103	TRUE	Empty	AAEL017346-PA OS=Aedes aegypti GN=AaeL_AAEL017346 PE=4 SV=1	J9HGL9_AEDAE			AaeL_AAEL017346	25 kDa		0.013	-0.22	0.05	0.16	0.001	-0.38	unknown	16.6	16.62	16.57	16.52	16.79	16.43	16.61	16.58	16.72	16.81	16.69	16.97	16.55	16.19	16.39	16.43	16.22	0.252411	0.253506	0.299464	0.28259	0.285634	0.247602	0.253447	0.291506	0.257858	0.257738	0.294282	0.266828	0.258775	0.273257	0.261885	0.374181
1124	TRUE	Empty	AAEL014529-PA OS=Aedes aegypti GN=AAEL014529 PE=4 SV=1	Q16G44_AEDAE			AAEL014529	49 kDa		0.015	0.12	0.6	-0.05	0.001	0.17	unknown	15.73	15.72	15.56	15.56	15.69	15.65	15.68	15.59	15.67	15.52	15.49	15.65	15.63	15.72	15.87	15.68	15.87	0.271167	0.273376	0.272848	0.285045	0.277805	0.293973	0.283181	0.28535	0.29154	0.283566	0.306113	0.296868	0.26434	0.265047	0.299018	0.311903
1122	TRUE	Empty	DNA ligase OS=Aedes aegypti GN=AaeL_AAEL017566 PE=3 SV=1	J9HJ51_AEDAE			AaeL_AAEL017566	101 kDa	TRUE	0.015	0.07	0.3	-0.05	0.001	0.12	unknown	15.63	15.62	15.56	15.65	15.67	15.53	15.59	15.53	15.52	15.58	15.49	15.66	15.59	15.63	15.72	15.81	15.69	0.294574	0	0.373891	0.325813	0.315465	0	0	0.648313	0.401551	0.367435	0	0	0.320654	0.454024	0.679128	0
913	TRUE	Empty	Cytochrome b-c1 complex subunit 7 OS=Aedes aegypti GN=AAEL007868 PE=2 SV=1	Q5MM88_AEDAE			AAEL007868	13 kDa		0.004	-0.13	0.84	-0.01	0.0016	-0.12	unknown	16.91	16.93	16.94	16.94	17	16.99	16.92	16.96	16.82	17.02	17.03	16.93	16.85	16.86	16.79	16.78	16.84	0.275203	0.304453	0.322442	0.305165	0.281005	0.26623	0.289262	0.308426	0.307372	0.29857	0.339122	0.311929	0.339901	0.345953	0.440425	0.370635
345	TRUE	Empty	AAEL001682-PA OS=Aedes aegypti GN=AAEL001682 PE=4 SV=1	Q17KI6_AEDAE			AAEL001682	37 kDa	TRUE	< 0.0001	0.17	0.021	0.07	0.002	0.1	unknown	15.49	15.54	15.4	15.52	15.5	15.39	15.44	15.49	15.6	15.47	15.51	15.56	15.5	15.58	15.65	15.78	15.72	0.265172	0.274965	0.348252	0.281247	0.27671	0.309806	0.325732	0.304698	0.327574	0.302109	0.282724	0.312399	0.296052	0.29239	0.283843	0.304836
335	TRUE	Empty	AAEL004835-PA OS=Aedes aegypti GN=AAEL004835 PE=4 SV=1	Q0IFI2_AEDAE			AAEL004835	14 kDa		< 0.0001	0.25	0.65	0.04	0.002	0.21	unknown	17.53	17.55	17.4	17.56	17.4	17.44	17.25	17.46	17.48	17.46	17.62	17.21	17.57	17.65	17.72	17.68	17.79	0	0	0	0	0	0	0	0	0	0	0	0	0	0	0	0
451	TRUE	Empty	AAEL007334-PA OS=Aedes aegypti GN=AAEL007334 PE=4 SV=1	Q16I76_AEDAE			AAEL007334	17 kDa		< 0.0001	0.12	0.078	0.03	0.002	0.1	unknown	15.26	15.3	15.15	15.23	15.23	15.28	15.14	15.22	15.25	15.27	15.28	15.16	15.31	15.37	15.37	15.22	15.33	0.281735	0.240499	0.32164	0.336943	0.326326	0.287006	0.344895	0.267546	0.339908	0.35382	0.249081	0.297252	0.306387	0.279452	0.360932	0.374588
449	TRUE	Empty	NADH dehydrogenase [ubiquinone] 1 beta subcomplex subunit 8, mitochondrial OS=Aedes aegypti GN=AAEL000986 PE=3 SV=1	Q17MK2_AEDAE			AAEL000986	20 kDa		< 0.0001	-0.21	0.95	0.04	0.002	-0.25	unknown	16.12	16.06	16.22	16.04	16.2	16.2	16.17	16.28	16.18	16.31	16.2	16.06	16.08	16	15.88	15.85	15.83	0.279648	0.286685	0.332178	0.342624	0.349333	0.381902	0.353815	0.285774	0.319988	0.338224	0.261918	0.283591	0.278049	0.289114	0.309658	0.330579
484	TRUE	Empty	AAEL013876-PA OS=Aedes aegypti GN=AAEL013876 PE=2 SV=1	Q1HQR1_AEDAE			AAEL013876	18 kDa		0.00015	-0.14	0.73	-0.02	0.002	-0.13	unknown	16.88	16.8	17	16.85	16.89	16.93	16.88	16.89	16.88	16.91	16.92	16.85	16.78	16.73	16.63	16.87	16.81	0.272422	0.26705	0.2724	0.280621	0.276081	0.287564	0.28991	0.307985	0.299188	0.271809	0.296695	0.293176	0.274594	0.287045	0.295985	0.347552
569	TRUE	Empty	AAEL012131-PA OS=Aedes aegypti GN=Slif PE=2 SV=1	Q16N01_AEDAE			Slif	67 kDa		0.00042	-0.19	0.19	-0.04	0.002	-0.15	unknown	15.33	15.37	15.53	15.3	15.44	15.48	15.52	15.45	15.35	15.48	15.35	15.42	15.43	15.21	15.11	15.24	15.3	0.254514	0.270202	0.315241	0.275538	0.277494	0.269944	0.266264	0.278148	0.292135	0.250202	0.253848	0.280127	0.258401	0.278956	0.287251	0.272962
585	TRUE	Empty	AAEL011355-PA OS=Aedes aegypti GN=AAEL011355 PE=3 SV=1	Q16Q99_AEDAE			AAEL011355	69 kDa		0.00053	-0.11	0.99	0.01	0.002	-0.12	unknown	17.16	17.16	17.17	17.19	17.2	17.2	17.2	17.22	17.12	17.23	17.28	17.17	17.15	17.12	17.02	17.1	17.01	0.274165	0.236517	0.258934	0.26145	0.253127	0.241929	0.243179	0.269427	0.254646	0.258661	0.256099	0.250701	0.262376	0.261034	0.26483	0.240214
720	TRUE	Empty	AAEL002797-PA OS=Aedes aegypti GN=AAEL002797 PE=2 SV=1	Q1HQW7_AEDAE			AAEL002797	11 kDa		0.001	-0.27	0.45	0.01	0.002	-0.28	unknown	16.4	16.44	16.68	16.31	16.51	16.52	16.47	16.57	16.45	16.56	16.42	16.48	16.34	16.17	16.01	16.37	16.19	0.235923	0.253694	0.355969	0.297761	0.244559	0.248196	0.262642	0.269425	0.27972	0.281889	0.303178	0.312172	0.256352	0.31946	0.415147	0.353935
741	TRUE	Empty	AAEL004063-PA OS=Aedes aegypti GN=AAEL004063 PE=4 SV=1	Q17DU2_AEDAE			AAEL004063	49 kDa		0.001	0.13	0.39	-0.05	0.002	0.18	unknown	16.65	16.8	16.59	16.63	16.64	16.57	16.52	16.52	16.58	16.57	16.52	16.53	16.61	16.69	16.67	16.86	16.9	0.270593	0.278576	0.307039	0.332681	0.278021	0.296031	0.281818	0.368345	0.319248	0.322871	0.31273	0.337762	0.291987	0.331701	0.388156	0.359071
668	TRUE	Empty	AAEL005037-PA OS=Aedes aegypti GN=AAEL005037 PE=4 SV=1	Q17BB4_AEDAE			AAEL005037	56 kDa	TRUE	0.001	0.08	0.78	0.01	0.002	0.07	unknown	16.88	16.84	16.86	16.85	16.85	16.84	16.88	16.83	16.86	16.86	16.87	16.94	16.96	16.97	16.94	16.9	16.92	0.287916	0.285397	0.305043	0.302377	0.266655	0.307247	0.311615	0.36307	0.333913	0.314146	0.301685	0.298832	0.291665	0.331707	0.453333	0.417441
848	TRUE	Empty	Ubiquinone biosynthesis protein COQ4 homolog, mitochondrial OS=Aedes aegypti GN=AAEL014646 PE=3 SV=1	COQ4_AEDAE			AAEL014646	32 kDa		0.002	-0.2	0.5	0.04	0.002	-0.23	unknown	17.05	17.01	17.36	17.01	17.03	17.08	17.08	17.21	17.17	17.19	17.13	17.06	16.85	16.93	16.64	17.11	16.89	0.279321	0.293151	0.365497	0.377254	0.289633	0.299628	0.288472	0.390789	0.367136	0.355498	0.33186	0.372547	0.302552	0.391131	0.432017	0.517091
887	TRUE	Empty	AAEL012697-PA OS=Aedes aegypti GN=AAEL012697 PE=4 SV=1	Q1DGF0_AEDAE			AAEL012697	11 kDa		0.003	-0.31	0.65	0.01	0.002	-0.32	unknown	16.7	16.46	16.87	16.53	16.83	16.66	16.92	16.74	16.74	16.73	16.8	16.97	16.42	16.59	16.69	15.33	15.15	0.274025	0.290081	0.350999	0.373476	0.353722	0.315246	0.386879	0.417394	0.52156	0.37936	0.292804	0.532189	0.326223	0.408003	0.334393	0.407549
902	TRUE	Empty	AAEL003084-PA (Fragment) OS=Aedes aegypti GN=AAEL801117_b PE=2 SV=1	Q1HQV4_AEDAE			AAEL801117_b	38 kDa		0.0039	-0.16	0.31	0.04	0.002	-0.2	unknown	16.8	16.76	16.89	16.72	16.8	16.8	16.82	16.92	16.9	16.85	16.77	16.81	16.62	16.62	16.61	16.85	16.62	0.291386	0.440168	0.338432	0.345072	0.346729	0.348435	0.396702	0.308554	0.307539	0.295246	0.356817	0.422973	0.292236	0.360693	0.435484	0.322603
939	TRUE	Empty	AAEL006594-PA OS=Aedes aegypti GN=AAEL006594 PE=3 SV=1	Q175P6_AEDAE (+1)			AAEL006594	27 kDa		0.004	-0.48	0.66	-0.02	0.002	-0.46	unknown	15.05	14.98	15.65	15.06	14.72	14.98	15.36	15.27	15.15	15.39	14.9	14.94	14.57	14.38	14.53	14.63	15.08	0.272601	0.319896	0.34249	0.309462	0.300435	0.321625	0.312452	0.481794	0.375833	0.459777	0.310009	0.340844	0.284341	0.345533	0.372429	0.319353
908	TRUE	Empty	AAEL010823-PA OS=Aedes aegypti GN=AAEL010823 PE=3 SV=1	Q0IEE4_AEDAE			AAEL010823	23 kDa		0.004	-0.12	0.62	0.02	0.002	-0.14	unknown	16.95	16.93	17.05	16.92	17.01	17.02	16.98	17.01	16.97	17.08	17.07	17	16.95	16.9	16.83	16.87	16.81	0.326847	0.265178	0.394094	0.279036	0.276021	0.324533	0.298732	0.403966	0.322613	0.268118	0.245082	0.299469	0.333878	0.333287	0.445623	0.264754
970	TRUE	Empty	AAEL006552-PA OS=Aedes aegypti GN=AAEL006552 PE=4 SV=1	Q175W0_AEDAE			AAEL006552	85 kDa		0.005	0.1	0.85	-0.01	0.002	0.1	unknown	15.67	15.69	15.73	15.69	15.72	15.59	15.67	15.68	15.65	15.77	15.62	15.64	15.75	15.68	15.81	15.85	15.87	0	0.293927	0	0	0	0.319027	0.320527	0	0	0	0.278512	0.297113	0	0	0	0.430193
996	TRUE	Empty	GTP:AMP phosphotransferase, mitochondrial OS=Aedes aegypti GN=Adk3 PE=3 SV=1	Q17NS5_AEDAE			Adk3	25 kDa		0.006	-0.18	0.38	0.04	0.002	-0.23	unknown	15.59	15.52	15.4	15.7	15.63	15.59	15.59	15.53	15.46	15.54	15.72	15.74	15.36	15.55	15.46	15.35	15.34	0.322186	0.237683	0.313644	0.411364	0.356158	0.263018	0.241695	0.344595	0.401181	0.358517	0.247528	0.286172	0.344885	0.431903	0.445444	0.359235
1002	TRUE	Empty	60S ribosomal protein L44 OS=Aedes aegypti GN=AAEL003942 PE=2 SV=1	Q1HRN0_AEDAE			AAEL003942	13 kDa		0.007	0.19	0.52	0.04	0.002	0.15	unknown	17.83	17.86	17.75	17.85	17.7	17.7	17.68	17.68	17.67	17.83	17.81	17.8	17.92	17.9	17.9	17.95	17.91	0.242331	0.293859	0.25212	0.295752	0.257385	0.338477	0.309784	0.405364	0.404031	0.294864	0.322257	0.448103	0.252678	0.270878	0.422141	0.287489
1010	TRUE	Empty	AAEL008742-PA OS=Aedes aegypti GN=AAEL008742 PE=4 SV=1	Q16XW5_AEDAE			AAEL008742	41 kDa		0.007	-0.22	0.56	0.02	0.002	-0.25	unknown	14.75	14.66	14.88	14.7	14.85	14.91	14.97	14.78	14.99	14.92	14.72	14.93	14.69	14.77	14.59	14.52	14.47	0.328984	0.281127	0.485329	0.314191	0.294299	0.458908	0.26481	0.469024	0.328555	0.34583	0.250573	0.273092	0.364508	0.40879	0.462941	0.255555
1042	TRUE	Empty	AAEL005833-PA OS=Aedes aegypti GN=AAEL005833 PE=4 SV=1	Q178N4_AEDAE			AAEL005833	64 kDa		0.009	-0.12	0.23	0.05	0.002	-0.17	unknown	15.97	15.95	15.9	15.89	16.06	15.98	15.96	15.94	15.97	16.05	16.03	16.08	15.95	15.91	15.69	15.77	15.83	0	0	0	0	0	0	0	0	0	0	0	0	0	0	0	0
1086	TRUE	Empty	AAEL004504-PA OS=Aedes aegypti GN=AAEL004504 PE=4 SV=1	Q0IFN9_AEDAE			AAEL004504	41 kDa		0.012	-0.11	0.11	0.07	0.002	-0.18	unknown	15.51	15.69	15.68	15.55	15.63	15.66	15.6	15.68	15.7	15.65	15.78	15.61	15.62	15.41	15.4	15.52	15.62	0.255845	0.267458	0.292241	0.410603	0.384167	0.679613	0.80394	0.475963	0.370611	0.540943	0.415953	0.364424	0.291503	0.237031	0.362229	0.41294
689	TRUE	Empty	AAEL010899-PA OS=Aedes aegypti GN=AAEL010899 PE=4 SV=1	Q16RP2_AEDAE			AAEL010899	117 kDa		0.001	0.08	0.87	0	0.0023	0.08	unknown	15.98	15.89	15.93	15.98	15.88	15.94	15.94	15.98	15.94	15.89	15.89	15.96	15.96	16.02	16.08	16.02	16.03	0.261903	0.30754	0.279406	0.264141	0.252664	0.277419	0.285081	0.26909	0.25485	0.24799	0.262516	0.272346	0.27969	0.270668	0.280922	0.377369
797.1	TRUE	Empty	AAEL000647-PA OS=Aedes aegypti GN=AAEL000647 PE=4 SV=1	Q17NL7_AEDAE			AAEL000647	71 kDa	TRUE	< 0.0001	0.14	0.063	0.06	0.003	0.08	unknown	16.92	16.78	16.72	16.79	16.78	16.84	16.93	16.7	17.16	16.86	16.92	16.74	16.88	16.97	17.1	16.85	17.02	0.283217	0.326223	0.288747	0.380634	0.256352	0.348903	0.281766	0.306084	0.293682	0.308951	0.360043	0.420112	0.29339	0.385036	0.321494	0.6391
329	TRUE	Empty	AAEL003060-PA OS=Aedes aegypti GN=CHYM2 PE=2 SV=1	Q16900_AEDAE			CHYM2	29 kDa		< 0.0001	-0.89	0.014	-0.29	0.003	-0.61	unknown	16.71	16.22	17.46	16.34	17.31	16.64	16.87	16.34	16.87	16.09	16.55	16.69	16.47	15.92	15.84	15.59	15.63	0.300684	0.267528	0.437975	0.333049	0.400867	0.305976	0.35214	0.353142	0.278423	0.283098	0.30038	0.316531	0.295443	0.295899	0.323059	0.473982
330	TRUE	Empty	AAEL004284-PA OS=Aedes aegypti GN=AAEL004284 PE=4 SV=1	Q17D81_AEDAE			AAEL004284	12 kDa		< 0.0001	-0.16	0.022	-0.05	0.003	-0.11	unknown	17.75	17.73	17.92	17.81	17.82	17.87	17.78	17.76	17.74	17.86	17.82	17.76	17.72	17.67	17.64	17.75	17.57	0.306296	0.373081	0.327727	0.321093	0.305011	0.328597	0.378957	0.337976	0.326815	0.328586	0.32642	0.499193	0.303881	0.301042	0.350003	0.444949
261	TRUE	Empty	AAEL011908-PA OS=Aedes aegypti GN=AAEL011908 PE=3 SV=1	Q16NP1_AEDAE			AAEL011908	22 kDa		< 0.0001	0.26	0.17	0.07	0.003	0.19	unknown	15.95	16.07	15.71	15.96	15.74	15.8	15.91	15.9	15.79	15.93	15.96	15.91	16.02	16.11	16.18	16.03	16.13	0.261167	0.261933	0.320109	0.354978	0.278399	0.361493	0.305459	0.479822	0.483294	0.409609	0.301613	0.367672	0.27458	0.336301	0.417165	0.264173
289	TRUE	Empty	AAEL012502-PA OS=Aedes aegypti GN=AAEL012502 PE=4 SV=1	Q16LW8_AEDAE			AAEL012502	35 kDa		< 0.0001	-0.37	0.066	-0.15	0.003	-0.22	unknown	17.01	16.96	17.35	16.97	17.18	17.07	17.01	17.34	16.9	16.85	16.75	17.04	16.95	16.77	16.57	16.73	16.72	0.243892	0	0.38204	0.242119	0.271528	0	0	0.285624	0.238892	0.262612	0	0	0.254483	0.28013	0.276922	0
338	TRUE	Empty	AAEL012875-PA OS=Aedes aegypti GN=AAEL012875 PE=2 SV=1	Q1HQY2_AEDAE			AAEL012875	24 kDa		< 0.0001	-0.13	0.21	-0.02	0.003	-0.11	unknown	15.58	15.54	15.68	15.61	15.65	15.64	15.68	15.67	15.57	15.62	15.62	15.67	15.55	15.5	15.52	15.45	15.6	0.337408	0.245119	0.297109	0.295327	0.280973	0.245209	0.252644	0.321402	0.303367	0.283079	0.25607	0.246201	0.302946	0.302057	0.306991	0.366059
242	TRUE	Empty	AAEL013676-PA OS=Aedes aegypti GN=AAEL013676 PE=3 SV=1	Q16FL0_AEDAE			AAEL013676	46 kDa	TRUE	< 0.0001	0.15	0.05	0.08	0.003	0.06	unknown	16.13	16.17	16.07	16.07	16.04	16.06	16.05	16.18	16.18	16.11	16.05	16.18	16.14	16.21	16.22	16.23	16.24	0.29048	0.298608	0.280671	0.288088	0.322481	0.29276	0.305272	0.299964	0.334315	0.264598	0.339336	0.382953	0.289165	0.284365	0.307074	0.459388
385.1	TRUE	Empty	AAEL017075-PC OS=Aedes aegypti GN=AaeL_AAEL017075 PE=4 SV=1	J9EBD7_AEDAE			AaeL_AAEL017075	76 kDa	TRUE	< 0.0001	0.21	0.52	0.02	0.003	0.19	unknown	15.64	15.67	15.57	15.64	15.51	15.56	15.57	15.65	15.6	15.51	15.56	15.61	15.67	15.71	15.81	15.77	15.95	0.270818	0.263507	0.372996	0.356789	0.458377	0.473172	0.507352	0.324061	0.360584	0.307038	0.347849	0.409312	0.37761	0.381061	0.50063	0.437477
510	TRUE	Empty	AAEL008565-PA OS=Aedes aegypti GN=AAEL008565 PE=3 SV=1	Q16YE9_AEDAE			AAEL008565	84 kDa	TRUE	0.00022	-0.09	0.22	-0.02	0.003	-0.07	unknown	16.48	16.45	16.53	16.53	16.5	16.57	16.49	16.51	16.47	16.51	16.54	16.48	16.48	16.48	16.41	16.4	16.4	0.258192	0.280013	0.331124	0.276362	0.262848	0.432135	0.3802	0.315787	0.267719	0.267802	0.440483	0.408181	0.29983	0.295544	0.29069	0.729815
663.1	TRUE	Empty	AAEL007698-PA OS=Aedes aegypti GN=PIWI4 PE=3 SV=1	Q171B3_AEDAE			PIWI4	99 kDa	TRUE	0.00027	0.11	0.57	-0.01	0.003	0.12	unknown	16.04	16.04	15.97	16.06	15.97	16.01	15.99	16	15.95	16.04	16.02	15.97	16.08	16.15	16.16	16.05	16.1	0	0	0	0	0	0	0	0	0	0	0	0	0	0	0	0
1742.2	TRUE	Empty	AAEL006804-PA OS=Aedes aegypti GN=CYP9J18 PE=3 SV=2	Q174S9_AEDAE			CYP9J18	62 kDa	TRUE	0.001	0.32	0.24	0.08	0.003	0.24	unknown	15.32	0	15.11	15.12	15.17	0	0	15.08	15.24	15.32	0	0	15.38	15.41	15.59	0	0	0.290823	0.25438	0.315899	0.292056	0.293869	0.278006	0.276632	0.311373	0.288239	0.288201	0.278115	0.252604	0.269021	0.297973	0.368886	0.281766
710	TRUE	Empty	AAEL007946-PA OS=Aedes aegypti GN=GSTE6 PE=3 SV=2	Q170C7_AEDAE			GSTE6	25 kDa		0.001	-0.18	0.56	-0.05	0.003	-0.13	unknown	16.97	16.96	17.15	16.96	17.04	17.06	17.07	17.02	16.97	17.07	16.97	16.84	16.93	16.86	16.79	16.91	16.83	0	0.264832	0	0	0	0.285419	0.265189	0	0	0	0.304667	0.38869	0	0	0	0.434748
685	TRUE	Empty	Eukaryotic translation initiation factor 3 subunit H OS=Aedes aegypti GN=AAEL007945 PE=2 SV=1	EIF3H_AEDAE			AAEL007945	38 kDa		0.001	0.11	0.59	0.03	0.003	0.08	unknown	16.29	16.27	16.23	16.18	16.22	16.24	16.25	16.17	16.29	16.3	16.22	16.3	16.38	16.33	16.32	16.31	16.33	0.263676	0.311674	0.30601	0.295068	0.2618	0.296151	0.261519	0.288164	0.299368	0.286976	0.285801	0.282801	0.279113	0.279573	0.317912	0.369863
859	TRUE	Empty	AAEL008672-PA OS=Aedes aegypti GN=AAEL008672 PE=4 SV=1	Q16Y47_AEDAE			AAEL008672	78 kDa		0.0029	0.24	0.79	0.06	0.003	0.18	unknown	16.15	16.25	16.06	16.21	16	15.98	16.05	16.09	16	16.07	16.23	16.27	16.2	16.34	16.5	16.23	16.26	0.23759	0.256446	0.253201	0.338597	0.255834	0.287298	0.262797	0.339447	0.317195	0.320056	0.290385	0.281606	0.256811	0.307366	0.340084	0.298596
882	TRUE	Empty	AAEL009501-PA OS=Aedes aegypti GN=AAEL009501 PE=3 SV=1	Q0IEM7_AEDAE			AAEL009501	33 kDa		0.003	0.12	0.79	-0.05	0.003	0.17	unknown	15.54	15.59	15.48	15.67	15.5	15.51	15.46	15.4	15.37	15.61	15.61	15.35	15.62	15.7	15.64	15.55	15.67	0.318063	0	0.325672	0.336604	0.336619	0	0	0.424969	0.951817	0.407924	0	0	0.284408	0.390796	0.563611	0
925	TRUE	Empty	AAEL007289-PA OS=Aedes aegypti GN=AAEL007289 PE=4 SV=1	Q172T3_AEDAE			AAEL007289	34 kDa		0.004	0.17	0.93	-0.01	0.003	0.18	unknown	15.52	15.5	15.36	15.54	15.4	15.37	15.42	15.43	15.44	15.35	15.45	15.42	15.51	15.57	15.66	15.61	15.6	0.323742	0.28559	0.289877	0.298095	0.384086	0.291875	0.316359	0.315297	0.360858	0.287048	0.305217	0.287317	0.308573	0.354579	0.304237	0.286068
978	TRUE	Empty	AAEL004589-PA OS=Aedes aegypti GN=AAEL004589 PE=3 SV=1	Q17CE6_AEDAE			AAEL004589	56 kDa		0.005	-0.21	0.48	0.03	0.003	-0.24	unknown	0	16.49	0	0	0	16.55	16.59	0	0	0	16.66	16.54	0	0	0	16.36	16.36	0.246143	0.25167	0.333423	0.251739	0.258612	0.27686	0.268523	0.248676	0.257076	0.248399	0.27955	0.376756	0.265006	0.294629	0.262784	0.286348
2845.1	TRUE	Empty	AAEL010372-PA OS=Aedes aegypti GN=AAEL010372 PE=4 SV=1	Q16T45_AEDAE			AAEL010372	140 kDa	TRUE	< 0.0001	0.21	0.2	0.07	0.0033	0.14	unknown	15.68	15.67	15.61	15.51	15.62	15.56	15.65	15.69	15.95	15.36	15.44	15.76	15.73	15.75	15.93	15.8	15.81	0.354274	0.255582	0.501373	0.246965	0.243539	0.249615	0.248604	0.272878	0.248611	0.255721	0.249455	0.249166	0.394715	0.264766	0.250265	0.299165
356	TRUE	Empty	AAEL000651-PA OS=Aedes aegypti GN=AAEL000651 PE=4 SV=1	Q17NL5_AEDAE			AAEL000651	69 kDa	TRUE	< 0.0001	-0.18	0.24	-0.04	0.0037	-0.14	unknown	16.57	16.43	16.44	16.54	16.6	16.6	16.72	16.48	16.7	16.62	16.56	16.36	16.45	16.28	16.49	16.25	16.56	0.264149	0.255395	0.286057	0.285754	0.268684	0.256	0.257057	0.268235	0.27216	0.344679	0.349049	0.266962	0.289385	0.293012	0.294194	0.325598
376	TRUE	Empty	AAEL001478-PA (Fragment) OS=Aedes aegypti GN=AAEL001478 PE=4 SV=1	Q17L47_AEDAE			AAEL001478	103 kDa		< 0.0001	0.17	0.36	0.03	0.004	0.14	unknown	15.08	15.12	14.99	15.12	15.06	14.99	15.12	14.9	15.12	15.18	15.05	15.16	15.21	15.29	15.32	15.17	15.14	0.254596	0	0.255145	0.239697	0.256979	0	0	0.239922	0.246721	0.241253	0	0	0.24412	0.382288	0.277965	0
403	TRUE	Empty	AAEL012975-PA OS=Aedes aegypti GN=AAEL012975 PE=4 SV=1	Q0IE92_AEDAE (+1)			AAEL012975	50 kDa		< 0.0001	-0.24	0.76	0.03	0.004	-0.26	unknown	15.45	15.51	15.68	15.58	15.49	15.54	15.56	15.73	15.55	15.71	15.5	15.53	15.37	15.28	15.28	15.23	15.43	0	0	0	0	0	0	0	0	0	0	0	0	0	0	0	0
505	TRUE	Empty	AAEL007484-PA OS=Aedes aegypti GN=AAEL007484 PE=4 SV=1	Q171Y9_AEDAE (+1)			AAEL007484	87 kDa		0.0002	-0.09	0.79	0.02	0.004	-0.11	unknown	16.05	16.07	16.11	15.99	16.12	16.04	16.07	16.1	16.09	16.11	16.07	16.06	16	15.96	15.94	15.98	16.02	0.261135	0	0.270181	0.244716	0.242804	0	0	0.254929	0.261994	0.276717	0	0	0.244135	0.243544	0.256843	0
634	TRUE	Empty	AAEL004065-PA OS=Aedes aegypti GN=AAEL004065 PE=4 SV=1	Q17DU1_AEDAE			AAEL004065	21 kDa		0.00083	-0.1	0.89	0.02	0.004	-0.12	unknown	16.2	16.14	16.25	16.16	16.2	16.21	16.23	16.25	16.18	16.27	16.24	16.23	16.19	16.13	16.09	16.07	16.02	0.268191	0.301799	0.302779	0.324046	0.261896	0.280276	0.288605	0.302744	0.325807	0.322987	0.309748	0.334612	0.272526	0.337191	0.360739	0.374683
888	TRUE	Empty	AAEL002486-PA OS=Aedes aegypti GN=AAEL002486 PE=2 SV=1	Q17I46_AEDAE			AAEL002486	14 kDa		0.003	0.18	0.35	0.03	0.004	0.15	unknown	15.57	15.72	15.48	15.6	15.55	15.62	15.51	15.61	15.51	15.68	15.61	15.52	15.68	15.72	15.77	15.75	15.76	0.258495	0.246997	0.350187	0.317123	0.322011	1.26574	1.18844	0.355742	0.282039	0.277319	0.369471	0.252573	0.295954	0.307035	0.297452	0.328402
1095	TRUE	Empty	AAEL008159-PA OS=Aedes aegypti GN=AAEL008159 PE=4 SV=1	Q16ZI6_AEDAE			AAEL008159	28 kDa	TRUE	0.013	-0.2	0.75	0.09	0.004	-0.29	unknown	17.26	17.12	17.14	17.23	17.14	17.18	17.42	17.23	17.25	17.32	17.52	17.27	16.72	17.19	17.22	16.94	17.05	0.256895	0.31387	0.321431	0.27216	0.268623	0.259859	0.340576	0.261269	0.267023	0.256074	0.31905	0.293538	0.287286	0.255431	0.309145	0.272006
1112	TRUE	Empty	AAEL014368-PA OS=Aedes aegypti GN=AAEL014368 PE=4 SV=1	Q16GI2_AEDAE			AAEL014368	16 kDa		0.014	0.16	0.66	-0.04	0.004	0.21	unknown	16.63	16.54	16.71	16.68	16.54	16.48	16.57	16.41	16.54	16.31	16.53	16.66	16.49	16.68	16.95	16.73	16.76	0.257052	0.272732	0.284912	0.274015	0.267681	0.251742	0.260671	0.302545	0.254086	0.253566	0.264751	0.273136	0.253945	0.255599	0.288447	0.261978
1121	TRUE	Empty	AAEL004287-PA OS=Aedes aegypti GN=AAEL004287 PE=4 SV=1	Q17DA0_AEDAE			AAEL004287	51 kDa		0.015	-0.1	0.49	0.01	0.004	-0.11	unknown	15.82	15.71	15.8	15.78	15.81	15.88	15.89	15.8	15.83	15.81	15.82	15.96	15.73	15.79	15.75	15.69	15.61	0	0.256687	0	0	0	0.265478	0.26669	0	0	0	0.285103	0.395474	0	0	0	0.899468
1008	TRUE	Empty	AAEL017164-PA OS=Aedes aegypti GN=AaeL_AAEL017164 PE=4 SV=1	J9HHQ4_AEDAE			AaeL_AAEL017164	67 kDa		0.007	0.14	0.49	-0.09	0.0047	0.23	unknown	14.37	14.42	14.22	14.43	14.3	14.37	14.31	14.32	14.21	14.26	14.14	14.19	14.29	14.47	14.72	14.37	14.51	0.252555	0	0.240981	0.253054	0.238638	0	0	0.240196	0.269995	0.285917	0	0	0.2441	0.251677	0.242867	0
982	TRUE	Empty	AAEL006599-PA OS=Aedes aegypti GN=AAEL006599 PE=4 SV=1	Q175P4_AEDAE			AAEL006599	64 kDa		0.0054	0.15	0.74	0.03	0.0049	0.12	unknown	15.79	15.8	15.66	15.8	15.76	15.64	15.81	15.72	15.63	15.77	15.89	15.95	15.8	16	15.94	15.87	15.79	0.275779	0.329058	0.336825	0.302903	0.294622	0.309084	0.326912	0.315789	0.324779	0.295245	0.343746	0.380374	0.276314	0.28728	0.361146	0.379779
196	TRUE	Empty	AAEL002083-PA OS=Aedes aegypti GN=AAEL002083 PE=3 SV=1	Q17JB5_AEDAE			AAEL002083	75 kDa	TRUE	< 0.0001	0.26	0.027	0.09	0.005	0.17	unknown	15.62	15.59	15.48	15.47	15.45	15.48	15.37	15.61	15.73	15.27	15.38	15.68	15.55	15.68	15.82	15.71	15.76	0.269525	0.308368	0.304446	0.306333	0.278035	0.283036	0.328584	0.31411	0.324771	0.320165	0.302727	0.35395	0.270551	0.325276	0.358751	0.43578
348	TRUE	Empty	AAEL009863-PA OS=Aedes aegypti GN=AAEL009863 PE=4 SV=1	Q16UM3_AEDAE			AAEL009863	64 kDa		< 0.0001	-0.27	0.4	-0.04	0.005	-0.23	unknown	16.08	16.04	16.15	16.1	16.1	16.15	16.35	16.25	16.1	16.04	15.98	16.04	15.93	15.9	15.79	15.84	15.9	0.24723	0.267165	0.277297	0.277854	0.258353	0.282364	0.266281	0.286073	0.279468	0.261331	0.254485	0.321656	0.276037	0.279586	0.301502	0.354539
486	TRUE	Empty	AAEL001104-PA OS=Aedes aegypti GN=AAEL001104 PE=4 SV=1	Q17M42_AEDAE			AAEL001104	45 kDa		0.00015	0.25	0.078	0.1	0.005	0.15	unknown	16.58	16.56	16.38	16.44	16.39	16.51	16.51	16.6	16.71	16.56	16.47	16.62	16.42	16.59	16.67	16.9	16.78	0.261772	0.271232	0.314974	0.293373	0.297272	0.300418	0.287093	0.306231	0.301005	0.281318	0.271348	0.315155	0.29083	0.315325	0.346517	0.330904
506	TRUE	Empty	AAEL010002-PA OS=Aedes aegypti GN=AAEL010002 PE=4 SV=1	Q1DGM4_AEDAE			AAEL010002	19 kDa		0.0002	0.17	0.24	0.03	0.005	0.14	unknown	17.28	17.29	17.16	17.09	17.14	17.12	17.14	17.08	17.2	17.05	17.17	17.24	17.26	17.25	17.34	17.25	17.37	0.239434	0.248329	0.269991	0.239475	0.241054	0.248907	0.242344	0.308016	0.242163	0.244751	0.24444	0.241569	0.239275	0.241683	0.252128	0.248478
820	TRUE	Empty	AAEL007777-PA OS=Aedes aegypti GN=AAEL007777 PE=2 SV=1	Q1HRK0_AEDAE			AAEL007777	43 kDa		0.002	-0.22	0.6	0.14	0.005	-0.36	unknown	16.15	16.07	16.2	16.04	16.13	16.12	16.22	16.5	16.17	16.28	16.38	16.18	16.16	15.97	15.82	15.9	15.81	0.242911	0.971189	0.325724	0.544887	0.338452	0.321163	0.515995	0.239413	0.288623	0.33795	0.315377	0.328829	0.265717	0.243555	0.429053	0.41522
869	TRUE	Empty	AAEL000759-PA OS=Aedes aegypti GN=AAEL000759 PE=4 SV=1	Q17N98_AEDAE			AAEL000759	30 kDa		0.003	0.08	0.71	0.02	0.005	0.06	unknown	16.54	16.57	16.42	16.49	16.56	16.55	16.45	16.46	16.56	16.54	16.49	16.51	16.49	16.58	16.62	16.62	16.6	0.251499	0	0.355342	0.270972	0.25412	0	0	0.25867	0.281571	0.247568	0	0	0.248466	0.268004	0.248466	0
880	TRUE	Empty	AAEL002615-PA OS=Aedes aegypti GN=AAEL002615 PE=4 SV=1	Q17HN9_AEDAE			AAEL002615	51 kDa		0.003	-0.15	0.89	0	0.005	-0.14	unknown	15.96	15.98	16.09	15.87	15.96	16.06	15.94	16.01	16.03	15.93	15.96	15.98	15.8	15.8	15.99	15.84	15.87	0.29069	0.259705	0.253341	0.359129	0.276498	0.27023	0.375323	0.255354	0.319739	0.274135	0.270548	0.274251	0.281911	0.322188	0.43812	0.296206
905	TRUE	Empty	AAEL001421-PA OS=Aedes aegypti GN=AAEL001421 PE=4 SV=1	Q17LA3_AEDAE			AAEL001421	140 kDa		0.004	0.05	0.98	0	0.005	0.05	unknown	16.69	16.72	16.72	16.62	16.71	16.69	16.66	16.66	16.72	16.66	16.62	16.77	16.75	16.7	16.73	16.76	16.72	0.264994	0.305772	0.290408	0.309338	0.263818	0.269014	0.298383	0.313713	0.30321	0.299184	0.325816	0.379847	0.264413	0.360717	0.363772	0.329264
1070	TRUE	Empty	AAEL004041-PA (Fragment) OS=Aedes aegypti GN=AAEL004041 PE=4 SV=1	Q17DW6_AEDAE			AAEL004041	47 kDa		0.011	0.16	0.59	0	0.005	0.16	unknown	15.49	15.58	15.36	15.72	15.46	15.44	15.51	15.58	15.48	15.48	15.42	15.49	15.51	15.67	15.79	15.61	15.73	0.270511	0.311963	0.285223	0.340238	0.33838	0.300181	0.308053	0.292157	0.344257	0.337332	0.309277	0.314336	0.286872	0.309277	0.333032	0.286977
760	TRUE	Empty	AAEL006710-PA OS=Aedes aegypti GN=AAEL006710 PE=4 SV=1	Q175B9_AEDAE			AAEL006710	48 kDa		0.001	0.15	0.84	0	0.0051	0.15	unknown	14.96	14.96	14.94	15	14.85	14.88	14.97	14.91	14.96	14.76	14.86	15.06	15.08	15.11	15.16	15.07	15.05	0.28316	0.307198	0.334214	0.352992	0.284162	0.264217	0.303806	0.332851	0.319718	0.297033	0.293777	0.306577	0.370098	0.35724	0.39545	0.332157
584	TRUE	Empty	Polyadenylate-binding protein OS=Aedes aegypti GN=AAEL010318 PE=2 SV=1	Q1HR66_AEDAE			AAEL010318	70 kDa	TRUE	0.00052	0.1	0.41	0.01	0.0054	0.08	unknown	16.26	16.29	16.18	16.3	16.27	16.25	16.19	16.21	16.26	16.2	16.27	16.31	16.32	16.33	16.4	16.32	16.33	0.253267	0.295744	0.271644	0.296453	0.256603	0.267467	0.272864	0.297569	0.327125	0.297209	0.294296	0.306009	0.292427	0.303526	0.348032	0.304125
772	TRUE	Empty	AAEL013142-PA OS=Aedes aegypti GN=AAEL013142 PE=4 SV=1	Q16K19_AEDAE			AAEL013142	118 kDa		0.001	0.29	0.16	0.06	0.0056	0.23	unknown	15.18	15.12	14.99	15.12	14.94	15	14.91	14.96	15.05	15.03	15.04	15.16	15.1	15.17	15.4	15.44	15.31	0.252658	0.295615	0.309139	0.30431	0.296529	0.275736	0.372704	0.361778	0.336912	0.357412	0.334354	0.426444	0.281767	0.317511	0.394126	0.458712
285	TRUE	Empty	DNA helicase OS=Aedes aegypti GN=AAEL000999 PE=3 SV=1	Q17ML5_AEDAE			AAEL000999	81 kDa		< 0.0001	0.33	0.019	0.15	0.006	0.18	unknown	15.13	14.99	14.84	14.89	14.86	14.87	14.9	14.87	15.17	15.05	14.95	15.05	15.15	15.2	15.17	15.13	15.4	0.282816	0.245382	0.331015	0.289566	0.28223	0.260527	0.271386	0.277432	0.300003	0.282766	0.314397	0.315009	0.299556	0.28093	0.316808	0.318628
477	TRUE	Empty	AAEL017515-PA OS=Aedes aegypti GN=AaeL_AAEL017515 PE=4 SV=1	J9HSU2_AEDAE			AaeL_AAEL017515	28 kDa		0.00014	0.27	0.098	0.09	0.006	0.18	unknown	16.91	16.96	17.11	16.77	16.72	16.83	16.85	16.86	17.16	16.84	16.91	16.96	16.94	17.01	17.21	17.2	17.15	0	0.280083	0	0	0	0.284826	0.252104	0	0	0	0.275521	0.265297	0	0	0	0.333017
488	TRUE	Empty	AAEL011195-PA OS=Aedes aegypti GN=AAEL011195 PE=3 SV=1	Q16QS2_AEDAE			AAEL011195	23 kDa	TRUE	0.00016	-0.18	0.67	-0.01	0.006	-0.17	unknown	17.97	17.91	18.04	17.97	18.06	18.07	18.02	17.98	17.92	18.09	18.16	18	17.97	17.91	17.8	17.85	17.68	0.263862	0.272337	0.341835	0.297739	0.359648	0.269916	0.288707	0.343914	0.404256	0.304361	0.291009	0.298342	0.347439	0.410062	0.488638	0.399346
579	TRUE	Empty	AAEL011998-PA OS=Aedes aegypti GN=AAEL011998 PE=4 SV=1	Q16NE6_AEDAE			AAEL011998	57 kDa		0.00049	-0.22	0.17	-0.06	0.006	-0.15	unknown	17.84	17.86	17.93	17.85	18	18.03	17.82	17.83	17.83	17.76	17.99	17.91	17.82	17.66	17.8	17.65	17.63	0.259078	0.272522	0.263584	0.262895	0.251704	0.441512	0.412247	0.2905	0.257279	0.256859	0.252408	0.290081	0.248117	0.406781	0.268168	0.319673
625	TRUE	Empty	AAEL002719-PA OS=Aedes aegypti GN=AAEL002719 PE=4 SV=1	Q17HE7_AEDAE			AAEL002719	38 kDa		0.00079	0.26	0.27	0.07	0.006	0.2	unknown	15.18	15.04	15	15.04	14.85	15.04	14.93	14.95	15.13	14.94	15.03	15.12	15.3	15.26	15.2	15.16	15.2	0.250509	0.255137	0.249969	0.271056	0.247326	0.246253	0.244505	0.33556	0.291045	0.277623	0.246386	0.29844	0.277379	0.341659	0.431906	0.263558
955	TRUE	Empty	Serine hydroxymethyltransferase OS=Aedes aegypti GN=AAEL002510 PE=3 SV=1	Q17HZ9_AEDAE (+1)			AAEL002510	52 kDa		0.005	0.08	0.67	-0.01	0.006	0.08	unknown	16.5	16.48	16.52	16.44	16.41	16.5	16.42	16.38	16.52	16.5	16.39	16.48	16.54	16.51	16.52	16.58	16.54	0.297637	0.232015	0.299235	0.318824	0.812089	0.236774	0.232764	0.326175	0.321741	0.39315	0.251877	0.245416	0.311289	0.604167	0.358234	0.252992
984	TRUE	Empty	AAEL007655-PA OS=Aedes aegypti GN=AAEL007655 PE=4 SV=1	Q171F6_AEDAE			AAEL007655	29 kDa		0.0055	0.16	0.72	-0.06	0.006	0.22	unknown	15.25	15.36	15.15	15.32	15.36	15.06	15.25	15.34	15.22	15.13	15.26	15.01	15.22	15.39	15.37	15.52	15.57	0.257691	0.265008	0.272254	0.266697	0.334213	0.314582	0.320444	0.393623	0.311466	0.286819	0.273799	0.277248	0.275772	0.258725	0.415366	0.265037
1156.1	TRUE	Empty	AAEL007650-PA OS=Aedes aegypti GN=AAEL007650 PE=3 SV=1	Q171G0_AEDAE			AAEL007650	53 kDa	TRUE	0.007	0.08	0.55	0.03	0.006	0.04	unknown	15.81	15.8	15.67	15.77	15.79	15.84	15.79	15.71	15.81	15.73	15.86	15.95	15.88	15.9	15.93	15.71	15.83	0	0.29262	0	0	0	0.286555	0.351342	0	0	0	0.293899	0.413968	0	0	0	0.29385
1120	TRUE	Empty	Thioredoxin OS=Aedes aegypti GN=AAEL010777 PE=2 SV=1	Q963B4_AEDAE			AAEL010777	12 kDa		0.015	0.14	0.38	0.02	0.006	0.12	unknown	16.67	16.59	16.5	16.61	16.5	16.63	16.53	16.52	16.57	16.54	16.54	16.67	16.75	16.77	16.65	16.65	16.65	0.268919	0.266132	0.270063	0.274893	0.285122	0.275699	0.269387	0.334212	0.352045	0.316594	0.297115	0.317803	0.271657	0.315243	0.370748	0.434652
705	TRUE	Empty	AAEL001605-PA OS=Aedes aegypti GN=AAEL001605 PE=4 SV=1	Q17KQ2_AEDAE			AAEL001605	30 kDa		0.001	0.23	0.21	0.14	0.0069	0.1	unknown	17.2	17.23	16.95	17.07	16.99	17.03	17.07	17.13	17.14	17.21	17.16	17.15	17.22	17.25	17.26	17.25	17.33	0.258195	0.271811	0.281827	0.306126	0.267173	0.267931	0.274179	0.302841	0.291404	0.29046	0.301997	0.2977	0.26102	0.312426	0.358569	0.344507
800	TRUE	Empty	AAEL003995-PA OS=Aedes aegypti GN=AAEL003995 PE=4 SV=1	Q17E09_AEDAE			AAEL003995	39 kDa		0.002	-0.08	0.91	0.01	0.0069	-0.09	unknown	16.44	16.45	16.45	16.45	16.49	16.48	16.45	16.48	16.41	16.54	16.57	16.39	16.42	16.43	16.33	16.41	16.34	0	0.471952	0	0	0	0.786538	1.5778	0	0	0	0.961836	1.34406	0	0	0	0.962459
314	TRUE	Empty	AAEL004661-PA OS=Aedes aegypti GN=AAEL004661 PE=4 SV=1	Q17C82_AEDAE			AAEL004661	69 kDa		< 0.0001	-0.23	0.058	-0.14	0.007	-0.09	unknown	16.35	16.39	16.54	16.33	16.49	16.39	16.52	16.3	16.42	16.16	16.23	16.44	16.27	16.21	16.3	16.27	16.07	0.26883	0.28289	0.30851	0.350957	0.278753	0.275434	0.319497	0.371775	0.372002	0.327525	0.292578	0.344802	0.2809	0.316337	0.379052	0.363918
429	TRUE	Empty	AAEL008846-PA OS=Aedes aegypti GN=CYP9J32 PE=3 SV=2	Q16XL5_AEDAE			CYP9J32	62 kDa	TRUE	< 0.0001	-0.27	0.1	-0.04	0.007	-0.22	unknown	15.25	15.27	15.3	15.39	15.34	15.38	15.32	15.29	15.34	15.41	15.2	15.28	14.95	15.16	15.06	15.01	15.22	0.251906	0.38307	0.243117	0.24452	0.242882	0.532444	0.266414	0.248164	0.28256	0.249928	0.425378	0.332132	0.269907	0.244046	0.260822	0.377965
747	TRUE	Empty	AAEL014335-PA OS=Aedes aegypti GN=AAEL014335 PE=4 SV=1	Q16GL9_AEDAE			AAEL014335	64 kDa	TRUE	0.001	-0.22	0.29	-0.02	0.007	-0.2	unknown	15.49	15.44	15.58	15.52	15.5	15.54	15.58	15.5	15.46	15.52	15.5	15.62	15.33	15.33	15.33	15.4	15.24	0.263221	0.285542	0.3015	0.29446	0.293148	0.299567	0.312561	0.305013	0.276851	0.286758	0.286034	0.301152	0.27975	0.296305	0.283971	0.284855
814	TRUE	Empty	AAEL009995-PA OS=Aedes aegypti GN=AAEL009995 PE=4 SV=1	Q16U72_AEDAE			AAEL009995	36 kDa		0.002	-0.16	0.65	-0.01	0.007	-0.14	unknown	15.31	15.32	15.41	15.28	15.42	15.35	15.38	15.27	15.42	15.33	15.41	15.37	15.26	15.26	15.16	15.11	15.25	0.307318	0.266241	0.396292	0.331297	0.353708	0.279082	0.268259	0.50297	0.354341	0.313779	0.275346	0.26468	0.354285	0.318967	0.270391	0.268737
1133	TRUE	Empty	AAEL002020-PA OS=Aedes aegypti GN=AAEL002020 PE=4 SV=1	Q17JF8_AEDAE			AAEL002020	14 kDa		0.015	-0.19	0.39	-0.06	0.007	-0.12	unknown	16.28	16.24	16.44	16.25	16.5	16.48	16.33	16.3	16.39	16.36	16.31	16.25	16.23	16.22	16.14	16.29	16.22	0.268287	0.289614	0.321184	0.322461	0.263955	0.278221	0.268782	0.36269	0.333524	0.352905	0.318503	0.346597	0.271648	0.353275	0.405582	0.42329
726	TRUE	Empty	AAEL014423-PA (Fragment) OS=Aedes aegypti GN=AAEL014423 PE=4 SV=1	Q16GD0_AEDAE			AAEL014423	75 kDa	TRUE	0.001	0.18	0.093	0.04	0.0079	0.14	unknown	14.61	14.58	14.52	14.63	14.59	14.53	14.57	14.62	14.57	14.55	14.64	14.63	14.56	14.74	14.88	14.75	14.8	0.253967	0.282966	0.247287	0.276112	0.276966	0.284038	0.274387	0.377211	0.303595	0.283269	0.296888	0.323238	0.297587	0.242756	0.277342	0.356628
606	TRUE	Empty	AAEL008719-PA OS=Aedes aegypti GN=AAEL008719 PE=4 SV=1	Q16XZ1_AEDAE			AAEL008719	9 kDa		0.00068	0.17	0.51	0.01	0.008	0.16	unknown	17.52	17.52	17.47	17.63	17.38	17.44	17.36	17.42	17.44	17.39	17.59	17.45	17.52	17.63	17.76	17.61	17.64	0	0.253631	0	0	0	0.331266	0.280103	0	0	0	0.275183	0.253499	0	0	0	0.301237
843	TRUE	Empty	AAEL009706-PA OS=Aedes aegypti GN=AAEL009706 PE=4 SV=1	Q16V35_AEDAE			AAEL009706	88 kDa		0.002	0.18	0.57	0.02	0.008	0.16	unknown	15.72	15.66	15.49	15.76	15.57	15.68	15.83	15.58	15.74	15.61	15.74	15.72	15.72	15.93	16	15.63	15.56	0	0	0	0	0	0	0	0	0	0	0	0	0	0	0	0
1025.1	TRUE	Empty	AAEL004583-PC OS=Aedes aegypti GN=AAEL004583 PE=4 SV=1	Q17CF1_AEDAE			AAEL004583	36 kDa	TRUE	0.008	-0.28	0.74	-0.01	0.008	-0.27	unknown	15.33	15.26	15.59	15.55	15.44	15.56	15.45	15.52	15.54	15.52	15.49	15.47	15.22	15.28	15.29	15.32	15.08	0.253535	0.289154	0.333476	0.333031	0.253129	0.271686	0.246201	0.409223	0.346934	0.342629	0.295623	0.30201	0.297114	0.375926	0.399324	0.348735
1249.1	TRUE	Empty	AAEL006431-PA OS=Aedes aegypti GN=AAEL006431 PE=4 SV=1	Q0IFA3_AEDAE			AAEL006431	23 kDa	TRUE	0.008	-0.45	0.69	-0.03	0.008	-0.42	unknown	16.01	15.74	16.2	15.91	15.91	16.27	16.23	16.12	16.06	16.05	15.96	16.14	15.9	15.47	15.57	15.84	15.47	0.308932	0	0.388616	0.268529	0.338196	0	0	0.390303	0.267659	0.386823	0	0	0.333769	0.27095	0.342699	0
3464.1	TRUE	Empty	AAEL015304-PA OS=Aedes aegypti GN=AAEL015304 PE=4 SV=1	Q16EA5_AEDAE			AAEL015304	36 kDa	TRUE	0.008	-0.69	0.28	-0.2	0.008	-0.49	unknown	14.22	14.17	15	14.37	14.53	14.79	14.82	14.5	14.92	14.36	14.26	14.56	14.23	13.86	13.88	14.09	14.06	0.294641	0.291843	0.296792	0.299293	0.270928	0.310929	0.304467	0.325776	0.295943	0.30467	0.27657	0.317644	0.278633	0.296412	0.353072	0.336912
1358.1	TRUE	Empty	AAEL013049-PA OS=Aedes aegypti GN=AAEL013049 PE=4 SV=1	Q16KC3_AEDAE			AAEL013049	54 kDa	TRUE	0.011	-0.45	0.042	0.28	0.008	-0.74	unknown	15.61	15.5	15.95	15.42	15.6	15.61	15.79	16.08	15.93	15.92	15.9	15.94	15.35	15.44	14.95	15.04	15.27	0	0.36705	0	0	0	0.301488	0.409483	0	0	0	0.477698	0.500694	0	0	0	0.490821
946	TRUE	Empty	AAEL005822-PA OS=Aedes aegypti GN=AAEL005822 PE=3 SV=1	Q178R3_AEDAE			AAEL005822	44 kDa		0.0048	-0.15	0.79	0.02	0.0081	-0.17	unknown	15.48	15.43	15.55	15.39	15.59	15.4	15.52	15.68	15.54	15.42	15.44	15.44	15.37	15.33	15.21	15.59	15.39	0	0.376725	0	0	0	0.603264	0.269139	0	0	0	0.461405	0.288351	0	0	0	0.382654
211	TRUE	Empty	AAEL005819-PA OS=Aedes aegypti GN=AAEL005819 PE=4 SV=1	Q178Q0_AEDAE			AAEL005819	42 kDa		< 0.0001	0.27	0.035	0.18	0.009	0.09	unknown	16.16	16.13	15.92	15.83	16.08	16.03	16.05	16.07	16.37	16.09	16.07	16.29	16.21	16.25	16.28	16.21	16.26	0.256335	0.310663	0.331848	0.297831	0.261862	0.324976	0.286256	0.310952	0.316227	0.30252	0.36261	0.286174	0.269198	0.272067	0.287894	0.304567
485	TRUE	Empty	KRR1 small subunit processome component OS=Aedes aegypti GN=AAEL000708 PE=3 SV=1	Q17NI6_AEDAE			AAEL000708	40 kDa		0.00015	0.18	0.048	0.07	0.009	0.11	unknown	15.58	15.59	15.43	15.45	15.37	15.47	15.43	15.53	15.52	15.55	15.46	15.47	15.45	15.6	15.77	15.63	15.64	0.252061	0.294317	0.329585	0.337646	0.263061	0.354331	0.357893	0.353927	0.307652	0.338513	0.323141	0.366012	0.276252	0.412874	0.514491	0.383059
630	TRUE	Empty	AAEL009948-PA OS=Aedes aegypti GN=AAEL009948 PE=3 SV=1	Q16UC5_AEDAE			AAEL009948	53 kDa	TRUE	0.00082	0.16	0.79	0.08	0.009	0.08	unknown	15.93	15.94	15.96	15.72	15.8	15.82	15.91	15.76	16.02	15.95	15.92	15.91	16.06	15.98	16.01	15.97	15.99	0.262533	0.301869	0.32223	0.359358	0.293306	0.2847	0.317864	0.4617	0.362071	0.374242	0.325423	0.371468	0.296206	0.361056	0.422961	0.507468
641	TRUE	Empty	DNA helicase OS=Aedes aegypti GN=AAEL011811 PE=3 SV=1	Q16NY8_AEDAE			AAEL011811	91 kDa		0.00088	0.15	0.43	-0.02	0.009	0.17	unknown	14.71	14.57	14.64	14.66	14.68	14.44	14.37	14.57	14.59	14.57	14.57	14.67	14.68	14.66	14.82	14.93	14.96	0.244528	0.287125	0.314168	0.329492	0.281919	0.286648	0.304789	0.293252	0.317704	0.316544	0.279307	0.306481	0.258196	0.256625	0.337753	0.315709
719	TRUE	Empty	AAEL011500-PA OS=Aedes aegypti GN=AAEL011500 PE=4 SV=1	Q16PW1_AEDAE			AAEL011500	21 kDa		0.001	0.17	0.16	0.04	0.009	0.13	unknown	15.14	15.25	15.1	15.15	15.2	14.98	15.15	15.28	15.2	15.17	15.06	15.1	15.23	15.3	15.23	15.28	15.4	0.295199	0.327026	0.382543	0.383368	0.292835	0.365313	0.310639	0.393585	0.36535	0.363973	0.296856	0.311797	0.310543	0.37669	0.412575	0.496328
737	TRUE	Empty	AAEL013199-PA OS=Aedes aegypti GN=AAEL013199 PE=4 SV=1	Q16JV8_AEDAE			AAEL013199	42 kDa		0.001	-0.17	0.2	-0.04	0.009	-0.13	unknown	15.41	15.41	15.56	15.3	15.44	15.68	15.55	15.45	15.5	15.43	15.21	15.36	15.4	15.21	15.22	15.58	15.14	0.254061	0.297457	0.335644	0.32791	0.305365	0.315113	0.335898	0.293106	0.294222	0.291141	0.316312	0.305097	0.286833	0.299892	0.295828	0.402371
893	TRUE	Empty	AAEL002277-PA OS=Aedes aegypti GN=AAEL002277 PE=4 SV=1	Q17IR9_AEDAE			AAEL002277	37 kDa		0.003	-0.3	0.25	-0.12	0.009	-0.18	unknown	14.33	0	14.65	14.38	14.49	0	0	14.35	14.47	14.35	0	0	14.17	14.17	14.29	0	0	0.26235	0.37909	0.29091	0.366689	0.41604	0.294675	0.283488	0.342194	0.2815	0.354946	0.283381	0.269583	0.335712	0.314833	0.418361	0.27315
876	TRUE	Empty	Elongation factor Ts, mitochondrial OS=Aedes aegypti GN=AAEL000331 PE=3 SV=1	EFTS_AEDAE			AAEL000331	34 kDa		0.003	0.12	0.77	-0.02	0.009	0.14	unknown	15.98	16.03	15.99	15.98	15.92	15.93	15.96	15.8	16.07	15.83	15.86	16.07	16.01	16.1	16.15	16.13	15.99	0.300265	0.283267	0.393846	0.310362	0.31287	0.287543	0.335516	0.279796	0.336962	0.294801	0.265167	0.274944	0.281758	0.30855	0.333778	0.359727
929	TRUE	Empty	AAEL007498-PA OS=Aedes aegypti GN=AAEL007498 PE=4 SV=1	Q171Z3_AEDAE			AAEL007498	58 kDa		0.004	0.13	0.49	0.01	0.009	0.12	unknown	15.59	15.62	15.48	15.56	15.54	15.52	15.44	15.51	15.56	15.47	15.61	15.51	15.61	15.63	15.7	15.64	15.68	0.269229	0.32717	0.332867	0.365775	0.27105	0.294512	0.267787	0.4241	0.366403	0.344652	0.328641	0.447721	0.28411	0.382558	0.477372	0.457028
967	TRUE	Empty	AAEL004938-PA OS=Aedes aegypti GN=AAEL004938 PE=4 SV=1	Q17BM0_AEDAE			AAEL004938	80 kDa		0.005	-0.28	0.5	-0.05	0.009	-0.23	unknown	14.79	14.65	14.82	14.66	14.91	14.79	14.72	14.77	14.65	14.72	14.73	14.79	14.51	14.59	14.54	14.23	14.51	0.285575	0.312449	0.262432	0.28747	0.283117	0.297512	0.338108	0.348375	0.31622	0.260114	0.318025	0.414612	0.259194	0.284334	0.433244	0.290754
1016	TRUE	Empty	AAEL009303-PA OS=Aedes aegypti GN=AAEL009303 PE=4 SV=1	Q16W91_AEDAE			AAEL009303	50 kDa		0.007	0.12	0.55	-0.08	0.009	0.2	unknown	14.59	14.6	14.82	14.73	14.67	14.65	14.54	14.55	14.56	14.71	14.82	14.46	14.7	14.81	14.8	15.06	14.76	0.268166	0.285445	0.331522	0.436414	0.281561	0.307992	0.28742	0.481892	0.412901	0.396205	0.34907	0.377733	0.297939	0.414326	0.535786	0.432619
780	TRUE	Empty	AAEL000049-PA OS=Aedes aegypti GN=AAEL000049 PE=4 SV=1	Q0C7B5_AEDAE			AAEL000049	36 kDa		0.001	0.21	0.79	0.03	0.01	0.18	unknown	16.36	16.28	16.14	16.32	16.21	16.28	16.29	16.21	16.16	16.4	16.27	16.34	16.42	16.46	16.35	16.69	16.41	0.26654	0.263638	0.261337	0.281248	0.276971	0.296034	0.280713	0.310129	0.277158	0.271082	0.29441	0.31811	0.282657	0.271983	0.29986	0.418248
697	TRUE	Empty	AAEL013136-PA OS=Aedes aegypti GN=AAEL013136 PE=4 SV=1	Q16K27_AEDAE			AAEL013136	226 kDa		0.001	0.14	0.44	0.02	0.01	0.12	unknown	15.76	15.81	15.7	15.7	15.74	15.71	15.7	15.7	15.79	15.7	15.7	15.75	15.75	15.89	15.87	15.88	15.86	0.253028	0.249998	0.288232	0.278073	0.25052	0.252053	0.255873	0.300661	0.271586	0.259879	0.250383	0.263614	0.266955	0.303967	0.314515	0.316601
922	TRUE	Empty	AAEL010057-PA OS=Aedes aegypti GN=AAEL010057 PE=4 SV=1	Q16U07_AEDAE			AAEL010057	45 kDa		0.004	0.09	0.62	0.02	0.01	0.07	unknown	16.76	16.79	16.73	16.7	16.75	16.7	16.68	16.65	16.76	16.75	16.67	16.8	16.77	16.8	16.81	16.85	16.79	0.263443	0.289934	0.263384	0.310932	0.258613	0.298251	0.306643	0.273349	0.300449	0.313181	0.330219	0.288738	0.258854	0.277342	0.312684	0.400933
969	TRUE	Empty	AAEL001187-PA OS=Aedes aegypti GN=AAEL001187 PE=4 SV=1	Q17M13_AEDAE			AAEL001187	51 kDa		0.005	0.11	0.67	0.01	0.01	0.1	unknown	15.74	15.74	15.65	15.85	15.71	15.57	15.66	15.65	15.67	15.64	15.78	15.75	15.75	15.79	15.83	15.88	15.76	0.261394	0.265901	0.321758	0.339692	0.301238	0.280647	0.300151	0.358298	0.290549	0.304438	0.294545	0.306741	0.262507	0.426058	0.418237	0.40274
960	TRUE	Empty	AAEL001441-PA (Fragment) OS=Aedes aegypti GN=AAEL001441 PE=3 SV=1	Q17L52_AEDAE			AAEL001441	42 kDa		0.005	0.1	0.58	0.01	0.01	0.09	unknown	15.66	15.7	15.61	15.6	15.58	15.71	15.5	15.57	15.66	15.61	15.53	15.7	15.64	15.69	15.75	15.72	15.79	0.293514	0.273703	0.343714	0.39992	0.32064	0.28555	0.288787	0.413371	0.411655	0.358791	0.303489	0.279178	0.364205	0.37117	0.410712	0.306439
413	TRUE	Empty	AAEL006364-PA OS=Aedes aegypti GN=AAEL006364 PE=4 SV=1	Q176F9_AEDAE			AAEL006364	43 kDa		< 0.0001	0.14	0.028	0.06	0.011	0.07	unknown	15.66	15.64	15.64	15.75	15.57	15.61	15.58	15.76	15.66	15.61	15.78	15.66	15.59	15.87	15.85	15.67	15.85	0.253711	0.2874	0.276335	0.261218	0.262677	0.277104	0.280305	0.394963	0.366186	0.265278	0.267953	0.331581	0.262287	0.282748	0.340892	0.311483
783	TRUE	Empty	AAEL008733-PA OS=Aedes aegypti GN=AAEL008733 PE=4 SV=1	Q16XY1_AEDAE			AAEL008733	46 kDa		0.001	0.31	0.057	0.14	0.011	0.16	unknown	14.87	15	14.62	14.69	14.74	14.88	14.69	14.86	14.84	14.9	14.75	14.83	14.93	15.07	15.16	14.88	14.89	0.234706	0.240691	0.272444	0.290526	0.2537	0.25425	0.242913	0.259343	0.235182	0.282184	0.25037	0.260569	0.243045	0.28245	0.442328	0.249706
786	TRUE	Empty	AAEL009836-PA OS=Aedes aegypti GN=AAEL009836 PE=4 SV=1	Q16UN2_AEDAE			AAEL009836	17 kDa		0.001	-0.67	0.57	-0.14	0.011	-0.53	unknown	16.76	16.96	16.93	17.03	16.95	17.18	16.99	16.88	17.49	16.41	16.81	16.76	16	16.36	16.29	16.52	16.79	0.271933	0.241004	0.276817	0.288454	0.258241	0.275919	0.240556	0.268079	0.325216	0.255148	0.241157	0.247687	0.276917	0.279166	0.30557	0.240122
790	TRUE	Empty	AAEL004484-PA OS=Aedes aegypti GN=AAEL004484 PE=4 SV=1	Q0IFM9_AEDAE			AAEL004484	24 kDa		0.0014	0.19	0.65	0.03	0.011	0.16	unknown	16.09	16.06	16	16.01	15.93	16.05	15.94	15.97	16.1	15.95	15.98	16.02	16.08	16.14	16.26	16.12	16.26	0.257193	0.25517	0.296002	0.359732	0.269082	0.26206	0.265652	0.292476	0.341008	0.319388	0.269604	0.307281	0.289482	0.395332	0.462393	0.437101
1012	TRUE	Empty	Serine/threonine-protein phosphatase OS=Aedes aegypti GN=AAEL004040 PE=3 SV=1	Q17DV3_AEDAE			AAEL004040	35 kDa	TRUE	0.007	0.16	0.75	0.01	0.011	0.15	unknown	15.01	14.9	14.92	14.92	14.89	14.76	14.73	14.94	14.95	14.85	14.63	14.91	14.89	14.89	15.13	15.08	14.95	0.252107	0.328991	0.276018	0.316357	0.270736	0.435401	0.293278	0.391012	0.298084	0.299924	0.37123	0.399831	0.247251	0.266457	0.287178	0.29445
2984.2	TRUE	Empty	AAEL005515-PF OS=Aedes aegypti GN=AAEL005515 PE=4 SV=1	Q179S9_AEDAE (+2)			AAEL005515	35 kDa	TRUE	0.009	0.44	0.73	-0.03	0.011	0.47	unknown	16.47	16.36	16.5	16.22	16.18	16.36	15.96	15.94	16.46	15.88	16.03	16.33	16.45	16.5	17	16.86	16.51	0.252258	0.26552	0.264328	0.287918	0.266698	0.285236	0.254188	0.350609	0.28099	0.314191	0.275932	0.311274	0.265878	0.335935	0.509176	0.28521
774	TRUE	Empty	AAEL014375-PA OS=Aedes aegypti GN=AAEL014375 PE=2 SV=1	Q1HRK8_AEDAE			AAEL014375	17 kDa		0.001	-0.15	0.14	-0.05	0.012	-0.11	unknown	16.2	16.21	16.4	16.28	16.3	16.38	16.25	16.26	16.29	16.26	16.29	16.32	16.17	16.22	16.17	15.95	16.23	0.260344	0.33148	0.258792	0.271408	0.256726	0.348471	0.296613	0.264373	0.343031	0.262626	0.29653	0.30587	0.261525	0.271775	0.265211	0.546683
861	TRUE	Empty	Histone H2A OS=Aedes aegypti GN=AAEL000494 PE=3 SV=1	Q173V2_AEDAE (+2)			AAEL000494	13 kDa	TRUE	0.003	0.27	1	0.07	0.012	0.19	unknown	16.33	16.28	16.12	16.27	16.05	16.16	16.18	16.25	16.18	16.19	16.29	16.16	16.35	16.41	16.47	16.21	16.71	0	0.261385	0	0	0	0.263167	0.254114	0	0	0	0.254686	0.261477	0	0	0	0.293671
1084	TRUE	Empty	AAEL006730-PA (Fragment) OS=Aedes aegypti GN=AAEL006730 PE=4 SV=1	Q174W9_AEDAE			AAEL006730	129 kDa		0.012	-0.14	0.72	-0.02	0.012	-0.13	unknown	15.3	15.3	15.4	15.29	15.32	15.2	15.31	15.36	15.31	15.26	15.22	15.33	15.23	15.14	15.09	15.19	15.24	0.245372	0.257826	0.27284	0.262347	0.244535	0.269145	0.259706	0.319861	0.291344	0.263654	0.262089	0.285429	0.249868	0.257075	0.258909	0.273461
932	TRUE	Empty	Insulin-like receptor OS=Aedes aegypti GN=InR PE=2 SV=2	INSR_AEDAE			InR	157 kDa		0.004	0.17	0.72	0.03	0.013	0.14	unknown	15.16	15.17	15.08	15.2	15.01	15.14	15.14	15.3	15.11	15.17	15.13	14.97	15.12	15.26	15.39	15.39	15.25	0.378052	0.247408	0.341295	0.446445	0.325465	0.245748	0.248023	0.423142	0.307239	0.564889	0.244908	0.262448	0.291816	0.529297	0.562602	0.247124
[truncated: 2,877 more rows]
[truncated: 1 more columns]

## Sheet: Dysregulated wAu
#	Visible?	Starred?	Identified Proteins (3827/3890)	Accession Number	Notes	References	Alternate ID	Molecular Weight	Protein Grouping Ambiguity	Permutation Test (p-value) Benjamini-Hochberg (p 0.01559)(wAu / WT)	Log? Fold Change by Category (wAu / WT)	Permutation Test (p-value) Benjamini-Hochberg (p 0.01352)(wAlbA / WT)	Log? Fold Change by Category (wAlbA / WT)	Permutation Test (p-value) Benjamini-Hochberg (p 0.01334)(wAu / wAlbA)	Log? Fold Change by Category (wAu / wAlbA)	Taxonomy	Pool-1	Pool-2	Wt-1	Wt-2	Wt-3	Wt-4	Wt-5	wAlbA-1	wAlbA-2	wAlbA-3	wAlbA-4	wAlbA-5	wAu-1	wAu-2	wAu-3	wAu-4	wAu-5	Std Dev(Pool-1)	Std Dev(Pool-2)	Std Dev(Wt-1)	Std Dev(Wt-2)	Std Dev(Wt-3)	Std Dev(Wt-4)	Std Dev(Wt-5)	Std Dev(wAlbA-1)	Std Dev(wAlbA-2)	Std Dev(wAlbA-3)	Std Dev(wAlbA-4)	Std Dev(wAlbA-5)	Std Dev(wAu-1)	Std Dev(wAu-2)	Std Dev(wAu-3)	Std Dev(wAu-4)
[truncated: 409 more rows]
[truncated: 3 more columns]

[truncated: 7 more sheets: Dysregulated wAu kegg , combining wAu, Dysregulated wAlbA, dysregulated wAlbA Kegg, combinind wAlbA, oposite dysregulation , oposite dysregulation Kegg]
